# Supplementary material for: Treatment of Liver Fibrosis: A 20-Year Bibliometric and Knowledge-Map Analysis
Source: Front Pharmacol. 2022 Jul 12;13:942841. doi: 10.3389/fphar.2022.942841 (PMC9315937; doi:10.3389/fphar.2022.942841)
Supplement: Supplementary file 1 [file DataSheet1.xlsx]

## Sheet: 2002
FN Clarivate Analytics Web of Science
VR 1.0
PT J
AU Murphy, F
Arthur, M
Iredale, J
AF Murphy, F
Arthur, M
Iredale, J
TI Developing strategies for liver fibrosis treatment
SO EXPERT OPINION ON INVESTIGATIONAL DRUGS
LA English
DT Review
DE antifibrotic therapy; hepatic stellate cell; liver fibrosis
ID HEPATIC STELLATE CELLS; PROLYL 4-HYDROXYLASE INHIBITOR;
PROLIFERATOR-ACTIVATED RECEPTORS; SEVERE ALCOHOLIC HEPATITIS; PRIMARY
BILIARY-CIRRHOSIS; TUMOR-NECROSIS-FACTOR; FAT-STORING CELLS; RAT-LIVER;
GROWTH-FACTOR; CARBON-TETRACHLORIDE
AB Liver fibrosis represents a major worldwide healthcare burden. Current therapy is limited to removing the causal agent. This approach is successful in some diseases; particularly haemochromatosis and chronic viral hepatitis. However, for many patients treatment is not possible, while other patients present to medical attention at an advanced stage of fibrosis. There is therefore a great need f…
C1 Univ Southampton, Southampton Gen Hosp, Div Infect Inflammat & Repair, Liver Res Grp, Southampton SO16 6YD, Hants, England.
RP Murphy, F (通讯作者)，Univ Southampton, Southampton Gen Hosp, Div Infect Inflammat & Repair, Liver Res Grp, Southampton SO16 6YD, Hants, England.
EM frm105@hotmail.com
OI Iredale, John/0000-0003-2174-5127
CR Aleynik SI, 1997, J HEPATOL, V27, P554, DOI 10.1016/S0168-8278(97)80361-3
Baroni GS, 1996, HEPATOLOGY, V23, P1189
Bataller R, 2000, GASTROENTEROLOGY, V118, P1149, DOI 10.1016/S0016-5085(00)70368-4
Beljaars L, 2000, J BIOL CHEM, V275, P12743, DOI 10.1074/jbc.275.17.12743
Beljaars L, 1999, HEPATOLOGY, V29, P1486, DOI 10.1002/hep.510290526
Bickel M, 1998, HEPATOLOGY, V28, P404, DOI 10.1002/hep.510280217
Boigk G, 1997, HEPATOLOGY, V26, P643, DOI 10.1002/hep.510260316
Bruck R, 1996, J HEPATOL, V24, P731, DOI 10.1016/S0168-8278(96)80270-4
Bruck R, 1997, GUT, V40, P133, DOI 10.1136/gut.40.1.133
CAMINO A, 2001, HEPATOLOGY, V34, pA936
Casini A, 1997, HEPATOLOGY, V25, P361
Cho JJ, 2000, GASTROENTEROLOGY, V118, P1169, DOI 10.1016/S0016-5085(00)70370-2
Davis GL, 1998, NEW ENGL J MED, V339, P1493, DOI 10.1056/NEJM199811193392102
DELAMAZA MP, 1995, J AM COLL NUTR, V14, P192
Di Sario A, 1999, GASTROENTEROLOGY, V116, P1155, DOI 10.1016/S0016-5085(99)70019-3
Dufour JF, 1997, ANN INTERN MED, V127, P981, DOI 10.7326/0003-4819-127-11-199712010-00006
EMONARD H, 1989, HEPATOLOGY, V10, P77, DOI 10.1002/hep.1840100116
FAILLI P, 1995, AM J PHYSIOL-CELL PH, V269, pC1133, DOI 10.1152/ajpcell.1995.269.5.C1133
Failli P, 2000, GASTROENTEROLOGY, V119, P479, DOI 10.1053/gast.2000.9354
Fernandez MI, 1997, SCAND J GASTROENTERO, V32, P350, DOI 10.3109/00365529709007683
Fischer R, 2001, GASTROENTEROLOGY, V120, P1212, DOI 10.1053/gast.2001.23260
FRIEDMAN SL, 1989, J CLIN INVEST, V84, P1780, DOI 10.1172/JCI114362
FRIEDMAN SL, 1994, J BIOL CHEM, V269, P10551
FRIEDMAN SL, 1991, HEPATOLOGY, V14, pA113
Friedman SL, 2000, J BIOL CHEM, V275, P2247, DOI 10.1074/jbc.275.4.2247
George J, 1998, HEPATOLOGY, V28, p312A
GIMENEZ A, 1994, J HEPATOL, V21, P292, DOI 10.1016/S0168-8278(05)80304-6
GIMENEZ A, 1992, HEPATOLOGY, V16, P815, DOI 10.1002/hep.1840160331
Godichaud S, 2000, HEPATOLOGY, V31, P922, DOI 10.1053/he.2000.5848
GRESSNER AM, 1995, HEPATOLOGY, V22, P1507, DOI 10.1002/hep.1840220526
GUECHOT J, 1995, J HEPATOL, V22, P103
GUNTHER M, 1994, ARTHRITIS RHEUM, V37, P395, DOI 10.1002/art.1780370314
Hammel P, 2001, NEW ENGL J MED, V344, P418, DOI 10.1056/NEJM200102083440604
Heldin CH, 1997, NATURE, V390, P465, DOI 10.1038/37284
Iredale JP, 1998, J CLIN INVEST, V102, P538, DOI 10.1172/JCI1018
Issa R, 2001, GUT, V48, P548, DOI 10.1136/gut.48.4.548
Jackson CL, 2000, HEPATOLOGY, V32, p264A
Jalan R, 2001, HEPATOLOGY, V34, p441A
Jonsson JR, 2001, GASTROENTEROLOGY, V121, P148, DOI 10.1053/gast.2001.25480
Kasahara A, 1997, J HEPATOL, V26, P574, DOI 10.1016/S0168-8278(97)80423-0
Kataoka S, 1997, STROKE, V28, P364, DOI 10.1161/01.STR.28.2.364
KERSHENOBICH D, 1988, NEW ENGL J MED, V318, P1709, DOI 10.1056/NEJM198806303182602
Klahr S, 2000, KIDNEY INT, V57, pS7, DOI 10.1046/j.1523-1755.2000.07509.x
Lang A, 2000, J HEPATOL, V33, P49, DOI 10.1016/S0168-8278(00)80159-2
Li LY, 2001, J BIOL CHEM, V276, P38152
LINDOR KD, 1991, AM J GASTROENTEROL, V86, P57
Louis H, 1998, HEPATOLOGY, V28, P1607, DOI 10.1002/hep.510280621
Ma XL, 1996, J HEPATOL, V24, P604, DOI 10.1016/S0168-8278(96)80147-4
Maher JJ, 1999, ALCOHOL CLIN EXP RES, V23, P917, DOI 10.1097/00000374-199905000-00022
MALLAT A, 1995, HEPATOLOGY, V21, P1003, DOI 10.1016/0270-9139(95)90247-3
MANCINI R, 1994, VIRCHOWS ARCH, V424, P25
Marra F, 2000, GASTROENTEROLOGY, V119, P466, DOI 10.1053/gast.2000.9365
Marra F, 1999, HEPATOLOGY, V30, P951, DOI 10.1002/hep.510300406
MARRA F, 1995, HEPATOLOGY, V22, P780, DOI 10.1002/hep.1840220314
Mathurin P, 1996, GASTROENTEROLOGY, V110, P1847, DOI 10.1053/gast.1996.v110.pm8964410
Mato JM, 1999, J HEPATOL, V30, P1081, DOI 10.1016/S0168-8278(99)80263-3
Matsumura Y, 1997, J HEPATOL, V27, P185, DOI 10.1016/S0168-8278(97)80300-5
Matsusaka T, 1999, J CLIN INVEST, V103, P1451, DOI 10.1172/JCI5056
McCaughan GW, 2000, IMMUNOL REV, V174, P172, DOI 10.1034/j.1600-0528.2002.017420.x
MITCHISON HC, 1992, J HEPATOL, V15, P336, DOI 10.1016/0168-8278(92)90065-W
Miyahara T, 2000, J BIOL CHEM, V275, P35715, DOI 10.1074/jbc.M006577200
Mizobuchi Y, 1998, J HEPATOL, V29, P933, DOI 10.1016/S0168-8278(98)80121-9
Muriel P, 2001, HEPATOLOGY, V34, p516A
Murphy FR, 2002, J BIOL CHEM, V277, P11069, DOI 10.1074/jbc.M111490200
Nanji AA, 1997, HEPATOLOGY, V26, P1538, DOI 10.1002/hep.510260622
Nelson DR, 2000, GASTROENTEROLOGY, V118, P655, DOI 10.1016/S0016-5085(00)70134-X
Nie QH, 2001, WORLD J GASTROENTERO, V7, P363
Niki T, 1996, HEPATOLOGY, V23, P1673
Niki T, 1999, HEPATOLOGY, V29, P858, DOI 10.1002/hep.510290328
Nishio T, 1998, HEPATOLOGY, V28, p519A
Okuno M, 1998, J HEPATOL, V29, P1031, DOI 10.1016/S0168-8278(98)80136-0
Pares A, 1998, J HEPATOL, V28, P615, DOI 10.1016/S0168-8278(98)80285-7
Park EJ, 1997, BIOL PHARM BULL, V20, P417, DOI 10.1248/bpb.20.417
PAROLA M, 1992, HEPATOLOGY, V16, P1014, DOI 10.1002/hep.1840160426
Pines M, 1997, J HEPATOL, V27, P391, DOI 10.1016/S0168-8278(97)80186-9
Pinzani M, 1998, LIVER, V18, P2
Pinzani M, 1996, GASTROENTEROLOGY, V110, P534, DOI 10.1053/gast.1996.v110.pm8566602
Poniachik J, 1999, J LAB CLIN MED, V133, P342, DOI 10.1016/S0022-2143(99)90064-1
Poupon RE, 1996, HEPATOLOGY, V24, P1098
Poynard T, 2000, HEPATOLOGY, V32, P1131, DOI 10.1053/jhep.2000.19347
Poynard T, 1997, LANCET, V349, P825, DOI 10.1016/S0140-6736(96)07642-8
Present DH, 1999, NEW ENGL J MED, V340, P1398, DOI 10.1056/NEJM199905063401804
Qi Z, 1999, P NATL ACAD SCI USA, V96, P2345, DOI 10.1073/pnas.96.5.2345
Ramm GA, 1997, J HEPATOL, V26, P584, DOI 10.1016/S0168-8278(97)80424-2
Reif S, 1999, J HEPATOL, V31, P1053, DOI 10.1016/S0168-8278(99)80318-3
Reimann T, 1997, FEBS LETT, V403, P57, DOI 10.1016/S0014-5793(97)00024-0
ROCKEY DC, 1992, HEPATOLOGY, V16, P776, DOI 10.1002/hep.1840160325
Saile B, 1997, AM J PATHOL, V151, P1265
Sakaida I, 1996, HEPATOLOGY, V23, P755, DOI 10.1053/jhep.1996.v23.pm0008666329
Sakaida I, 1999, J GASTROENTEROL, V34, P376, DOI 10.1007/s005350050277
Salgado S, 2000, MOL THER, V2, P545, DOI 10.1006/mthe.2000.0210
Sato M, 1998, CELL BIOL INT, V22, P115, DOI 10.1006/cbir.1998.0234
Schiff ER, 2000, J MED VIROL, V61, P386, DOI 10.1002/1096-9071(200007)61:3&lt;386::AID-JMV18&gt;3.0.CO;2-X
SCHILSKY ML, 1991, GASTROENTEROLOGY, V100, P762, DOI 10.1016/0016-5085(91)80023-3
Shi ZD, 1997, P NATL ACAD SCI USA, V94, P10663, DOI 10.1073/pnas.94.20.10663
Shiratori Y, 2000, ANN INTERN MED, V132, P517, DOI 10.7326/0003-4819-132-7-200004040-00002
Stefanovic A, 2000, NUCLEIC ACIDS RES, V28, P641, DOI 10.1093/nar/28.2.641
Stefanovic B, 1997, MOL CELL BIOL, V17, P5201, DOI 10.1128/MCB.17.9.5201
SUOU T, 1995, HEPATOLOGY, V22, P426, DOI 10.1002/hep.1840220209
Trim N, 2000, AM J PATHOL, V156, P1235, DOI 10.1016/S0002-9440(10)64994-2
Tsutsumi M, 1996, ALCOHOL CLIN EXP RES, V20, P1512, DOI 10.1111/j.1530-0277.1996.tb01692.x
Ueki T, 1999, NAT MED, V5, P226, DOI 10.1038/5593
Ueno T, 1996, J HEPATOL, V24, P177, DOI 10.1016/S0168-8278(96)80027-4
WANG J, 2002, GASTROENTEROLOGY, pM839
Wang YJ, 1998, AM J PATHOL, V152, P279
Wang YQ, 2000, HEPATOLOGY, V32, P980, DOI 10.1053/jhep.2000.18658
Windmeier C, 1997, GEN PHARMACOL-VASC S, V29, P181, DOI 10.1016/S0306-3623(96)00314-X
Wright MC, 2001, GASTROENTEROLOGY, V121, P685, DOI 10.1053/gast.2001.27188
Zhu JL, 1999, GASTROENTEROLOGY, V117, P1198, DOI 10.1016/S0016-5085(99)70406-3
NR 109
TC 18
Z9 27
U1 1
U2 2
PU TAYLOR & FRANCIS LTD
PI ABINGDON
PA 2-4 PARK SQUARE, MILTON PARK, ABINGDON OR14 4RN, OXON, ENGLAND
SN 1354-3784
EI 1744-7658
J9 EXPERT OPIN INV DRUG
JI Expert Opin. Investig. Drugs
PD NOV
PY 2002
VL 11
IS 11
BP 1575
EP 1585
DI 10.1517/13543784.11.11.1575
PG 11
WC Pharmacology & Pharmacy
WE Science Citation Index Expanded (SCI-EXPANDED)
SC Pharmacology & Pharmacy
GA 613AY
UT WOS:000179109400006
PM 12437504
DA 2022-04-16
ER
PT J
AU Tangkijvanich, P
Yee, HF
AF Tangkijvanich, P
Yee, HF
TI Cirrhosis - Can we reverse hepatic fibrosis?
SO EUROPEAN JOURNAL OF SURGERY
LA English
DT Review
DE liver; cirrhosis; fibrosis; treatment; therapy
ID STELLATE CELL ACTIVATION; RAT-LIVER FIBROSIS; HEPATOCYTE GROWTH-FACTOR;
SHO-SAIKO-TO; FACTOR-INDUCED PROLIFERATION; PRIMARY BILIARY-CIRRHOSIS;
SIGNAL-REGULATED KINASE; MONOCYTE CHEMOTACTIC PROTEIN-1; PROCOLLAGEN
GENE-EXPRESSION; RHO-ASSOCIATED KINASE
AB Cirrhosis, a pathological condition defined by deranged hepatic architecture resulting from progressive fibrosis, is the final common pathway through which nearly all chronic diseases of the liver produce morbidity and mortality. Historically, treatments for hepatic fibrosis have been directed against specific causes of chronic liver injury, and include corticosteroids for autoimmune hepatitis…
C1 Univ Calif Los Angeles, Sch Med, MacDonald Res Labs, Dept Med Digest Dis, Los Angeles, CA 90095 USA.
Univ Calif Los Angeles, Sch Med, Dept Physiol, Los Angeles, CA 90095 USA.
Univ Calif Los Angeles, Sch Med, CURE Digest Dis Res Ctr, Los Angeles, CA 90095 USA.
RP Yee, HF (通讯作者)，Univ Calif Los Angeles, Sch Med, MacDonald Res Labs, Dept Med Digest Dis, 675 Charles E Young Dr S,Room 1519, Los Angeles, CA 90095 USA.
EM hyee@mednet.ucla.edu
CR ABDELAZIZ G, 1990, AM J PATHOL, V137, P1333
ALAKOKKO L, 1989, J LAB CLIN MED, V113, P177
Aleynik SI, 1997, J HEPATOL, V27, P554, DOI 10.1016/S0168-8278(97)80361-3
[Anonymous], 1993, J Hepatol, V17, P227
Arthur MJP, 2000, AM J PHYSIOL-GASTR L, V279, pG245
Arthur MJP, 1999, ALCOHOL CLIN EXP RES, V23, P940, DOI 10.1097/00000374-199905000-00027
Baroni GS, 1996, HEPATOLOGY, V23, P1189
Beljaars L, 2000, J BIOL CHEM, V275, P12743, DOI 10.1074/jbc.275.17.12743
Benedetti A, 2001, GASTROENTEROLOGY, V120, P545, DOI 10.1053/gast.2001.21203
Benyon RC, 2000, GUT, V46, P443, DOI 10.1136/gut.46.4.443
Bissell DM, 1998, J GASTROENTEROL, V33, P295, DOI 10.1007/s005350050087
Blobe GC, 2000, NEW ENGL J MED, V342, P1350, DOI 10.1056/NEJM200005043421807
BODENHEIMER HC, 1985, HEPATOLOGY, V5, P1139, DOI 10.1002/hep.1840050613
Boigk G, 1997, HEPATOLOGY, V26, P643, DOI 10.1002/hep.510260316
Brady LM, 1998, BIOCHEM BIOPH RES CO, V248, P174, DOI 10.1006/bbrc.1998.8935
Bruck R, 1996, J HEPATOL, V24, P731, DOI 10.1016/S0168-8278(96)80270-4
Bruck R, 2001, HEPATOLOGY, V33, P379, DOI 10.1053/jhep.2001.21408
Caldwell SH, 1999, HEPATOLOGY, V29, P664, DOI 10.1002/hep.510290347
Carloni V, 2000, HEPATOLOGY, V31, P131, DOI 10.1002/hep.510310121
CASINI A, 1993, GASTROENTEROLOGY, V105, P245, DOI 10.1016/0016-5085(93)90033-9
Casini A, 1997, HEPATOLOGY, V25, P361
Chang MH, 2000, J PEDIATR GASTR NUTR, V31, P112, DOI 10.1097/00005176-200008000-00005
Charlton M R, 1997, Liver Transpl Surg, V3, P359, DOI 10.1053/jlts.1997.v3.pm0009346764
Chitaley K, 2001, NAT MED, V7, P119, DOI 10.1038/83258
Cho JJ, 2000, GASTROENTEROLOGY, V118, P1169, DOI 10.1016/S0016-5085(00)70370-2
Corpechot C, 2000, HEPATOLOGY, V32, P1196, DOI 10.1053/jhep.2000.20240
Criado M, 2000, J PHYSIOL BIOCHEM, V56, P181, DOI 10.1007/BF03179785
DAVIS BH, 1988, HEPATOLOGY, V8, P788, DOI 10.1002/hep.1840080416
Davis GL, 2000, GASTROENTEROLOGY, V118, pS104, DOI 10.1016/S0016-5085(00)70009-6
Desmouliere A, 1999, J HEPATOL, V30, P621, DOI 10.1016/S0168-8278(99)80192-5
DICKSON ER, 1985, NEW ENGL J MED, V312
Dienstag JL, 1999, NEW ENGL J MED, V341, P1256, DOI 10.1056/NEJM199910213411702
Dufour JF, 1997, ANN INTERN MED, V127, P981, DOI 10.7326/0003-4819-127-11-199712010-00006
DUMONT JM, 1986, J HEPATOL, V3, P260, DOI 10.1016/S0168-8278(86)80036-8
El-Serag HB, 2000, ARCH INTERN MED, V160, P3227, DOI 10.1001/archinte.160.21.3227
Eng FJ, 2000, AM J PHYSIOL-GASTR L, V279, pG7, DOI 10.1152/ajpgi.2000.279.1.G7
Failli P, 2000, GASTROENTEROLOGY, V119, P479, DOI 10.1053/gast.2000.9354
FERENCI P, 1989, J HEPATOL, V9, P105, DOI 10.1016/0168-8278(89)90083-4
Fort J, 1998, HEPATOLOGY, V28, P1525, DOI 10.1002/hep.510280612
Friedman SL, 1999, SEMIN LIVER DIS, V19, P129, DOI 10.1055/s-2007-1007105
Friedman SL, 1997, J GASTROENTEROL, V32, P424, DOI 10.1007/BF02934504
Friedman SL, 2000, J BIOL CHEM, V275, P2247, DOI 10.1074/jbc.275.4.2247
Galli A, 2000, HEPATOLOGY, V31, P101, DOI 10.1002/hep.510310117
Gasso M, 1996, J HEPATOL, V25, P200, DOI 10.1016/S0168-8278(96)80074-2
Gentilini A, 2000, J HEPATOL, V32, P227, DOI 10.1016/S0168-8278(00)80067-7
George J, 1999, P NATL ACAD SCI USA, V96, P12719, DOI 10.1073/pnas.96.22.12719
Godichaud S, 2000, HEPATOLOGY, V31, P922, DOI 10.1053/he.2000.5848
GRESSNER AM, 1995, J HEPATOL, V22, P28
Gressner AM, 1998, CELL TISSUE RES, V292, P447, DOI 10.1007/s004410051073
Guerret S, 1999, J VIRAL HEPATITIS, V6, P125, DOI 10.1046/j.1365-2893.1999.00148.x
Guido M, 1996, J HEPATOL, V24, P301, DOI 10.1016/S0168-8278(96)80008-0
Hammel P, 2001, NEW ENGL J MED, V344, P418, DOI 10.1056/NEJM200102083440604
Hellemans K, 1999, GUT, V45, P134, DOI 10.1136/gut.45.1.134
Hendrickse MT, 1999, GASTROENTEROLOGY, V117, P400, DOI 10.1053/gast.1999.0029900400
Ikeda K, 1999, HEPATOLOGY, V29, P1760, DOI 10.1002/hep.510290640
Iredale JP, 1998, J CLIN INVEST, V102, P538, DOI 10.1172/JCI1018
Itoh K, 1999, NAT MED, V5, P221, DOI 10.1038/5587
Iwamoto H, 2000, J LAB CLIN MED, V135, P406, DOI 10.1067/mlc.2000.105974
Iwamoto H, 2000, J HEPATOL, V32, P762, DOI 10.1016/S0168-8278(00)80245-7
Iwamoto H, 1998, J HEPATOL, V29, P752, DOI 10.1016/S0168-8278(98)80256-0
JARNAGIN WR, 1994, J CELL BIOL, V127, P2037, DOI 10.1083/jcb.127.6.2037
KAPLAN MM, 1986, NEW ENGL J MED, V315, P1448, DOI 10.1056/NEJM198612043152304
Kaplan MM, 1997, ANN INTERN MED, V126, P682, DOI 10.7326/0003-4819-126-9-199705010-00002
Kato M, 1999, J HEPATOL, V31, P91, DOI 10.1016/S0168-8278(99)80168-8
Kawada N, 1998, HEPATOLOGY, V27, P1265, DOI 10.1002/hep.510270512
Kawada N, 1999, BIOCHEM BIOPH RES CO, V266, P296, DOI 10.1006/bbrc.1999.1823
Kawada N, 1996, BIOCHEM BIOPH RES CO, V229, P238, DOI 10.1006/bbrc.1996.1786
Kayano K, 1998, J HEPATOL, V29, P642, DOI 10.1016/S0168-8278(98)80161-X
KEIDING S, 1994, J HEPATOL, V20, P454, DOI 10.1016/S0168-8278(05)80489-1
KERSHENOBICH D, 1988, NEW ENGL J MED, V318, P1709, DOI 10.1056/NEJM198806303182602
Lai CL, 1998, NEW ENGL J MED, V339, P61, DOI 10.1056/NEJM199807093390201
Lechmann M, 2000, SEMIN LIVER DIS, V20, P211, DOI 10.1055/s-2000-9947
Lee KS, 1997, AM J PHYSIOL-GASTR L, V273, pG1094, DOI 10.1152/ajpgi.1997.273.5.G1094
Leung N, 2000, J MED VIROL, V61, P380, DOI 10.1002/1096-9071(200007)61:3&lt;380::AID-JMV17&gt;3.0.CO;2-5
Li D, 1999, J GASTROEN HEPATOL, V14, P618, DOI 10.1046/j.1440-1746.1999.01928.x
Liang T. Jake, 2000, Annals of Internal Medicine, V132, P296
Lieber CS, 1999, J HEPATOL, V30, P1155, DOI 10.1016/S0168-8278(99)80274-8
Maddrey WC, 2000, J MED VIROL, V61, P362, DOI 10.1002/1096-9071(200007)61:3&lt;362::AID-JMV14&gt;3.0.CO;2-I
MAHER J, 1998, GASTROINTESTINAL LIV
Maher J J, 1993, Semin Cell Biol, V4, P189, DOI 10.1006/scel.1993.1023
Maher JJ, 1998, AM J PHYSIOL-GASTR L, V275, pG847, DOI 10.1152/ajpgi.1998.275.4.G847
Maher JJ, 1999, ALCOHOL CLIN EXP RES, V23, P917, DOI 10.1097/00000374-199905000-00022
Malik AH, 2000, ANN INTERN MED, V132, P723, DOI 10.7326/0003-4819-132-9-200005020-00007
MALLAT A, 1995, HEPATOLOGY, V21, P1003, DOI 10.1016/0270-9139(95)90247-3
Mallat A, 1996, J CLIN INVEST, V98, P2771, DOI 10.1172/JCI119103
Marra F, 2000, GASTROENTEROLOGY, V119, P466, DOI 10.1053/gast.2000.9365
Marra F, 1999, HEPATOLOGY, V30, P951, DOI 10.1002/hep.510300406
Marra F, 1999, HEPATOLOGY, V29, P140, DOI 10.1002/hep.510290107
Marra F, 1998, AM J PATHOL, V152, P423
Marra F, 1997, GASTROENTEROLOGY, V112, P1297, DOI 10.1016/S0016-5085(97)70144-6
Mast EE, 1999, VACCINE, V17, P1730, DOI 10.1016/S0264-410X(98)00415-0
Mato JM, 1999, J HEPATOL, V30, P1081, DOI 10.1016/S0168-8278(99)80263-3
Matsuda Y, 1997, HEPATOLOGY, V26, P81
Matsumura Y, 1997, J HEPATOL, V27, P185, DOI 10.1016/S0168-8278(97)80300-5
MCGUIRE RF, 1992, HEPATOLOGY, V15, P989, DOI 10.1002/hep.1840150603
Miyahara T, 2000, J BIOL CHEM, V275, P35715, DOI 10.1074/jbc.M006577200
Muriel P, 1998, J APPL TOXICOL, V18, P143, DOI 10.1002/(SICI)1099-1263(199803/04)18:2<143::AID-JAT485>3.0.CO;2-P
Nakamura T, 2000, HEPATOLOGY, V32, P247, DOI 10.1053/jhep.2000.9109
Nan JX, 2001, J PHARM PHARMACOL, V53, P197, DOI 10.1211/0022357011775406
NavaOcampo AA, 1997, EUR J CLIN INVEST, V27, P77, DOI 10.1046/j.1365-2362.1997.910615.x
Nelson DR, 2000, GASTROENTEROLOGY, V118, P655, DOI 10.1016/S0016-5085(00)70134-X
NEUBERGER J, 1985, GUT, V26, P114, DOI 10.1136/gut.26.2.114
Niki T, 1996, HEPATOLOGY, V23, P1673
Okuno M, 1997, HEPATOLOGY, V26, P913, DOI 10.1002/hep.510260417
Ono M, 1999, J PHARM PHARMACOL, V51, P1079, DOI 10.1211/0022357991773429
Pares A, 1998, J HEPATOL, V28, P615, DOI 10.1016/S0168-8278(98)80285-7
Pares A, 2000, J HEPATOL, V32, P561, DOI 10.1016/S0168-8278(00)80216-0
Park PH, 2000, PHARMACOL TOXICOL, V87, P261, DOI 10.1034/j.1600-0773.2000.pto870604.x
Pines M, 1997, J HEPATOL, V27, P391, DOI 10.1016/S0168-8278(97)80186-9
Pinzani M, 1999, SEMIN LIVER DIS, V19, P397, DOI 10.1055/s-2007-1007128
Pinzani M, 1996, GASTROENTEROLOGY, V110, P534, DOI 10.1053/gast.1996.v110.pm8566602
Poniachik J, 1999, J LAB CLIN MED, V133, P342, DOI 10.1016/S0022-2143(99)90064-1
Poynard T, 2000, HEPATOLOGY, V32, P1131, DOI 10.1053/jhep.2000.19347
Preaux AM, 1997, HEPATOLOGY, V26, P315, DOI 10.1002/hep.510260210
Qi Z, 1999, P NATL ACAD SCI USA, V96, P2345, DOI 10.1073/pnas.96.5.2345
Ramadori G, 1998, DIGESTION, V59, P372, DOI 10.1159/000007518
Reeves HL, 2000, J HEPATOL, V32, P465, DOI 10.1016/S0168-8278(00)80398-0
Reeves HL, 2000, HEPATOLOGY, V31, P95, DOI 10.1002/hep.510310116
Reif S, 1999, J HEPATOL, V31, P1053, DOI 10.1016/S0168-8278(99)80318-3
ROCKEY DC, 1992, HEPATOLOGY, V16, P776, DOI 10.1002/hep.1840160325
Rockey DC, 1996, J CLIN INVEST, V98, P1381, DOI 10.1172/JCI118925
Rocky D, 1997, HEPATOLOGY, V25, P2, DOI 10.1053/jhep.1997.v25.ajhep0250002
Rodrigues CMP, 1998, J CLIN INVEST, V101, P2790, DOI 10.1172/JCI1325
Rodriguez L, 1998, ARCH MED RES, V29, P109
Rudolph KL, 2000, SCIENCE, V287, P1253, DOI 10.1126/science.287.5456.1253
Saile B, 1999, HEPATOLOGY, V30, P196, DOI 10.1002/hep.510300144
Sakaida I, 1996, HEPATOLOGY, V23, P755, DOI 10.1053/jhep.1996.v23.pm0008666329
Sakaida I, 1999, AM J GASTROENTEROL, V94, P489, DOI 10.1111/j.1572-0241.1999.884_m.x
Sakaida I, 1998, J HEPATOL, V28, P298, DOI 10.1016/0168-8278(88)80017-5
Sakaida I, 1998, J HEPATOL, V28, P471, DOI 10.1016/S0168-8278(98)80322-X
SANDERSON N, 1995, P NATL ACAD SCI USA, V92, P2572, DOI 10.1073/pnas.92.7.2572
SATO T, 1995, EXP CELL RES, V217, P72, DOI 10.1006/excr.1995.1065
Sawada N, 2000, CIRCULATION, V101, P2030, DOI 10.1161/01.CIR.101.17.2030
Schalm SW, 2000, GUT, V46, P562, DOI 10.1136/gut.46.4.562
Shimizu I, 1999, GUT, V44, P127, DOI 10.1136/gut.44.1.127
Shimizu I, 1999, HEPATOLOGY, V29, P149, DOI 10.1002/hep.510290108
Shiratori Y, 2000, ANN INTERN MED, V132, P517, DOI 10.7326/0003-4819-132-7-200004040-00002
Singh GK, 2000, HUM BIOL, V72, P801
Smart RG, 1998, J STUD ALCOHOL, V59, P245, DOI 10.15288/jsa.1998.59.245
Sobesky R, 1999, GASTROENTEROLOGY, V116, P378, DOI 10.1016/S0016-5085(99)70135-6
Somlyo AV, 2000, BIOCHEM BIOPH RES CO, V269, P652, DOI 10.1006/bbrc.2000.2343
Svegliati-Baroni G, 1999, J HEPATOL, V30, P868, DOI 10.1016/S0168-8278(99)80141-X
Svegliati-Baroni G, 1999, HEPATOLOGY, V29, P1743, DOI 10.1002/hep.510290632
Svegliati-Baroni G, 2001, LIVER, V21, P1, DOI 10.1034/j.1600-0676.2001.210101.x
Tangkijvanich P, 2001, HEPATOLOGY, V33, P74, DOI 10.1053/jhep.2001.20677
Tao JC, 1999, J BIOL CHEM, V274, P23761, DOI 10.1074/jbc.274.34.23761
Thimgan MS, 1999, AM J PHYSIOL-GASTR L, V277, pG137, DOI 10.1152/ajpgi.1999.277.1.G137
Thompson K, 1998, HEPATOLOGY, V28, P1597, DOI 10.1002/hep.510280620
Tsubouchi H, 1999, HEPATOLOGY, V30, P333, DOI 10.1002/hep.510300149
TSUKAMOTO H, 1990, SEMIN LIVER DIS, V10, P56, DOI 10.1055/s-2008-1040457
Tsukamoto H, 1999, ALCOHOL CLIN EXP RES, V23, P911, DOI 10.1111/j.1530-0277.1999.tb04202.x
Ueki T, 1999, NAT MED, V5, P226, DOI 10.1038/5593
Wang SC, 1998, J BIOL CHEM, V273, P302, DOI 10.1074/jbc.273.1.302
Wang YJ, 1998, AM J PATHOL, V152, P279
Wang YQ, 2000, HEPATOLOGY, V32, P980, DOI 10.1053/jhep.2000.18658
Wasser S, 1998, J HEPATOL, V29, P760, DOI 10.1016/S0168-8278(98)80257-2
WEINER FR, 1987, J BIOL CHEM, V262, P6955
Wells RG, 2000, AM J PHYSIOL-GASTR L, V279, pG845, DOI 10.1152/ajpgi.2000.279.5.G845
Windmeier C, 1996, BIOCHEM PHARMACOL, V51, P577, DOI 10.1016/S0006-2952(95)02173-6
Wong JB, 2000, AM J PUBLIC HEALTH, V90, P1562, DOI 10.2105/AJPH.90.10.1562
Wu J, 2000, J GASTROENTEROL, V35, P665, DOI 10.1007/s005350070045
Yanase M, 2000, BIOCHEM BIOPH RES CO, V277, P72, DOI 10.1006/bbrc.2000.3634
Yasuda H, 1996, HEPATOLOGY, V24, P636, DOI 10.1002/hep.510240328
Yasuda M, 1999, HEPATOLOGY, V29, P719, DOI 10.1002/hep.510290307
Yee HF, 1998, HEPATOLOGY, V28, P843, DOI 10.1002/hep.510280336
Yu Q, 2000, J CLIN INVEST, V105, P741, DOI 10.1172/JCI7997
Zhu JL, 1999, GASTROENTEROLOGY, V117, P1198, DOI 10.1016/S0016-5085(99)70406-3
NR 167
TC 24
Z9 26
U1 0
U2 6
PU TAYLOR & FRANCIS AS
PI OSLO
PA KARL JOHANS GATE 5, NO-0154 OSLO, NORWAY
SN 1102-4151
J9 EUR J SURG
JI Eur. J. Surg.
PY 2002
VL 168
SU 587
BP 100
EP 112
PG 13
WC Surgery
WE Science Citation Index Expanded (SCI-EXPANDED)
SC Surgery
GA 670DE
UT WOS:000182391500015
PM 16144208
DA 2022-04-16
ER
PT J
AU Poynard, T
Ratziu, V
Moussalli, J
Regimbeau, C
di Martino, V
Benhamou, Y
Myers, R
Imbert-Bismut, F
AF Poynard, T
Ratziu, V
Moussalli, J
Regimbeau, C
di Martino, V
Benhamou, Y
Myers, R
Imbert-Bismut, F
TI Could biochemical markers of liver fibrosis reduce the number of liver
biopsies?
SO M S-MEDECINE SCIENCES
LA French
DT Article
ID VIRAL-HEPATITIS-C; GROWTH-FACTOR; RAT HEPATOCYTES;
ALPHA-2-MACROGLOBULIN; ALPHA(2)-MACROGLOBULIN; EXPRESSION; CIRRHOSIS;
MATRIX
AB Liver biopsy is actually essential for the management of patients infected by hepatitis C virus, It is necessary to grade and stage hepatitis and fibrosis, and make decision about treatment. However, liver biopsy is aggressive and can be a limitation for patients management, With a combination of five basic serum biochemical markers for diagnosis of fibrosis, high positive and negative predict…
C1 Grp Hosp Pitie Salpetriere, Serv Hepatogastroenterol, Serv Biochim, Grp MULTIVIRC, F-75651 Paris 13, France.
RP Poynard, T (通讯作者)，Grp Hosp Pitie Salpetriere, Serv Hepatogastroenterol, Serv Biochim, Grp MULTIVIRC, 47 Blvd Hop, F-75651 Paris 13, France.
RI Poynard, Thierry/C-1355-2010
OI Poynard, Thierry/0000-0002-3726-7230; Poynard,
Thierry/0000-0002-2050-640X
CR [Anonymous], 1999, J Hepatol, V30, P956
BACQ Y, 1993, GASTROEN CLIN BIOL, V17, P364
Cadranel JF, 2000, HEPATOLOGY, V32, P477, DOI 10.1053/jhep.2000.16602
EDWARDS AM, 1987, CARCINOGENESIS, V8, P1837, DOI 10.1093/carcin/8.12.1837
Guechot J, 1996, CLIN CHEM, V42, P558
Guillen MI, 1996, HEPATOLOGY, V23, P1345, DOI 10.1002/hep.510230609
Imbert-Bismut F, 2001, LANCET, V357, P1069, DOI 10.1016/S0140-6736(00)04258-6
Kawser CA, 1998, CLIN SCI, V95, P179, DOI 10.1042/CS19980020
Louagie HK, 1996, J HEPATOL, V25, P10, DOI 10.1016/S0168-8278(96)80321-7
Meisse D, 1998, FEBS LETT, V422, P346, DOI 10.1016/S0014-5793(98)00038-6
Moshage H, 1997, J PATHOL, V181, P257, DOI 10.1002/(SICI)1096-9896(199703)181:3<257::AID-PATH756>3.0.CO;2-U
NAVEAU S, 1994, DIGEST DIS SCI, V39, P2426, DOI 10.1007/BF02087661
Oberti F, 1997, GASTROENTEROLOGY, V113, P1609, DOI 10.1053/gast.1997.v113.pm9352863
Paradis V, 1996, CELL MOL BIOL, V42, P525
Poynard T, 2000, CAN J GASTROENTEROL, V14, P543, DOI 10.1155/2000/107982
POYNARD T, 2002, IN PRESS J VIRAL HEP
RAYSSIGUIER R, 2001, GASTROENTEROL CLIN B, V25, pA67
Tiggelman AMBC, 1997, J HEPATOL, V26, P1220, DOI 10.1016/S0168-8278(97)80455-2
Tiggelman AMBC, 1996, HEPATOLOGY, V23, P1260
Ueki T, 1999, NAT MED, V5, P226, DOI 10.1038/5593
NR 20
TC 0
Z9 0
U1 0
U2 0
PU EDP SCIENCES S A
PI LES ULIS CEDEX A
PA 17, AVE DU HOGGAR, PA COURTABOEUF, BP 112, F-91944 LES ULIS CEDEX A,
FRANCE
SN 0767-0974
J9 M S-MED SCI
JI M S-Med. Sci.
PD MAR
PY 2002
VL 18
IS 3
BP 353
EP 356
DI 10.1051/medsci/2002183353
PG 4
WC Medicine, Research & Experimental
WE Science Citation Index Expanded (SCI-EXPANDED)
SC Research & Experimental Medicine
GA 541KU
UT WOS:000174984400018
OA Green Submitted, Bronze
DA 2022-04-16
ER
PT J
AU Kusunose, M
Qiu, B
Cui, TL
Hamada, A
Yoshioka, S
Ono, M
Miyamura, M
Kyotani, S
Nishioka, Y
AF Kusunose, M
Qiu, B
Cui, TL
Hamada, A
Yoshioka, S
Ono, M
Miyamura, M
Kyotani, S
Nishioka, Y
TI Effect of Sho-saiko-to extract on hepatic inflammation and fibrosis in
dimethylnitrosamine induced liver injury rats
SO BIOLOGICAL & PHARMACEUTICAL BULLETIN
LA English
DT Article
DE Sho-saiko-to; liver fibrosis; dimethylnitrosamine; retinoid; TGF-beta;
hydroxyproline
ID LATENT TGF-BETA; STELLATE CELLS; INTRAVASCULAR COAGULATION; INDUCED
CIRRHOSIS; ACTIVATION; DEPOSITION; COLLAGEN; FAILURE
AB Sho-saiko-to extract, a Chinese herbal medicine, is widely used for treatment of chronic hepatitis in Japan. However, it is not clear what conditions Sho-saiko-to extract improves hepatic inflammation and fibrosis. We therefore induced various stages of liver injury in model rats and administered Sho-saiko-to extract. We then evaluated the liver inflammation and liver fibrosis-improving effect…
C1 Kochi Med Sch Hosp, Dept Pharm, Nanko Ku, Kochi 7838505, Japan.
RP Kusunose, M (通讯作者)，Kochi Med Sch Hosp, Dept Pharm, Nanko Ku, Oko Cho, Kochi 7838505, Japan.
EM kusunosm@kochi-ms.ac.jp
CR Baroni GS, 1996, HEPATOLOGY, V23, P1189
BHATHAL PS, 1973, J PATHOL, V111, P103, DOI 10.1002/path.1711110205
DEGAWA M, 1995, YAKUGAKU ZASSHI, V115, P1
FUJIWARA K, 1988, GUT, V29, P1103, DOI 10.1136/gut.29.8.1103
George J, 2001, TOXICOLOGY, V156, P129, DOI 10.1016/S0300-483X(00)00352-8
George J, 2000, CLIN BIOCHEM, V33, P563, DOI 10.1016/S0009-9120(00)00170-3
GOMEZ MID, 1981, ARCH TOXICOL, V47, P159, DOI 10.1007/BF00368676
HIRATA K, 1989, J PATHOL, V158, P157, DOI 10.1002/path.1711580211
Imai S, 1997, FEBS LETT, V411, P102, DOI 10.1016/S0014-5793(97)00673-X
IWAI M, 1988, LIFE SCI, V42, P1833, DOI 10.1016/0024-3205(88)90021-5
JEZEQUEL AM, 1989, J HEPATOL, V8, P42, DOI 10.1016/0168-8278(89)90160-8
Koda H, 1996, BIOCHEM BIOPH RES CO, V221, P565, DOI 10.1006/bbrc.1996.0636
MANCINI R, 1991, INT J EXP PATHOL, V72, P119
Miyamura M, 1998, J PHARM PHARMACOL, V50, P97, DOI 10.1111/j.2042-7158.1998.tb03311.x
Okuno M, 1997, HEPATOLOGY, V26, P913, DOI 10.1002/hep.510260417
Ono M, 2000, J PHARM PHARMACOL, V52, P111, DOI 10.1211/0022357001773599
Ono M, 1999, J PHARM PHARMACOL, V51, P1079, DOI 10.1211/0022357991773429
PAOLUCCI F, 1990, LIVER, V10, P278
PHILLIPS JC, 1977, J NATL CANCER I, V58, P629, DOI 10.1093/jnci/58.3.629
PRITCHARD DJ, 1987, J APPL TOXICOL, V7, P229, DOI 10.1002/jat.2550070402
SAARNI HU, 1983, RES COMMUN CHEM PATH, V42, P61
Shimizu I, 1999, HEPATOLOGY, V29, P149, DOI 10.1002/hep.510290108
SOFT D, 1976, NATURE, V263, P701
STENBACK F, 1989, HISTOL HISTOPATHOL, V4, P95
STENGARD JH, 1985, RES COMMUN CHEM PATH, V50, P93
STENGARD JH, 1984, RES COMMUN CHEM PATH, V46, P67
Svegliati-Baroni G, 2001, LIVER, V21, P1, DOI 10.1034/j.1600-0676.2001.210101.x
Yasuda M, 2000, J HISTOCHEM CYTOCHEM, V48, P1331, DOI 10.1177/002215540004801004
Yoshiji H, 1998, BIOCHEM BIOPH RES CO, V247, P605, DOI 10.1006/bbrc.1998.8805
NR 29
TC 40
Z9 44
U1 0
U2 3
PU PHARMACEUTICAL SOC JAPAN
PI TOKYO
PA 2-12-15 SHIBUYA, SHIBUYA-KU, TOKYO, 150-0002, JAPAN
SN 0918-6158
J9 BIOL PHARM BULL
JI Biol. Pharm. Bull.
PD NOV
PY 2002
VL 25
IS 11
BP 1417
EP 1421
DI 10.1248/bpb.25.1417
PG 5
WC Pharmacology & Pharmacy
WE Science Citation Index Expanded (SCI-EXPANDED)
SC Pharmacology & Pharmacy
GA 611MA
UT WOS:000179020200006
PM 12419951
OA Bronze
DA 2022-04-16
ER
PT J
AU Gebo, KA
Herlong, HF
Torbenson, MS
Jenckes, MW
Chander, G
Ghanem, KG
El-Kamary, SS
Sulkowski, M
Bass, EB
AF Gebo, KA
Herlong, HF
Torbenson, MS
Jenckes, MW
Chander, G
Ghanem, KG
El-Kamary, SS
Sulkowski, M
Bass, EB
CA J Hopkins Univ Evid Bsd Prt Ctr Tm
TI Role of liver biopsy in management of chronic hepatitis C: A systematic
review
SO HEPATOLOGY
LA English
DT Article
ID SERUM HYALURONIC-ACID; INTERFERON-ALPHA-2B PLUS RIBAVIRIN;
ALPHA-FETOPROTEIN LEVELS; ALANINE AMINOTRANSFERASE LEVELS; HCV RNA
TITER; RANDOMIZED TRIAL; MATRIX METALLOPROTEINASE-2; INITIAL TREATMENT;
VIRUS-INFECTION; III PROCOLLAGEN
AB This systematic review addresses 2 questions pertinent to the need for pretreatment liver biopsy in patients with chronic hepatitis C: how well do liver biopsy results predict treatment outcomes for chronic hepatitis C? How well do biochemical blood tests and serologic measures of fibrosis predict the biopsy findings in chronic hepatitis C? Medline and other electronic databases were searched …
C1 Johns Hopkins Univ, Sch Med, Dept Med, Baltimore, MD 21287 USA.
Bloomberg Sch Publ Hlth, Dept Epidemiol, Baltimore, MD USA.
Johns Hopkins Univ, Sch Med, Dept Pathol, Baltimore, MD 21287 USA.
Johns Hopkins Univ, Sch Med, Dept Pediat, Baltimore, MD 21287 USA.
Bloomberg Sch Publ Hlth, Dept Hlth Policy & Management, Baltimore, MD USA.
RP Gebo, KA (通讯作者)，Johns Hopkins Univ, Sch Med, Dept Med, 1830 E Monument St,Rm 442, Baltimore, MD 21287 USA.
RI Gebo, Kelly/B-9223-2009
OI Ghanem, Khalil/0000-0002-0033-302X; Bass, Eric/0000-0001-9106-527X
FU NIDA NIH HHSUnited States Department of Health & Human ServicesNational
Institutes of Health (NIH) - USANIH National Institute on Drug Abuse
(NIDA) [R01-DA-13806] Funding Source: Medline; PHS HHSUnited States
Department of Health & Human ServicesUnited States Public Health Service
[290-97-0006] Funding Source: Medline; NATIONAL INSTITUTE ON DRUG
ABUSEUnited States Department of Health & Human ServicesNational
Institutes of Health (NIH) - USANIH National Institute on Drug Abuse
(NIDA)European Commission [R01DA013806] Funding Source: NIH RePORTER
CR ALTER HJ, 1995, BLOOD, V85, P1681, DOI 10.1182/blood.V85.7.1681.bloodjournal8571681
Anderson FH, 2000, HEPATOL RES, V18, P63, DOI 10.1016/S1386-6346(99)00085-6
Angelico M, 2000, ALIMENT PHARM THER, V14, P1459, DOI 10.1046/j.1365-2036.2000.00857.x
Ascione A, 1998, ITAL J GASTROENTEROL, V30, P517
Assy N, 2000, AM J GASTROENTEROL, V95, P1545, DOI 10.1111/j.1572-0241.2000.02027.x
Barbaro G, 1996, AM J GASTROENTEROL, V91, P2569
Bayati N, 1998, AM J GASTROENTEROL, V93, P2452, DOI 10.1111/j.1572-0241.1998.00703.x
Berg T, 2000, LIVER, V20, P427, DOI 10.1034/j.1600-0676.2000.020006427.x
Casaril M, 2000, HEPATO-GASTROENTEROL, V47, P220
Choi Y, 1999, MOL DIAGN, V4, P251, DOI 10.1016/S1084-8592(99)80029-0
Chu CW, 2001, J CLIN GASTROENTEROL, V32, P240, DOI 10.1097/00004836-200103000-00014
Di Bisceglie AM, 2001, HEPATOLOGY, V33, P704, DOI 10.1053/jhep.2001.22346
Fortunato G, 2001, CLIN CHEM, V47, P1696
Fukuda Y, 1998, HAEMOPHILIA, V4, P595, DOI 10.1046/j.1365-2516.1998.440595.x
Gabrielli GB, 1997, CLIN CHIM ACTA, V265, P21, DOI 10.1016/S0009-8981(97)00103-4
Garbutt JC, 1999, JAMA-J AM MED ASSOC, V281, P1318, DOI 10.1001/jama.281.14.1318
GEBO KA, EVIDENCE REPORT MANA
Giannini E, 2001, EUR J GASTROEN HEPAT, V13, P137, DOI 10.1097/00042737-200102000-00008
Goldstein NS, 1999, AM J CLIN PATHOL, V111, P811
Guechot J, 1996, CLIN CHEM, V42, P558
GUECHOT J, 1994, J HEPATOL, V20, P388, DOI 10.1016/S0168-8278(94)80013-8
Hayashi J, 1996, AM J GASTROENTEROL, V91, P314
Heathcote EJ, 2000, NEW ENGL J MED, V343, P1673, DOI 10.1056/NEJM200012073432302
Ikeda K, 2000, HEPATOL RES, V18, P252, DOI 10.1016/S1386-6346(00)00074-7
Imbert-Bismut F, 2001, LANCET, V357, P1069, DOI 10.1016/S0140-6736(00)04258-6
Imperiale TF, 2000, AM J GASTROENTEROL, V95, P2328, DOI 10.1111/j.1572-0241.2000.02322.x
Ishibashi K, 1996, HEPATOLOGY, V24, P27, DOI 10.1002/hep.510240106
Izzo F, 1996, SURGERY, V120, P100, DOI 10.1016/S0039-6060(96)80247-9
Jamal MM, 1999, HEPATOLOGY, V30, P1307, DOI 10.1002/hep.510300526
JEFFERS LJ, 1995, AM J GASTROENTEROL, V90, P1437
JOUET P, 1994, GASTROENTEROLOGY, V106, P686, DOI 10.1016/0016-5085(94)90703-X
Kasahara A, 1997, J HEPATOL, V26, P574, DOI 10.1016/S0168-8278(97)80423-0
Kumada T, 1996, J GASTROEN HEPATOL, V11, P159, DOI 10.1111/j.1440-1746.1996.tb00054.x
Lichtinghagen R, 2000, CLIN CHEM, V46, P183
Lichtinghagen R, 2001, J HEPATOL, V34, P239, DOI 10.1016/S0168-8278(00)00037-4
Lindsay KL, 2001, HEPATOLOGY, V34, P395, DOI 10.1053/jhep.2001.26371
Lo Iacono O, 1998, ALIMENT PHARM THERAP, V12, P1091
Luo JC, 1998, J GASTROEN HEPATOL, V13, P685, DOI 10.1111/j.1440-1746.1998.tb00714.x
Mangia A, 2001, J HEPATOL, V34, P441, DOI 10.1016/S0168-8278(00)00024-6
Mangia A, 2001, HEPATOLOGY, V33, P989, DOI 10.1053/jhep.2001.23537
Manns MP, 2001, LANCET, V358, P958, DOI 10.1016/S0140-6736(01)06102-5
McCormick SE, 1996, AM J GASTROENTEROL, V91, P1516
McHutchison JG, 2000, GASTROENTEROLOGY, V119, P1317, DOI 10.1053/gast.2000.19289
McHutchison JG, 2000, J GASTROEN HEPATOL, V15, P945, DOI 10.1046/j.1440-1746.2000.02233.x
MCNAMARA RL, AHRQ PUBLICATION
Michielsen PP, 1997, ACTA GASTRO-ENT BELG, V60, P11
Murawaki Y, 1999, J HEPATOL, V30, P1090, DOI 10.1016/S0168-8278(99)80264-5
Murawaki Y, 2001, J GASTROEN HEPATOL, V16, P777, DOI 10.1046/j.1440-1746.2001.02515.x
Murawaki Y, 2001, J GASTROENTEROL, V36, P399, DOI 10.1007/s005350170084
Ninomiya T, 1998, J GASTROEN HEPATOL, V13, P68, DOI 10.1111/j.1440-1746.1998.tb00548.x
Ohashi Yohei, 1998, Mie Medical Journal, V48, P19
Ono E, 1999, HEPATOL RES, V15, P192, DOI 10.1016/S1386-6346(98)00075-8
Park GJH, 2000, J GASTROEN HEPATOL, V15, P386, DOI 10.1046/j.1440-1746.2000.02172.x
Payen JL, 1998, HEPATOLOGY, V28, P1680, DOI 10.1002/hep.510280631
Perrillo RP, 1997, HEPATOLOGY, V26, pS57, DOI 10.1002/hep.510260710
Plevris JN, 2000, EUR J GASTROEN HEPAT, V12, P1121, DOI 10.1097/00042737-200012100-00009
Poynard T, 2000, HEPATOLOGY, V31, P211, DOI 10.1002/hep.510310131
Poynard T, 1997, J VIRAL HEPATITIS, V4, P199, DOI 10.1046/j.1365-2893.1997.00141.x
Puoti C, 1999, LIVER, V19, P104, DOI 10.1111/j.1478-3231.1999.tb00018.x
Saracco G, 2001, HEPATOLOGY, V34, P133, DOI 10.1053/jhep.2001.25636
Saracco G, 1997, J HEPATOL, V27, P56, DOI 10.1016/S0168-8278(97)80280-2
Sheth SG, 1998, AM J GASTROENTEROL, V93, P44, DOI 10.1111/j.1572-0241.1998.044_c.x
Shiffman ML, 2000, AM J GASTROENTEROL, V95, P2928, DOI 10.1111/j.1572-0241.2000.02321.x
Shiffman ML, 2000, J INFECT DIS, V182, P1595, DOI 10.1086/317612
Shima T, 2000, J GASTROEN HEPATOL, V15, P294, DOI 10.1046/j.1440-1746.2000.02126.x
Stanley AJ, 1996, EUR J GASTROEN HEPAT, V8, P869
Ueno T, 2001, HEPATO-GASTROENTEROL, V48, P1124
VANLEEUWEN DJ, 1995, SEMIN LIVER DIS, V15, P340, DOI 10.1055/s-2007-1007286
Verbaan H, 1997, SCAND J GASTROENTERO, V32, P494, DOI 10.3109/00365529709025088
Villa E, 1996, DIGEST DIS SCI, V41, P1241, DOI 10.1007/BF02088244
Villa E, 2001, AM J GASTROENTEROL, V96, P2973
Walsh KM, 2000, J HEPATOL, V32, P325, DOI 10.1016/S0168-8278(00)80079-3
Walsh KM, 1999, DIGEST DIS SCI, V44, P624, DOI 10.1023/A:1026630129025
Walsh KM, 1999, EUR J GASTROEN HEPAT, V11, P827, DOI 10.1097/00042737-199908000-00003
Wong VS, 1998, J VIRAL HEPATITIS, V5, P187, DOI 10.1046/j.1365-2893.1998.00100.x
Yamada M, 1996, J GASTROEN HEPATOL, V11, P646, DOI 10.1111/j.1440-1746.1996.tb00308.x
Yamada M, 1998, ACTA HAEMATOL-BASEL, V99, P212, DOI 10.1159/000040841
Yeo AET, 2001, J VIRAL HEPATITIS, V8, P256, DOI 10.1046/j.1365-2893.2001.00302.x
Zeuzem S, 2000, NEW ENGL J MED, V343, P1666, DOI 10.1056/NEJM200012073432301
Zeuzem S, 2000, HEPATOLOGY, V32, P835, DOI 10.1053/jhep.2000.17740
Zylberberg H, 1999, J HEPATOL, V30, P185, DOI 10.1016/S0168-8278(99)80060-9
NR 81
TC 196
Z9 204
U1 0
U2 4
PU W B SAUNDERS CO
PI PHILADELPHIA
PA INDEPENDENCE SQUARE WEST CURTIS CENTER, STE 300, PHILADELPHIA, PA
19106-3399 USA
SN 0270-9139
J9 HEPATOLOGY
JI Hepatology
PD NOV
PY 2002
VL 36
IS 5
SU 1
BP S161
EP S172
DI 10.1053/jhep.2002.36989
PG 12
WC Gastroenterology & Hepatology
WE Science Citation Index Expanded (SCI-EXPANDED)
SC Gastroenterology & Hepatology
GA 611VT
UT WOS:000179039000020
PM 12407590
DA 2022-04-16
ER
PT J
AU Nan, JX
Park, EJ
Kim, YC
Ko, G
Sohn, DH
AF Nan, JX
Park, EJ
Kim, YC
Ko, G
Sohn, DH
TI Scutellaria baicalensis inhibits liver fibrosis induced by bile duct
ligation or carbon tetrachloride in rats
SO JOURNAL OF PHARMACY AND PHARMACOLOGY
LA English
DT Article
ID HOT-WATER EXTRACT; GANODERMA-LUCIDUM; HEPATIC-FIBROSIS; OBSTRUCTION;
FLAVONOIDS; CIRRHOSIS; MEDICINE
AB This study was carried out to investigate the antifibrotic effects of methanol extracts from the traditional Chinese medicinal herb, the root of Scutellaria baicalensis Georgi, on liver fibrosis induced by bile duct ligation and scission (BDL) or carbon tetrachloride (CCl4) in rats. Liver fibrosis was assessed by histological observations and by measuring levels of liver hydroxyproline, lipid …
C1 Wonkwang Univ, Dept Pharm, Iksan 570749, Cheonbuk, South Korea.
Wonkwang Univ, Med Resources Res Ctr, Iksan 570749, Cheonbuk, South Korea.
Yanbian Univ, Coll Pharm, Yanji 133000, Jilin, Peoples R China.
RP Sohn, DH (通讯作者)，Wonkwang Univ, Dept Pharm, Iksan 570749, Cheonbuk, South Korea.
EM dhsohn@vvonkwang.ac.kr
RI nan, ji-xing/H-5604-2018
OI nan, ji-xing/0000-0002-6221-4309
CR BICKEL M, 1991, J HEPATOL, V13, pS26, DOI 10.1016/0168-8278(91)90005-V
Borchers AT, 2000, J ETHNOPHARMACOL, V73, P1, DOI 10.1016/S0378-8741(00)00334-2
CHOJKIER M, 1988, HEPATOLOGY, V8, P176, DOI 10.1002/hep.1840080132
CHUNG RS, 1995, BEHAV HEALTHC TOM, V4, P61
FRIEDMAN SL, 1993, NEW ENGL J MED, V328, P1828
Gao ZH, 1999, BBA-GEN SUBJECTS, V1472, P643, DOI 10.1016/S0304-4165(99)00152-X
Inoue T, 1999, EUR J PHARMACOL, V378, P129, DOI 10.1016/S0014-2999(99)00418-5
JAMALL IS, 1981, ANAL BIOCHEM, V112, P70, DOI 10.1016/0003-2697(81)90261-X
KOUNTOURAS J, 1984, BRIT J EXP PATHOL, V65, P305
Li BQ, 2000, IMMUNOPHARMACOLOGY, V49, P295, DOI 10.1016/S0162-3109(00)00244-7
Lin MC, 1999, J CHROMATOGR A, V830, P387, DOI 10.1016/S0021-9673(98)00906-6
MILANI S, 1990, GASTROENTEROLOGY, V98, P175, DOI 10.1016/0016-5085(90)91307-R
Nan JX, 2000, BIOL PHARM BULL, V23, P240, DOI 10.1248/bpb.23.240
Nan JX, 2000, ARCH PHARM RES, V23, P501, DOI 10.1007/BF02976580
Nan JX, 2001, J PHARM PHARMACOL, V53, P197, DOI 10.1211/0022357011775406
Ng TB, 2000, LIFE SCI, V66, P709, DOI 10.1016/S0024-3205(99)00642-6
Park EJ, 1997, BIOL PHARM BULL, V20, P417, DOI 10.1248/bpb.20.417
Park EJ, 2000, J PHARM PHARMACOL, V52, P875, DOI 10.1211/0022357001774561
Park EJ, 2000, J PHARM PHARMACOL, V52, P437, DOI 10.1211/0022357001774048
Plaa Gabriel L., 1994, P839
Shao ZH, 1999, J MOL CELL CARDIOL, V31, P1885, DOI 10.1006/jmcc.1999.1021
Shimizu I, 1999, HEPATOLOGY, V29, P149, DOI 10.1002/hep.510290108
Shimizu I, 2000, J GASTROEN HEPATOL, V15, pD84, DOI 10.1046/j.1440-1746.2000.02138.x
Song CH, 1998, J MICROBIOL BIOTECHN, V8, P277
NR 24
TC 45
Z9 52
U1 2
U2 8
PU WILEY
PI HOBOKEN
PA 111 RIVER ST, HOBOKEN 07030-5774, NJ USA
SN 0022-3573
EI 2042-7158
J9 J PHARM PHARMACOL
JI J. Pharm. Pharmacol.
PD APR
PY 2002
VL 54
IS 4
BP 555
EP 563
DI 10.1211/0022357021778673
PG 9
WC Pharmacology & Pharmacy
WE Science Citation Index Expanded (SCI-EXPANDED)
SC Pharmacology & Pharmacy
GA 542BB
UT WOS:000175022700013
PM 11999134
DA 2022-04-16
ER
PT J
AU Xu, JW
Gong, J
Chang, XM
Luo, JY
Dong, L
Hao, ZM
Jia, A
Xu, GP
AF Xu, JW
Gong, J
Chang, XM
Luo, JY
Dong, L
Hao, ZM
Jia, A
Xu, GP
TI Estrogen reduces CCL4- induced liver fibrosis in rats
SO WORLD JOURNAL OF GASTROENTEROLOGY
LA English
DT Article
ID HEPATIC STELLATE CELLS; MATRIX METALLOPROTEINASE-2; COLLAGEN-SYNTHESIS;
GENE-EXPRESSION; RETINOIC ACID; FIBROGENESIS; RECEPTOR; PROLIFERATION;
INHIBITORS; CIRRHOSIS
AB AIM: Chronic liver diseases, such as fibrosis or cirrhosis, are more common in men than in women. This gender difference may be related to the effects of sex hormones on the liver. The aim of the present work was to investigate the effects of estrogen on CCL4-induced fibrosis of the liver in rats.
METHODS: Liver fibrosis was induced in male, female and ovariectomized rats by CCL4 administration. All the groups were treated with estradiol(1 mg/kg) twice weekly. And tamoxifen was given to male fibrosis model. At the end of 8 weeks, all the rats were killed to study serum indicators and the livers.
RESULTS: Estradiol treatment reduced aspartate aminotransferase(AST), alanine aminotransferase (ALT), hyaluronic acid(HA) and type IV collagen(CIV) in sera, suppressed hepatic collagen content, decreased the areas of hepatic stellate cells (HSC) positive for alpha-smooth muscle actin (alpha-SMA), and lowered the synthesis of hepatic type I collagen significantly in both sexes and ovariectomy fibr…
CONCLUSION: Estradiol reduces CCL4-induced hepatic fibrosis in rats. The antifibrogenic role of estrogen in the liver may be one reason for the sex associated differences in the progression from hepatic fibrosis to cirrhosis.
C1 Xi An Jiao Tong Univ, Hosp 1, Dept Gastroenterol, Xian 710061, Shaanxi Prov, Peoples R China.
Xi An Jiao Tong Univ, Hosp 2, Dept Gastroenterol, Xian 710031, Shaanxi Prov, Peoples R China.
RP Xu, JW (通讯作者)，Xi An Jiao Tong Univ, Hosp 1, Dept Gastroenterol, Xian 710061, Shaanxi Prov, Peoples R China.
EM xujw@pub.xaonline.com
CR Akiyoshi H, 1999, J HEPATOL, V30, P433, DOI 10.1016/S0168-8278(99)80102-0
Bauer M, 2001, FEBS LETT, V502, P1, DOI 10.1016/S0014-5793(01)02655-2
Bruck R, 2001, J HEPATOL, V35, P457, DOI 10.1016/S0168-8278(01)00163-5
Chen PS, 2001, WORLD J GASTROENTERO, V7, P647
Dai WJ, 2001, WORLD J GASTROENTERO, V7, P1
Du WD, 1999, WORLD J GASTROENTERO, V5, P397
Gabriel A, 1999, J HEPATOL, V30, P440, DOI 10.1016/S0168-8278(99)80103-2
Gandhi CR, 2000, EUR J PHARMACOL, V406, P311, DOI 10.1016/S0014-2999(00)00683-X
Gao ZL, 1999, WORLD J GASTROENTERO, V5, P443
George J, 2001, TOXICOLOGY, V156, P129, DOI 10.1016/S0300-483X(00)00352-8
Huang GC, 2000, WORLD J GASTROENTERO, V6, P819, DOI 10.3748/wjg.v6.i6.819
HUANG GC, 2001, SHIJIE HUAREN XIAOHU, V9, P1056
Huang X, 2001, WORLD J GASTROENTERO, V7, P37
Jarvelainen HA, 2001, J HEPATOL, V35, P46, DOI 10.1016/S0168-8278(01)00050-2
Lei DX, 2001, WORLD J GASTROENTERO, V7, P713
LI D, 2001, SHIJIE HUAREN XIAOHU, V9, P1242
Li X, 2000, WORLD J GASTROENTERO, V6, P885, DOI 10.3748/wjg.v6.i6.885
Liu HL, 2000, WORLD J GASTROENTERO, V6, P881, DOI 10.3748/wjg.v6.i6.881
Liu P., 2001, SHIJIE HUAREN XIAOHU, V9, P645
LU T, 2001, SHIJIE HUAREN XIAOHU, V9, P805
LU X, 2001, SHIJIE HUAREN XIAOHU, V9, P260
Nie QH, 2001, WORLD J GASTROENTERO, V7, P363
Parola M, 2001, J HEPATOL, V35, P297, DOI 10.1016/S0168-8278(01)00142-8
Pilette C, 1998, J HEPATOL, V28, P439, DOI 10.1016/S0168-8278(98)80318-8
Pinzani M, 2001, J HEPATOL, V34, P764, DOI 10.1016/S0168-8278(01)00055-1
Tan EQ, 1999, CARDIOVASC RES, V43, P788, DOI 10.1016/S0008-6363(99)00159-5
Wang JY, 2001, WORLD J GASTROENTERO, V7, P115
Wang LT, 2000, WORLD J GASTROENTERO, V6, P877, DOI 10.3748/wjg.v6.i6.877
Wei HS, 2000, WORLD J GASTROENTERO, V6, P824, DOI 10.3748/wjg.v6.i6.824
Wei HS, 2000, WORLD J GASTROENTERO, V6, P540
Wu CH, 1999, WORLD J GASTROENTERO, V5, P388
Xiao-Long JI, 1999, WORLD J GASTROENTERO, V5, P95, DOI 10.3748/wjg.v5.i2.95
XIE YM, 2001, SHIJIE HUAREN XIAOHU, V9, P251
YAN JC, 2001, SHIJIE HUAREN XIAOHU, V9, P611
Yang Q, 2001, SHIJIE HUAREN XIAOHU, V9, P1246
Yao X.X., 2001, SHIJIE HUAREN XIAOHU, V9, P263
Yao XX, 2002, WORLD J GASTROENTERO, V8, P511, DOI 10.3748/wjg.v8.i3.511
ZHANG YT, 2001, SHIJIE HUAREN XIAOHU, V9, P1120
NR 38
TC 83
Z9 89
U1 0
U2 3
PU BAISHIDENG PUBLISHING GROUP INC
PI PLEASANTON
PA 8226 REGENCY DR, PLEASANTON, CA 94588 USA
SN 1007-9327
EI 2219-2840
J9 WORLD J GASTROENTERO
JI World J. Gastroenterol.
PD OCT
PY 2002
VL 8
IS 5
BP 883
EP 887
DI 10.3748/wjg.v8.i5.883
PG 5
WC Gastroenterology & Hepatology
WE Science Citation Index Expanded (SCI-EXPANDED)
SC Gastroenterology & Hepatology
GA 601TN
UT WOS:000178464200023
PM 12378635
OA Green Published, hybrid, Green Submitted
DA 2022-04-16
ER
PT J
AU Poniachik, J
Mancilla, C
Contreras, J
Csendes, A
Smok, G
Cavada, G
Rojas, J
Oksenberg, D
Burdiles, P
Maluenda, F
Diaz, JC
AF Poniachik, J
Mancilla, C
Contreras, J
Csendes, A
Smok, G
Cavada, G
Rojas, J
Oksenberg, D
Burdiles, P
Maluenda, F
Diaz, JC
TI Obesity as a risk factor for steatohepatitis and hepatic fibrosis
SO REVISTA MEDICA DE CHILE
LA Spanish
DT Article
DE fibrosis; liver cirrhosis; obesity, morbid; steatohepatitis
ID NONALCOHOLIC FATTY LIVER; DISEASE; PREDICTORS; STEATOSIS
AB Background: Nonalcoholic fatty liver (NAFL) has been recognized as a cause of chronic liver disease. Its main risk factor is obesity. Aim: To describe the clinical and liver pathological findings in a group of patients who underwent surgery as obesity treatment. Patients and Methods: Sixty eight patients with severe or morbid obesity were subjected to surgery as obesity treatment. Each patient…
C1 Univ Chile, Hosp Clin, Dept Cirugia, Santos Dumont 999, Chile.
Univ Chile, Hosp Clin, Dept Med, Ctr Gastroenterol, Santos Dumont, Chile.
Univ Chile, Hosp Clin, Dept Anat Patol, Santos Dumont, Chile.
Univ Chile, Fac Med, Dept Bioestadistica, Santos Dumont, Chile.
RP Poniachik, J (通讯作者)，Univ Chile, Hosp Clin, Dept Cirugia, Santos Dumont 999, Chile.
EM jponiach@ns.hospital.uchile.cl
OI Burdiles, Patricio/0000-0002-8669-2815
CR Angulo P, 1999, HEPATOLOGY, V30, P1356, DOI 10.1002/hep.510300604
Bellentani S, 2000, ANN INTERN MED, V132, P112, DOI 10.7326/0003-4819-132-2-200001180-00004
BRAILLON A, 1985, GUT, V26, P133, DOI 10.1136/gut.26.2.133
Day CP, 1998, HEPATOLOGY, V27, P1463, DOI 10.1002/hep.510270601
Day CP, 1998, GASTROENTEROLOGY, V114, P842, DOI 10.1016/S0016-5085(98)70599-2
Diehl AM, 1999, SEMIN LIVER DIS, V19, P221, DOI 10.1055/s-2007-1007111
Dixon JB, 2001, GASTROENTEROLOGY, V121, P91, DOI 10.1053/gast.2001.25540
Garcia-Monzon C, 2000, J HEPATOL, V33, P716, DOI 10.1016/S0168-8278(00)80301-3
James OFW, 1998, J HEPATOL, V29, P495, DOI 10.1016/S0168-8278(98)80073-1
Kumar KS, 2000, MAYO CLIN PROC, V75, P733
Marceau P, 1999, J CLIN ENDOCR METAB, V84, P1513, DOI 10.1210/jc.84.5.1513
Matteoni CA, 1999, GASTROENTEROLOGY, V116, P1413, DOI 10.1016/S0016-5085(99)70506-8
Neuschwander-Tetri B A, 1998, Clin Liver Dis, V2, P149, DOI 10.1016/S1089-3261(05)70369-X
Reeves HL, 1996, J HEPATOL, V25, P677, DOI 10.1016/S0168-8278(96)80238-8
Sheth SG, 1997, ANN INTERN MED, V126, P137, DOI 10.7326/0003-4819-126-2-199701150-00008
Teli MR, 1995, HEPATOLOGY, V22, P1714, DOI 10.1016/0270-9139(95)90196-5
VIO F, 2000, OBESIDAD DESAFIO PEN, P31
Walsh K, 2000, POSTGRAD MED J, V76, P280, DOI 10.1136/pmj.76.895.280
NR 18
TC 13
Z9 16
U1 0
U2 0
PU SOC MEDICA SANTIAGO
PI SANTIAGO 9
PA BERNARDA MORIN 488 PROVIDENCIA, CASILLA 168 CORREO 55, SANTIAGO 9,
00000, CHILE
SN 0034-9887
EI 0717-6163
J9 REV MED CHILE
JI Rev. Medica Chile
PD JUL
PY 2002
VL 130
IS 7
BP 731
EP 736
PG 6
WC Medicine, General & Internal
WE Science Citation Index Expanded (SCI-EXPANDED)
SC General & Internal Medicine
GA 588GG
UT WOS:000177693300003
PM 12235896
DA 2022-04-16
ER
PT J
AU Fontana, RJ
Lok, ASF
AF Fontana, RJ
Lok, ASF
TI Noninvasive monitoring of patients with chronic hepatitis C
SO HEPATOLOGY
LA English
DT Article
ID LIVER FIBROSIS PROGRESSION; ALANINE AMINOTRANSFERASE; SERUM ASPARTATE;
NATURAL-HISTORY; AST/ALT RATIO; VIRUS; DIAGNOSIS; CIRRHOSIS; INFECTION;
MARKERS
AB Hepatic fibrosis is the main determinant of clinical outcomes of chronic hepatitis C. Liver histology is frequently considered the gold standard for assessing hepatic fibrosis. However, liver biopsy is associated with sampling error, interobserver variability, and potential complications. Thus, there is a need for simple, inexpensive, and reliable noninvasive means to assess disease severity i…
C1 Univ Michigan, Med Ctr, Taubman Ctr 3912, Div Gastroenterol, Ann Arbor, MI 48109 USA.
RP Lok, ASF (通讯作者)，Univ Michigan, Med Ctr, Taubman Ctr 3912, Div Gastroenterol, Ann Arbor, MI 48109 USA.
EM aslok@umich.edu
RI Lok, Anna/B-8292-2009
OI Yang, Shuman/0000-0002-9638-0890
FU NIDDK NIH HHSUnited States Department of Health & Human ServicesNational
Institutes of Health (NIH) - USANIH National Institute of Diabetes &
Digestive & Kidney Diseases (NIDDK) [U01-DK-57577, N01-DK-92323] Funding
Source: Medline; PHS HHSUnited States Department of Health & Human
ServicesUnited States Public Health Service [U01-60344] Funding Source:
Medline; NATIONAL INSTITUTE OF DIABETES AND DIGESTIVE AND KIDNEY
DISEASESUnited States Department of Health & Human ServicesNational
Institutes of Health (NIH) - USANIH National Institute of Diabetes &
Digestive & Kidney Diseases (NIDDK) [N01DK092323, U01DK057577] Funding
Source: NIH RePORTER
CR Albrecht T, 1999, LANCET, V353, P1579, DOI 10.1016/S0140-6736(98)06373-9
Assy N, 2000, AM J GASTROENTEROL, V95, P1545, DOI 10.1111/j.1572-0241.2000.02027.x
Aube C, 1999, J HEPATOL, V30, P472, DOI 10.1016/S0168-8278(99)80107-X
BEDOSSA P, 1994, HEPATOLOGY, V20, P15
Benhamou Y, 1999, HEPATOLOGY, V30, P1054, DOI 10.1002/hep.510300409
Degos F, 2000, GUT, V47, P131, DOI 10.1136/gut.47.1.131
Gordon SC, 2000, HEPATOLOGY, V32, P400, DOI 10.1053/jhep.2000.9321
Grace ND, 1997, AM J GASTROENTEROL, V92, P1081
Guechot J, 1996, CLIN CHEM, V42, P558
HABER MM, 1995, AM J GASTROENTEROL, V90, P1250
Herold C, 2001, LIVER, V21, P260, DOI 10.1034/j.1600-0676.2001.021004260.x
Hoefs JC, 1997, AM J GASTROENTEROL, V92, P2054
Imbert-Bismut F, 2001, LANCET, V357, P1069, DOI 10.1016/S0140-6736(00)04258-6
Imperiale TF, 2000, AM J GASTROENTEROL, V95, P2328, DOI 10.1111/j.1572-0241.2000.02322.x
Johansen JS, 2000, J HEPATOL, V32, P911, DOI 10.1016/S0168-8278(00)80095-1
Kamal SM, 2001, GASTROENTEROLOGY, V120, pA369
LOK AS, 2002, IN PRESS HEPATOLOGY
MAHARAJ B, 1986, LANCET, V1, P523
Mathurin P, 1998, HEPATOLOGY, V27, P868, DOI 10.1002/hep.510270333
Matsumura H, 2000, J VIRAL HEPATITIS, V7, P268
McCormick SE, 1996, AM J GASTROENTEROL, V91, P1516
McHutchison JG, 2000, J GASTROEN HEPATOL, V15, P945, DOI 10.1046/j.1440-1746.2000.02233.x
MERKEL C, 1989, J HEPATOL, V9, P16, DOI 10.1016/0168-8278(89)90070-6
Myers RP, 2001, J VIRAL HEPATITIS, V8, P249, DOI 10.1046/j.1365-2893.2001.00288.x
Oberti F, 1997, GASTROENTEROLOGY, V113, P1609, DOI 10.1053/gast.1997.v113.pm9352863
Park GJH, 2000, J GASTROEN HEPATOL, V15, P386, DOI 10.1046/j.1440-1746.2000.02172.x
Persico M, 2000, GASTROENTEROLOGY, V118, P760, DOI 10.1016/S0016-5085(00)70145-4
Pilette C, 1999, J HEPATOL, V31, P867, DOI 10.1016/S0168-8278(99)80288-8
Pohl A, 2001, AM J GASTROENTEROL, V96, P3142, DOI 10.1111/j.1572-0241.2001.05268.x
Poniachik J, 1996, GASTROINTEST ENDOSC, V43, P568, DOI 10.1016/S0016-5107(96)81586-0
Poynard T, 1997, LANCET, V349, P825, DOI 10.1016/S0140-6736(96)07642-8
Poynard T, 1997, J VIRAL HEPATITIS, V4, P199, DOI 10.1046/j.1365-2893.1997.00141.x
Rosenberg WM, 2001, HEPATOLOGY, V34, p396A
Sheth SG, 1998, AM J GASTROENTEROL, V93, P44, DOI 10.1111/j.1572-0241.1998.044_c.x
Westin J, 1999, LIVER, V19, P183, DOI 10.1111/j.1478-3231.1999.tb00033.x
WILLIAMS ALB, 1988, GASTROENTEROLOGY, V95, P734, DOI 10.1016/S0016-5085(88)80022-2
Zarski JP, 1998, J HEPATOL, V28, P27, DOI 10.1016/S0168-8278(98)80198-0
NR 37
TC 177
Z9 183
U1 0
U2 0
PU WILEY
PI HOBOKEN
PA 111 RIVER ST, HOBOKEN 07030-5774, NJ USA
SN 0270-9139
EI 1527-3350
J9 HEPATOLOGY
JI Hepatology
PD NOV
PY 2002
VL 36
IS 5
SU 1
BP S57
EP S64
DI 10.1053/jhep.2002.36800
PG 8
WC Gastroenterology & Hepatology
WE Science Citation Index Expanded (SCI-EXPANDED)
SC Gastroenterology & Hepatology
GA 611VT
UT WOS:000179039000007
PM 12407577
OA Green Published
DA 2022-04-16
ER
PT J
AU Liu, P
Hu, YY
Liu, C
Zhu, DY
Xue, HM
Xu, ZQ
Xu, LM
Liu, CH
Gu, HT
Zhang, ZQ
AF Liu, P
Hu, YY
Liu, C
Zhu, DY
Xue, HM
Xu, ZQ
Xu, LM
Liu, CH
Gu, HT
Zhang, ZQ
TI Clinical observation of salvianolic acid B in treatment of liver
fibrosis in chronic hepatitis B
SO WORLD JOURNAL OF GASTROENTEROLOGY
LA English
DT Article
ID INTERFERON-GAMMA; STELLATE CELLS; RAT-LIVER; MATRIX SYNTHESIS;
EXPRESSION; CIRRHOSIS; HEMODYNAMICS; PROGRESSION; INJURY; ALPHA
AB AIM: To evaluate the clinical efficacy of salvianolic acid B (SA-B) on liver fibrosis in chronic hepatitis B.
METHODS: Sixty patients with definite diagnosis of liver fibrosis with hepatitis B were included in the trial. Interferon-gamma (IFN-gamma) was used as control drug. The patients took orally SA-B tablets or received muscular injection of IFN-gamma in the double blind randomized test. The complete course lasted 6 months. The histological changes of liver biopsy specimen before and after the treatm…
RESULTS: Reverse rate of fibrotic stage was 36.67 % in SA-B group and 30.0 % in IFN-gamma group. Inflammatory alleviating rate was 40.0 % in SA-B group and 36.67 % In IFN-gamma group. The average content of HA and IV-C was significantly lower than that before treatment. The abnormal rate also decreased remarkably. Overall analysis of 4 serological fibrotic markers showed significant improvement i…
CONCLUSION: SA-B could effectively reverse liver fibrosis in chronic hepatitis B. SA-B was better than IFN-gamma in reduction of serum HA content, overall decrease of 4 serum fibrotic markers, and decrease of ultrasound Imaging score. Liver fibrosis in chronic hepatitis B with slight liver injury was more suitable to SA-B in antifibrotic treatment. SA-B showed no obvious side effects.
C1 Shanghai Univ Trad Chinese Med, Inst Liver Dis, Shanghai 200032, Peoples R China.
Chinese Acad Sci, Shanghai Inst Metaria Med, Shanghai 200031, Peoples R China.
4Th Huaiyin City Hosp, Huaian City 22300, JiangSu Provinc, Peoples R China.
RP Liu, P (通讯作者)，Shanghai Univ Trad Chinese Med, Inst Liver Dis, 530 Lingling Rd, Shanghai 200032, Peoples R China.
OI Liu, Ping/0000-0002-6152-4508
CR Angelico M, 2002, HEPATOLOGY, V35, P176, DOI 10.1053/jhep.2002.30278
Angulo P, 2001, AM J GASTROENTEROL, V96, P3152
BAI WY, 2000, SHIJIE HUAREN XIAOHU, V8, P1267
Benyon RC, 2000, GUT, V46, P443, DOI 10.1136/gut.46.4.443
Benyon RC, 2001, SEMIN LIVER DIS, V21, P373, DOI 10.1055/s-2001-17552
Bini EJ, 2001, HEPATOLOGY, V34, P1089, DOI 10.1053/jhep.2001.29204
Border WA, 2001, SEMIN NEPHROL, V21, P563, DOI 10.1053/snep.2001.26795
Breitkopf K, 2001, HEPATOLOGY, V33, P387, DOI 10.1053/jhep.2001.21996
Brenner DA, 2000, J HEPATOL, V32, P32, DOI 10.1016/S0168-8278(00)80413-4
Bruck R, 2001, HEPATOLOGY, V33, P379, DOI 10.1053/jhep.2001.21408
Castera L, 2000, J HEPATOL, V32, P412, DOI 10.1016/S0168-8278(00)80391-8
CHEN ZX, 1981, YAOLI TONGBAO, V16, P24
Di Martino V, 2001, HEPATOLOGY, V34, P1193, DOI 10.1053/jhep.2001.29201
Freeze HH, 2001, SEMIN LIVER DIS, V21, P501, DOI 10.1055/s-2001-19031
Friedman SL, 2000, J BIOL CHEM, V275, P2247, DOI 10.1074/jbc.275.4.2247
Grossman HJ, 1998, J GASTROEN HEPATOL, V13, P1058, DOI 10.1111/j.1440-1746.1998.tb00570.x
Hoffmann KF, 1998, J IMMUNOL, V161, P4201
HU YY, 1999, SHANGHAI ZHONGYIYAO, P7
Jiang HQ, 2000, SHIJIE HUAREN XIAOHU, V8, P687
JIANG SL, 2000, SHIJIE HUAREN XIAOHU, V8, P684
LEVY MT, 1999, AM J MED, V107, pS27
Lim KN, 2001, AM J GASTROENTEROL, V96, P3390, DOI 10.1111/j.1572-0241.2001.05272.x
Liu C, 2001, Zhonghua Gan Zang Bing Za Zhi, V9 Suppl, P18
Liu P, 1997, Zhongguo Zhong Yao Za Zhi, V22, P303
Liu P., 2001, SHIJIE HUAREN XIAOHU, V9, P645
LIU P, 1995, ZHONGGUO ZHONGXIYI J, V1, P291
LIU P, 1993, ZHONGGUO YIYAO XUEBA, V8, P65
Moreau R, 2002, GUT, V50, P90, DOI 10.1136/gut.50.1.90
Nakamura T, 2000, HEPATOLOGY, V32, P247, DOI 10.1053/jhep.2000.9109
Nakamuta M, 2001, INT J MOL MED, V8, P553
Neubauer K, 2001, CAN J GASTROENTEROL, V15, P187, DOI 10.1155/2001/870205
Oide H, 1998, J GASTROEN HEPATOL, V13, P975, DOI 10.1111/j.1440-1746.1998.tb00556.x
PANCRE V, 1994, INFECT IMMUN, V62, P3723, DOI 10.1128/IAI.62.9.3723-3730.1994
Paradis V, 2001, HEPATOLOGY, V34, P738, DOI 10.1053/jhep.2001.28055
Rajan S, 2001, AM J HEMATOL, V68, P202, DOI 10.1002/ajh.1180
Riley TR, 2001, AM FAM PHYSICIAN, V64, P1735
ROCKEY DC, 1994, J INVEST MED, V42, P660
Romagnuolo J, 2001, AM J GASTROENTEROL, V96, P3165, DOI 10.1111/j.1572-0241.2001.05275.x
Schneiderhan W, 2001, HEPATOLOGY, V34, P729, DOI 10.1053/jhep.2001.27828
Simeonova PP, 2001, TOXICOL APPL PHARM, V177, P112, DOI 10.1006/taap.2001.9304
Tolan DJM, 2001, NEW ENGL J MED, V345, P1781, DOI 10.1056/NEJM200112133452417
Vaillant B, 2001, J IMMUNOL, V167, P7017, DOI 10.4049/jimmunol.167.12.7017
Wang T, 1996, Zhonghua Bing Li Xue Za Zhi, V25, P67
Watanabe T, 2000, J HEPATOL, V33, P224, DOI 10.1016/S0168-8278(00)80363-3
WU YS, 1958, ZHONGHUA YIXUE ZAZHI, P542
Xu DS, 1990, DAN SHEN RADIX SALVI
XU LM, 1996, ZHONGHUA GANZANGBING, V4, P86
XU YQ, 1998, ZHONGHUA GANZANGBING, V6, P245
YU YX, 1994, SHANGHAI ZHONGYIYAO, P8
1995, ZHONGHUA NEIKE ZAZHI, V34, P788
NR 50
TC 92
Z9 119
U1 0
U2 8
PU W J G PRESS
PI BEIJING
PA PO BOX 2345, BEIJING 100023, PEOPLES R CHINA
SN 1007-9327
J9 WORLD J GASTROENTERO
JI World J. Gastroenterol.
PD AUG
PY 2002
VL 8
IS 4
BP 679
EP 685
DI 10.3748/wjg.v8.i4.679
PG 7
WC Gastroenterology & Hepatology
WE Science Citation Index Expanded (SCI-EXPANDED)
SC Gastroenterology & Hepatology
GA 586BN
UT WOS:000177562800020
PM 12174378
OA hybrid, Green Published
DA 2022-04-16
ER
PT J
AU Beljaars, L
Meijer, DKF
Poelstra, K
AF Beljaars, L
Meijer, DKF
Poelstra, K
TI Targeting hepatic stellate cells for cell-specific treatment of liver
fibrosis
SO FRONTIERS IN BIOSCIENCE-LANDMARK
LA English
DT Review
DE liver fibrosis; hepatic stellate cell; modified albumin; drug targeting;
gene targeting; review
ID GROWTH-FACTOR-BETA; CIRRHOTIC RAT-LIVER; PROLIFERATOR-ACTIVATED
RECEPTORS; PRIMARY BILIARY-CIRRHOSIS; BILE-DUCT LIGATION;
PORTAL-HYPERTENSION; GENE DELIVERY; MANNOSE 6-PHOSPHATE; NITRIC-OXIDE;
MATRIX DEGRADATION
AB Since hepatic stellate cells (HSC) play a crucial role in the development of liver fibrosis, this cell is the major target for anti-fibrotic drugs. Most of the experimental drugs that influenced the HSC activity showed however low efficacy in vivo. Either a low uptake of the compounds in the cells that cause disease might account for this lack of effect, or side-effects in other cells may limi…
C1 Univ Groningen, Inst Drug Explorat GUIDE, Dept Pharmacokinet & Drug Delivery, Univ Ctr Pharm, NL-9713 AV Groningen, Netherlands.
RP Beljaars, L (通讯作者)，Univ Groningen, Inst Drug Explorat GUIDE, Dept Pharmacokinet & Drug Delivery, Univ Ctr Pharm, Ant Deusinglaan 1, NL-9713 AV Groningen, Netherlands.
EM L.Beljaars@farm.rug.nl
CR Alam I, 2000, AM J GASTROENTEROL, V95, P199
Bataller R, 2000, GASTROENTEROLOGY, V118, P1149, DOI 10.1016/S0016-5085(00)70368-4
Bataller R, 2001, SEMIN LIVER DIS, V21, P437, DOI 10.1055/s-2001-17558
Batey R G, 1994, Alcohol Alcohol Suppl, V2, P327
Batist G, 2001, J CLIN ONCOL, V19, P1444, DOI 10.1200/JCO.2001.19.5.1444
Beljaars L, 2000, J BIOL CHEM, V275, P12743, DOI 10.1074/jbc.275.17.12743
Beljaars L, 1999, HEPATOLOGY, V29, P1486, DOI 10.1002/hep.510290526
Beljaars L, 2001, LIVER, V21, P320, DOI 10.1034/j.1600-0676.2001.210504.x
Beljaars L, 1998, HEPATOLOGY, V28, p313A
Beljaars L, 1998, J HEPATOL, V29, P579, DOI 10.1016/S0168-8278(98)80153-0
Benyon RC, 2001, SEMIN LIVER DIS, V21, P373, DOI 10.1055/s-2001-17552
Bissell DM, 2001, HEPATOLOGY, V34, P859, DOI 10.1053/jhep.2001.28457
BORDER WA, 1992, NATURE, V360, P361, DOI 10.1038/360361a0
BURGESS JB, 1992, HEPATOLOGY, V15, P702, DOI 10.1002/hep.1840150425
Cales P, 1998, BIOMED PHARMACOTHER, V52, P259, DOI 10.1016/S0753-3322(98)80011-5
Carloni V, 1996, GASTROENTEROLOGY, V110, P1127, DOI 10.1053/gast.1996.v110.pm8613002
Chazouilleres O, 1998, HEPATOLOGY, V28, P296, DOI 10.1002/hep.510280203
Cho JJ, 2000, GASTROENTEROLOGY, V118, P1169, DOI 10.1016/S0016-5085(00)70370-2
Curiel DT, 1999, ANN NY ACAD SCI, V886, P158, DOI 10.1111/j.1749-6632.1999.tb09409.x
DAEMEN T, 1995, INT J CANCER, V61, P716, DOI 10.1002/ijc.2910610520
DEBLESER PJ, 1995, HEPATOLOGY, V21, P1429, DOI 10.1002/hep.1840210529
Delgado-Rizo V, 1998, BBA-GENE STRUCT EXPR, V1442, P20, DOI 10.1016/S0167-4781(98)00111-0
Desmouliere A, 1999, J HEPATOL, V30, P621, DOI 10.1016/S0168-8278(99)80192-5
Di Campli C, 1999, ALCOHOL CLIN EXP RES, V23, P950, DOI 10.1097/00000374-199905000-00029
Eng FJ, 2000, AM J PHYSIOL-GASTR L, V279, pG7, DOI 10.1152/ajpgi.2000.279.1.G7
Everett L, 2000, LIVER, V20, P191, DOI 10.1034/j.1600-0676.2000.020003191.x
Farzaneh-Far R, 2001, LIVER, V21, P161, DOI 10.1034/j.1600-0676.2001.021003161.x
Fiorucci S, 2001, P NATL ACAD SCI USA, V98, P8897, DOI 10.1073/pnas.151136298
FITZPATRICK JJ, 1995, ANTI-CANCER DRUG DES, V10, P1
FRANSSEN EJF, 1993, BIOCHEM PHARMACOL, V45, P1215, DOI 10.1016/0006-2952(93)90273-Y
FRANSSEN EJF, 1994, ADV DRUG DELIVER REV, V14, P67, DOI 10.1016/0169-409X(94)90006-X
Friedman SL, 1999, SEMIN LIVER DIS, V19, P129, DOI 10.1055/s-2007-1007105
George J, 1999, P NATL ACAD SCI USA, V96, P12719, DOI 10.1073/pnas.96.22.12719
Gonzalez-Amaro R, 1999, CRIT REV IMMUNOL, V19, P389
Gressner AM, 1998, CELL TISSUE RES, V292, P447, DOI 10.1007/s004410051073
Grove RI, 1998, ADV DRUG DELIVER REV, V30, P199, DOI 10.1016/S0169-409X(97)00116-6
Guido M, 1996, J HEPATOL, V24, P301, DOI 10.1016/S0168-8278(96)80008-0
Hautekeete ML, 1997, VIRCHOWS ARCH, V430, P195, DOI 10.1007/BF01324802
HAVERDINGS RFG, 2001, J AM SOC NEPHROL, V12, pA501
Helmy A, 2001, HEPATOLOGY, V33, P826, DOI 10.1053/jhep.2001.23502
Iredale JP, 1998, J CLIN INVEST, V102, P538, DOI 10.1172/JCI1018
IREDALE JP, 1992, J CLIN INVEST, V90, P282, DOI 10.1172/JCI115850
Johnson SJ, 1998, J GASTROEN HEPATOL, V13, P145, DOI 10.1111/j.1440-1746.1998.tb00629.x
Jonsson JR, 2001, GASTROENTEROLOGY, V121, P148, DOI 10.1053/gast.2001.25480
Kaplan MM, 1997, SEMIN LIVER DIS, V17, P129, DOI 10.1055/s-2007-1007191
Kok RJ, 1999, J PHARMACOL EXP THER, V288, P281
KOK RJ, 2001, DRUG TARGETING ORGAN, P275
Kuddus RH, 2000, J HEPATOL, V33, P725, DOI 10.1016/S0168-8278(00)80302-5
Lee KS, 1997, AM J PHYSIOL-GASTR L, V273, pG1094, DOI 10.1152/ajpgi.1997.273.5.G1094
Maher JJ, 2001, SEMIN LIVER DIS, V21, P417, DOI 10.1055/s-2001-17555
Marra F, 2000, GASTROENTEROLOGY, V119, P466, DOI 10.1053/gast.2000.9365
MEIJER DKF, 1995, SEMIN LIVER DIS, V15, P202, DOI 10.1055/s-2007-1007278
Meijer DKF, 1996, J CONTROL RELEASE, V39, P163, DOI 10.1016/0168-3659(95)00150-6
MEIJER DKF, 1999, OXFORD TXB CLIN HEPA, P87
Melgert BN, 2000, J HEPATOL, V32, P603, DOI 10.1016/S0168-8278(00)80222-6
Melgert BN, 2001, HEPATOLOGY, V34, P719, DOI 10.1053/jhep.2001.27805
Miyahara T, 2000, J BIOL CHEM, V275, P35715, DOI 10.1074/jbc.M006577200
MOLEMA G, 2001, SERIES METHODS PRINC, V12
Moller S, 2001, CAN J GASTROENTEROL, V15, P94, DOI 10.1155/2001/603012
Morin I, 1999, J PHARMACOL EXP THER, V289, P1634
Nemerow GR, 1999, MICROBIOL MOL BIOL R, V63, P725, DOI 10.1128/MMBR.63.3.725-734.1999
Nemerow GR, 2000, VIROLOGY, V274, P1, DOI 10.1006/viro.2000.0468
Oberti F, 1997, J HEPATOL, V26, P1363, DOI 10.1016/S0168-8278(97)80473-4
Park EJ, 1997, BIOL PHARM BULL, V20, P417, DOI 10.1248/bpb.20.417
Park YN, 1997, LIVER, V17, P271
Peters H, 1998, KIDNEY INT, V54, P1570, DOI 10.1046/j.1523-1755.1998.00164.x
PETERSON TC, 1993, HEPATOLOGY, V17, P486
Petrowsky H, 1999, EUR SURG RES, V31, P289, DOI 10.1159/000008705
Pinzani M, 2001, SEMIN LIVER DIS, V21, P397, DOI 10.1055/s-2001-17554
Pinzani M, 1999, SEMIN LIVER DIS, V19, P397, DOI 10.1055/s-2007-1007128
Pinzani M, 1998, LIVER, V18, P2
Pinzani M, 1996, BRIT J PHARMACOL, V119, P1117, DOI 10.1111/j.1476-5381.1996.tb16012.x
Poo JL, 1999, GASTROENTEROLOGY, V116, P161, DOI 10.1016/S0016-5085(99)70240-4
Preaux AM, 1997, HEPATOLOGY, V26, P315, DOI 10.1002/hep.510260210
Qi Z, 1999, P NATL ACAD SCI USA, V96, P2345, DOI 10.1073/pnas.96.5.2345
Raetsch C, 2002, GUT, V50, P241, DOI 10.1136/gut.50.2.241
Reichen J, 1998, J HEPATOL, V28, P1020, DOI 10.1016/S0168-8278(98)80352-8
Reynolds PN, 1999, GENE THER, V6, P1336, DOI 10.1038/sj.gt.3300941
Ricciardi R, 2001, TRANSPLANTATION, V71, P193, DOI 10.1097/00007890-200101270-00004
Rockey DC, 1996, J CLIN INVEST, V98, P1381, DOI 10.1172/JCI118925
Rockey DC, 2001, SEMIN LIVER DIS, V21, P337, DOI 10.1055/s-2001-17551
Rockey DC, 1998, GASTROENTEROLOGY, V114, P344, DOI 10.1016/S0016-5085(98)70487-1
Rockey DC, 1996, HEPATOLOGY, V24, P233
Rolland AP, 1998, CRIT REV THER DRUG, V15, P143, DOI 10.1615/CritRevTherDrugCarrierSyst.v15.i2.20
Romanelli RG, 1997, BRIT J PHARMACOL, V122, P1047
Rothermund L, 2000, CLIN CHEM LAB MED, V38, P507, DOI 10.1515/CCLM.2000.074
Rudolph KL, 2000, SCIENCE, V287, P1253, DOI 10.1126/science.287.5456.1253
Sakaida I, 1999, J GASTROENTEROL, V34, P376, DOI 10.1007/s005350050277
Salgado S, 2000, MOL THER, V2, P545, DOI 10.1006/mthe.2000.0210
Sandig V, 1996, J MOL MED-JMM, V74, P205
Schmitt C, 1998, HEPATOLOGY, V28, p438A
Schuppan D, 2001, SEMIN LIVER DIS, V21, P351, DOI 10.1055/s-2001-17556
Schuppan D, 2000, ACTA GASTRO-ENT BELG, V63, P366
Smith RM, 1999, SEMIN LIVER DIS, V19, P83, DOI 10.1055/s-2007-1007100
Soyez H, 1996, ADV DRUG DELIVER REV, V21, P81, DOI 10.1016/S0169-409X(96)00400-0
Swart PJ, 1999, J PEPT SCI, V5, P563, DOI 10.1002/(SICI)1099-1387(199912)5:12<563::AID-PSC226>3.3.CO;2-V
Tiehe S, 2001, J HEPATOL, V34, P38, DOI 10.1016/S0168-8278(00)00031-3
VIRGOLINI I, 1991, NUCL MED COMMUN, V12, P507, DOI 10.1097/00006231-199106000-00005
VIRGOLINI I, 1990, BRIT J CANCER, V61, P937, DOI 10.1038/bjc.1990.210
Waring P, 1996, GEN PHARMACOL, V27, P1311, DOI 10.1016/S0306-3623(96)00083-3
Weiner JK, 1998, J BIOL CHEM, V273, P15913, DOI 10.1074/jbc.273.26.15913
Weiskirchen R, 2000, BMC Cell Biol, V1, P4, DOI 10.1186/1471-2121-1-4
Weiskirchen R, 2001, BIOCHEM J, V359, P485, DOI 10.1042/0264-6021:3590485
WEISKIRCHEN R, 2001, PROGR GASTROENTEROLO, P60
Wiest R, 2002, HEPATOLOGY, V35, P478, DOI 10.1053/jhep.2002.31432
Windmeier C, 1997, GEN PHARMACOL-VASC S, V29, P181, DOI 10.1016/S0306-3623(96)00314-X
Working PK, 1999, J PHARMACOL EXP THER, V289, P1128
Wright MC, 2001, GASTROENTEROLOGY, V121, P685, DOI 10.1053/gast.2001.27188
Wu J, 2000, J GASTROENTEROL, V35, P665, DOI 10.1007/s005350070045
Yokomori H, 2001, LIVER, V21, P114, DOI 10.1034/j.1600-0676.2001.021002114.x
Yoshiji H, 2001, HEPATOLOGY, V34, P745, DOI 10.1053/jhep.2001.28231
Yu Q, 2000, J CLIN INVEST, V105, P741, DOI 10.1172/JCI7997
Zhang M, 1999, AM J PHYSIOL-GASTR L, V277, pG944, DOI 10.1152/ajpgi.1999.277.5.G944
ZIMMERMAN GA, 1992, IMMUNOL TODAY, V13, P93, DOI 10.1016/0167-5699(92)90149-2
NR 114
TC 63
Z9 65
U1 0
U2 11
PU FRONTIERS IN BIOSCIENCE INC
PI IRVINE
PA 16471 SCIENTIFIC WAY, IRVINE, CA 92618 USA
SN 1093-9946
EI 1093-4715
J9 FRONT BIOSCI-LANDMRK
JI Front. Biosci.
PD MAY
PY 2002
VL 7
BP E214
EP E223A
DI 10.2741/beljaars
PG 10
WC Biochemistry & Molecular Biology; Cell Biology
WE Science Citation Index Expanded (SCI-EXPANDED)
SC Biochemistry & Molecular Biology; Cell Biology
GA 548ZE
UT WOS:000175419400031
PM 11991830
DA 2022-04-16
ER
PT J
AU Reynolds, W
Patel, K
Pianko, S
Blatt, LM
Nicholas, JJ
McHutchison, J
AF Reynolds, W
Patel, K
Pianko, S
Blatt, LM
Nicholas, JJ
McHutchison, J
TI A genotypic association implicates myeloperoxidase in the progression of
hepatic fibrosis in chronic hepatitis C virus infection
SO GENES AND IMMUNITY
LA English
DT Article
DE hepatitis C virus; myeloperoxidase; hepatic fibrosis
ID CANCER; RISK; GENE; POLYMORPHISM; COLLAGEN; ADDUCTS; VARIANT; SYSTEM;
CELLS
AB The hepatitis C virus (HCV) is a major cause of liver disease and the complications of cirrhosis. Liver biopsies, performed prior to the development of liver cirrhosis, characteristically show an inflammatory cell infiltrate with varying degrees of fibrosis. Precisely how HCV infection induces hepatic fibrogenesis is unknown. Recent studies suggest the release of oxidants, cytokines and protea…
C1 Sidney Kimmel Canc Ctr, San Diego, CA 92121 USA.
Scripps Res Inst, Div Gastroenterol Hepatol, La Jolla, CA 92037 USA.
RP Reynolds, W (通讯作者)，Sidney Kimmel Canc Ctr, 10835 Altman Row, San Diego, CA 92121 USA.
EM wreynolds@skcc.org
FU NCI NIH HHSUnited States Department of Health & Human ServicesNational
Institutes of Health (NIH) - USANIH National Cancer Institute (NCI)
[R01CA72995] Funding Source: Medline; NCRR NIH HHSUnited States
Department of Health & Human ServicesNational Institutes of Health (NIH)
- USANIH National Center for Research Resources (NCRR) [M01-RR00833]
Funding Source: Medline; NIA NIH HHSUnited States Department of Health &
Human ServicesNational Institutes of Health (NIH) - USANIH National
Institute on Aging (NIA) [R01AG17879] Funding Source: Medline; NATIONAL
CANCER INSTITUTEUnited States Department of Health & Human
ServicesNational Institutes of Health (NIH) - USANIH National Cancer
Institute (NCI) [R01CA072995] Funding Source: NIH RePORTER; NATIONAL
CENTER FOR RESEARCH RESOURCESUnited States Department of Health & Human
ServicesNational Institutes of Health (NIH) - USANIH National Center for
Research Resources (NCRR) [M01RR000833] Funding Source: NIH RePORTER;
NATIONAL INSTITUTE ON AGINGUnited States Department of Health & Human
ServicesNational Institutes of Health (NIH) - USANIH National Institute
on Aging (NIA) [R01AG017879] Funding Source: NIH RePORTER
CR Abu-Soud HM, 2000, J BIOL CHEM, V275, P37524, DOI 10.1074/jbc.275.48.37524
Alter Harvey, 1999, American Journal of Medicine, V107, p16S
ALTER HJ, 1992, HEPATOLOGY, V15, P350, DOI 10.1002/hep.1840150228
BEDOSSA P, 1994, HEPATOLOGY, V20, P15
Brennan ML, 2001, J CLIN INVEST, V107, P419, DOI 10.1172/JCI8797
Brennan ML, 2001, J NEUROIMMUNOL, V112, P97, DOI 10.1016/S0165-5728(00)00392-1
Cascorbi I, 2000, CANCER RES, V60, P644
CASINI A, 1993, J HEPATOL, V19, P385, DOI 10.1016/S0168-8278(05)80547-1
DAUGHERTY A, 1994, J CLIN INVEST, V94, P437, DOI 10.1172/JCI117342
Eckels DD, 2000, IMMUNOL REV, V174, P90, DOI 10.1034/j.1600-0528.2002.017403.x
ELHAG A, 1984, J IMMUNOL, V133, P3291
ELHAG A, 1987, J IMMUNOL, V139, P2406
Foster CB, 1998, J CLIN INVEST, V102, P2146, DOI 10.1172/JCI5084
Galeazzi L, 1999, AMYLOID, V6, P7, DOI 10.3109/13506129908993282
Hamajima N, 2001, JPN J CANCER RES, V92, P488, DOI 10.1111/j.1349-7006.2001.tb01120.x
KENT G, 1976, P NATL ACAD SCI USA, V73, P3719, DOI 10.1073/pnas.73.10.3719
Klebanoff SJ, 1999, P ASSOC AM PHYSICIAN, V111, P383, DOI 10.1111/paa.1999.111.5.383
KNODELL RG, 1981, HEPATOLOGY, V1, P431, DOI 10.1002/hep.1840010511
Le Marchand L, 2000, CANCER EPIDEM BIOMAR, V9, P181
London SJ, 1997, CANCER RES, V57, P5001
Matsuo K, 2001, J Epidemiol, V11, P109
McHutchison JG, 1998, NEW ENGL J MED, V339, P1485, DOI 10.1056/NEJM199811193392101
MILANI S, 1990, AM J PATHOL, V137, P59
Misra RR, 2001, CANCER LETT, V164, P161, DOI 10.1016/S0304-3835(01)00384-6
Nagra RM, 1997, J NEUROIMMUNOL, V78, P97, DOI 10.1016/S0165-5728(97)00089-1
Nikpoor B, 2001, AM HEART J, V142, P336, DOI 10.1067/mhj.2001.116769
Piedrafita FJ, 1996, J BIOL CHEM, V271, P14412, DOI 10.1074/jbc.271.24.14412
Poli Giuseppe, 2000, Molecular Aspects of Medicine, V21, P49, DOI 10.1016/S0098-2997(00)00004-2
Poynard T, 1997, LANCET, V349, P825, DOI 10.1016/S0140-6736(96)07642-8
Reynolds WF, 2000, NEUROLOGY, V55, P1284, DOI 10.1212/WNL.55.9.1284
Reynolds WF, 1999, EXP NEUROL, V155, P31, DOI 10.1006/exnr.1998.6977
Reynolds WF, 1997, BLOOD, V90, P2730, DOI 10.1182/blood.V90.7.2730.2730_2730_2737
Rojas M, 2001, CARCINOGENESIS, V22, P1015, DOI 10.1093/carcin/22.7.1015
Schabath MB, 2000, CARCINOGENESIS, V21, P1163, DOI 10.1093/carcin/21.6.1163
STUYVER L, 1993, J GEN VIROL, V74, P1093, DOI 10.1099/0022-1317-74-6-1093
Wu J, 2000, J GASTROENTEROL, V35, P665, DOI 10.1007/s005350070045
NR 36
TC 32
Z9 34
U1 0
U2 0
PU NATURE PUBLISHING GROUP
PI LONDON
PA MACMILLAN BUILDING, 4 CRINAN ST, LONDON N1 9XW, ENGLAND
SN 1466-4879
EI 1476-5470
J9 GENES IMMUN
JI Genes Immun.
PD SEP
PY 2002
VL 3
IS 6
BP 345
EP 349
DI 10.1038/sj.gene.6363880
PG 5
WC Genetics & Heredity; Immunology
WE Science Citation Index Expanded (SCI-EXPANDED)
SC Genetics & Heredity; Immunology
GA 599ZE
UT WOS:000178364500004
PM 12209361
OA Bronze
DA 2022-04-16
ER
PT J
AU Yoshiji, H
Yoshii, J
Ikenaka, Y
Noguchi, R
Tsujinoue, H
Nakatani, T
Imazu, H
Yanase, K
Kuriyama, S
Fukui, H
AF Yoshiji, H
Yoshii, J
Ikenaka, Y
Noguchi, R
Tsujinoue, H
Nakatani, T
Imazu, H
Yanase, K
Kuriyama, S
Fukui, H
TI Inhibition of renin-angiotensin system attenuates liver enzyme-altered
preneoplastic lesions and fibrosis development in rats
SO JOURNAL OF HEPATOLOGY
LA English
DT Article
DE renin-angiotensin system; angiotensin-II; angiotensin converting enzyme
inhibitor; hepatocarcinogenesis; liver fibrosis
ID ENDOTHELIAL GROWTH-FACTOR; ACID-DEFINED DIET; SHO-SAIKO-TO; TRANSFERASE
PLACENTAL FORM; HEPATOCELLULAR-CARCINOMA; CONVERTING-ENZYME;
CHOLINE-DEFICIENT; ACETYLSALICYLIC-ACID; ALKYLATING-AGENTS;
HEPATIC-FIBROSIS
AB Background/Aims: It is suggested that the renin-angiotensin system (RAS) is involved in tumor development and fibrogenesis. The aim of the present study was to examine the effect of RAS inhibition on the liver enzyme-altered preneoplastic lesions and fibrosis development.
Methods: The effects of the clinically used angiotensin-I converting enzyme inhibitor (ACE-I), perindopril (PE), on two different rat model of liver carcinogenesis models induced separately by diethylnitrosamine (DEN) and a choline-deficient L-amino acid-defined (CDAA) diet were studied. This CDAA model was also used to elucidate the effect of PE on liver fibrosis development.
Results: The immunohistochemical evaluation revealed that the glutathione S-transferase placental form (GST-P), and gamma-glutamyltransferase (GGT)-positive preneoplastic foci significantly decreased in the livers of the PE-treated groups. In CDAA-induced liver fibrosis model, PE revealed a marked inhibitory effect of liver fibrosis development. The hepatic hydroxyproline, serum fibrosis markers,…
Conclusions: These results suggested that the RAS is involved in liver carcinogenesis and fibrosis development. (C) 2002 European Association for the Study of the Liver. Published by Elsevier Science B.V. All rights reserved.
C1 Nara Med Univ, Dept Internal Med 3, Kashihara, Nara 6348522, Japan.
Kagawa Med Univ, Dept Internal Med 3, Kagawa, Japan.
RP Yoshiji, H (通讯作者)，Nara Med Univ, Dept Internal Med 3, Shijo Cho 840, Kashihara, Nara 6348522, Japan.
OI NOGUCHI, RYUICHI/0000-0002-4559-7600
CR ARII S, 1992, CANCER, V69, P913, DOI 10.1002/1097-0142(19920215)69:4<913::AID-CNCR2820690413>3.0.CO;2-T
ARROYO V, 1981, EUR J CLIN INVEST, V11, P221, DOI 10.1111/j.1365-2362.1981.tb01844.x
BALLET F, 1988, J PHARMACOL EXP THER, V244, P283
Bataller R, 2000, GASTROENTEROLOGY, V118, P1149, DOI 10.1016/S0016-5085(00)70368-4
Bergers G, 1999, SCIENCE, V284, P808, DOI 10.1126/science.284.5415.808
Bolontrade MF, 1998, CARCINOGENESIS, V19, P2107, DOI 10.1093/carcin/19.12.2107
Brandvold KA, 2000, ONCOGENE, V19, P2780, DOI 10.1038/sj.onc.1203589
DENDA A, 1994, CARCINOGENESIS, V15, P1279, DOI 10.1093/carcin/15.6.1279
DZAU VJ, 1991, HYPERTENSION, V18, P100, DOI 10.1161/01.HYP.18.4_Suppl.II100
Endoh T, 1996, CARCINOGENESIS, V17, P467, DOI 10.1093/carcin/17.3.467
FERNANDEZ LA, 1985, J LAB CLIN MED, V105, P141
Ferrara N, 1999, NAT MED, V5, P1359, DOI 10.1038/70928
FIDLER IJ, 1994, CELL, V79, P185, DOI 10.1016/0092-8674(94)90187-2
FOLKMAN J, 1971, NEW ENGL J MED, V285, P1182
FOLKMAN J, 1995, NAT MED, V1, P27, DOI 10.1038/nm0195-27
Frachon S, 2001, J HEPATOL, V34, P850, DOI 10.1016/S0168-8278(01)00049-6
Friedman SL, 1999, SEMIN LIVER DIS, V19, P129, DOI 10.1055/s-2007-1007105
Garcia-Pagan J C, 1995, Semin Gastrointest Dis, V6, P140
Helmy A, 2000, GASTROENTEROLOGY, V118, P565, DOI 10.1016/S0016-5085(00)70263-0
Hori K, 2000, JPN J CANCER RES, V91, P261, DOI 10.1111/j.1349-7006.2000.tb00940.x
Ikeda K, 2000, HEPATOLOGY, V32, P228, DOI 10.1053/jhep.2000.9409
IKEDA K, 1993, CANCER, V71, P19, DOI 10.1002/1097-0142(19930101)71:1<19::AID-CNCR2820710105>3.0.CO;2-I
ITO N, 1989, Toxicologic Pathology, V17, P630
Jonsson JR, 2001, GASTROENTEROLOGY, V121, P148, DOI 10.1053/gast.2001.25480
Kardum D, 1999, EUR J GASTROEN HEPAT, V11, P1209, DOI 10.1097/00042737-199911000-00004
LENOBLE FAC, 1991, EUR J PHARMACOL, V195, P305, DOI 10.1016/0014-2999(91)90552-2
Lever AF, 1998, LANCET, V352, P179, DOI 10.1016/S0140-6736(98)03228-0
Li CY, 2000, JNCI-J NATL CANCER I, V92, P143, DOI 10.1093/jnci/92.2.143
Matsusaka T, 1997, ANNU REV PHYSIOL, V59, P395, DOI 10.1146/annurev.physiol.59.1.395
Mazzanti R, 1997, HEPATOLOGY, V25, P229, DOI 10.1053/jhep.1997.v25.pm0008985296
Mise M, 1996, HEPATOLOGY, V23, P455
Muto Y, 1996, NEW ENGL J MED, V334, P1561, DOI 10.1056/NEJM199606133342402
Nagao M, 2000, HEPATOLOGY, V32, P491, DOI 10.1053/jhep.2000.16470
NAKAE D, 1992, CANCER RES, V52, P5042
OBARA T, 1986, CARCINOGENESIS, V7, P801, DOI 10.1093/carcin/7.5.801
Ohishi T, 2001, HEPATOL RES, V21, P147, DOI 10.1016/S1386-6346(01)00102-4
OKA H, 1995, CANCER-AM CANCER SOC, V76, P743, DOI 10.1002/1097-0142(19950901)76:5<743::AID-CNCR2820760506>3.0.CO;2-V
OKITA K, 1990, GASTROENTEROLOGY TOK, V12, P152
Pegg A E, 1977, Adv Cancer Res, V25, P195, DOI 10.1016/S0065-230X(08)60635-1
Pupilli C, 1999, J AM SOC NEPHROL, V10, P245
SAFFHILL R, 1985, BIOCHIM BIOPHYS ACTA, V823, P111, DOI 10.1016/0304-419X(85)90009-5
Sakaida I, 1998, HEPATOLOGY, V28, P1247, DOI 10.1002/hep.510280512
Sakaida I, 1998, J HEPATOL, V28, P298, DOI 10.1016/0168-8278(88)80017-5
Schafer DF, 1999, LANCET, V353, P1253, DOI 10.1016/S0140-6736(98)09148-X
Schneider AW, 1999, HEPATOLOGY, V29, P334, DOI 10.1002/hep.510290203
Suzuki K, 1996, CANCER RES, V56, P3004
Tamura K, 1997, CARCINOGENESIS, V18, P2133, DOI 10.1093/carcin/18.11.2133
Watanabe S, 2001, NUTR CANCER, V39, P96, DOI 10.1207/S15327914nc391_13
YAMANAKA N, 1990, CANCER, V65, P1104, DOI 10.1002/1097-0142(19900301)65:5<1104::AID-CNCR2820650511>3.0.CO;2-G
Yoshiji H, 2000, HEPATOLOGY, V32, P1248, DOI 10.1053/jhep.2000.20521
Yoshiji H, 1998, INT J CANCER, V75, P81, DOI 10.1002/(SICI)1097-0215(19980105)75:1<81::AID-IJC13>3.3.CO;2-J
Yoshiji H, 2001, HEPATOLOGY, V34, P745, DOI 10.1053/jhep.2001.28231
Yoshiji H, 2001, CLIN CANCER RES, V7, P1073
YOSHIJI H, 1992, CARCINOGENESIS, V13, P1227, DOI 10.1093/carcin/13.7.1227
NR 54
TC 77
Z9 85
U1 0
U2 2
PU ELSEVIER SCIENCE BV
PI AMSTERDAM
PA PO BOX 211, 1000 AE AMSTERDAM, NETHERLANDS
SN 0168-8278
J9 J HEPATOL
JI J. Hepatol.
PD JUL
PY 2002
VL 37
IS 1
BP 22
EP 30
AR PII S0168-8278(02)00104-6
DI 10.1016/S0168-8278(02)00104-6
PG 9
WC Gastroenterology & Hepatology
WE Science Citation Index Expanded (SCI-EXPANDED)
SC Gastroenterology & Hepatology
GA 573UN
UT WOS:000176850100004
PM 12076858
DA 2022-04-16
ER
PT J
AU Mehta, K
Van Thiel, DH
Shah, N
Mobarhan, S
AF Mehta, K
Van Thiel, DH
Shah, N
Mobarhan, S
TI Nonalcoholic fatty liver disease: Pathogenesis and the role of
antioxidants
SO NUTRITION REVIEWS
LA English
DT Review
DE nonalcoholic fatty liver disease (NAFLD); steatohepatitis; progressive
liver fibrosis; cirrhosis; nonalcoholic steatohepatitis (NASH)
ID WEIGHT-REDUCTION; STEATOHEPATITIS
AB Nonalcoholic fatty liver disease (NAFLD) includes a wide spectrum of liver injury ranging from simple steatosis to steatohepatitis, fibrosis, and cirrhosis. Whereas simple steatosis has a benign clinical course, steatohepatitis is a recognized cause of progressive liver fibrosis and can develop into cirrhosis. NAFLD and nonalcoholic steatohepatitis (NASH) are the two most common chronic liver …
C1 Loyola Univ, Med Ctr, Div Gastroenterol Hepatol & Nutr, Maywood, IL 60153 USA.
RP Mehta, K (通讯作者)，Loyola Univ, Med Ctr, Div Gastroenterol Hepatol & Nutr, 2160 S 1st Ave, Maywood, IL 60153 USA.
CR Abdelmalek MF, 2001, AM J GASTROENTEROL, V96, P2711
Angulo P, 1999, HEPATOLOGY, V30, P1356, DOI 10.1002/hep.510300604
Angulo P, 2001, SEMIN LIVER DIS, V21, P81, DOI 10.1055/s-2001-12931
Angulo P, 2002, NEW ENGL J MED, V346, P1221, DOI 10.1038/nrdp.2015.80
Caldwell SH, 1999, HEPATOLOGY, V29, P664, DOI 10.1002/hep.510290347
Caldwell SH, 2001, AM J GASTROENTEROL, V96, P1327
Ceriani R, 1998, HEPATOLOGY, V28, p386A
Farrell GC, 2002, SEMIN LIVER DIS, V22, P185, DOI 10.1055/s-2002-30106
Gulbahar O, 2000, GASTROENTEROLOGY, V118, pA1444, DOI 10.1016/S0016-5085(00)81671-6
Lavine JE, 2000, J PEDIATR-US, V136, P734, DOI 10.1016/S0022-3476(00)05040-X
LUDWIG J, 1980, MAYO CLIN PROC, V55, P434
Marchesini G, 2001, LANCET, V358, P893, DOI 10.1016/S0140-6736(01)06042-1
Matteoni CA, 1999, GASTROENTEROLOGY, V116, P1413, DOI 10.1016/S0016-5085(99)70506-8
Nair S, 2001, AM J GASTROENTEROL, V96, P1200, DOI 10.1111/j.1572-0241.2001.03702.x
PALMER M, 1990, GASTROENTEROLOGY, V99, P1408, DOI 10.1016/0016-5085(90)91169-7
Pessayre D, 2001, SEMIN LIVER DIS, V21, P57, DOI 10.1055/s-2001-12929
Powell EE, 1990, HEPATOLOGY, V29, P664
Rao MS, 2001, SEMIN LIVER DIS, V21, P43, DOI 10.1055/s-2001-12928
VAJRO P, 1994, J PEDIATR-US, V125, P239, DOI 10.1016/S0022-3476(94)70202-0
NR 19
TC 176
Z9 201
U1 2
U2 25
PU OXFORD UNIV PRESS INC
PI CARY
PA JOURNALS DEPT, 2001 EVANS RD, CARY, NC 27513 USA
SN 0029-6643
EI 1753-4887
J9 NUTR REV
JI Nutr. Rev.
PD SEP
PY 2002
VL 60
IS 9
BP 289
EP 293
DI 10.1301/002966402320387224
PG 5
WC Nutrition & Dietetics
WE Science Citation Index Expanded (SCI-EXPANDED)
SC Nutrition & Dietetics
GA 593TT
UT WOS:000178010100006
PM 12296456
DA 2022-04-16
ER
PT J
AU Issa, R
Zhou, XY
Trim, N
Millward-Sadler, H
Krane, S
Benyon, C
Iredale, J
AF Issa, R
Zhou, XY
Trim, N
Millward-Sadler, H
Krane, S
Benyon, C
Iredale, J
TI Mutation in collagen-I that confers resistance to the action of
collagenase results in failure of recovery from CCl4-induced liver
fibrosis, persistence of activated hepatic stellate cells, and
diminished hepatocyte regeneration
SO FASEB JOURNAL
LA English
DT Article
DE apoptosis; metalloproteinase (MMP); tissue inhibitor of
metalloproteinase (TIMP); hepatic regeneration
ID TISSUE INHIBITOR; INTERSTITIAL COLLAGENASE; MATRIX METALLOPROTEINASE-2;
LIPOCYTES SYNTHESIZE; GENE-EXPRESSION; RAT; APOPTOSIS; CLEAVAGE;
MECHANISMS; MICE
AB Collagen-I, which predominates in the neomatrix of fibrotic liver, regulates hepatocyte and hepatic stellate cell (HSC) phenotypes. Recovery from liver fibrosis is accompanied by hepatocyte regeneration, matrix degradation, and HSC apoptosis. Using mice bearing a mutated collagen-I gene (r/r mice), which confers resistance to collagenase degradation, we have investigated the hypothesis that co…
C1 Univ Southampton, Southampton Gen Hosp, Liver Res Grp, Southampton SO19 6YD, Hants, England.
Univ Southampton, Southampton Gen Hosp, Dept Histopathol Infect Inflammat & Repair, Southampton SO19 6YD, Hants, England.
Harvard Univ, Sch Med, Massachusetts Gen Hosp, Boston, MA 02114 USA.
RP Iredale, J (通讯作者)，Univ Southampton, Southampton Gen Hosp, Mail Point 811,Level D,S Block, Southampton SO19 6YD, Hants, England.
EM jpi@soton.ac.uk
OI Iredale, John/0000-0003-2174-5127
FU Medical Research CouncilUK Research & Innovation (UKRI)Medical Research
Council UK (MRC)European Commission [G9900297] Funding Source: Medline
CR AIMES RT, 1995, J BIOL CHEM, V270, P5872, DOI 10.1074/jbc.270.11.5872
Alcolado R, 1997, CLIN SCI, V92, P103, DOI 10.1042/cs0920103
ARTHUR MJP, 1989, J CLIN INVEST, V84, P1076, DOI 10.1172/JCI114270
ARTHUR MJP, 1992, BIOCHEM J, V287, P701, DOI 10.1042/bj2870701
Benyon RC, 1996, GASTROENTEROLOGY, V110, P821, DOI 10.1053/gast.1996.v110.pm8608892
Benyon RC, 1999, HEPATOLOGY, V30, P977, DOI 10.1002/hep.510300431
BURT AD, 1993, J PATHOL, V170, P105, DOI 10.1002/path.1711700203
CAWSTON TE, 1979, ANAL BIOCHEM, V99, P340, DOI 10.1016/S0003-2697(79)80017-2
Eliceiri BP, 1998, J CELL BIOL, V140, P1255, DOI 10.1083/jcb.140.5.1255
Eliceiri BP, 1999, J CLIN INVEST, V103, P1227, DOI 10.1172/JCI6869
FRIEDMAN SL, 1993, NEW ENGL J MED, V328, P1828
FRIEDMAN SL, 1989, J BIOL CHEM, V264, P10756
FRIEDMAN SL, 1985, P NATL ACAD SCI USA, V82, P8681, DOI 10.1073/pnas.82.24.8681
HASTY KA, 1993, MATRIX, V13, P181, DOI 10.1016/S0934-8832(11)80001-6
Holmbeck K, 1999, CELL, V99, P81, DOI 10.1016/S0092-8674(00)80064-1
Hovell C. J., 1995, Hepatology, V22, p369A
Iimuro Y, 1999, HEPATOLOGY, V30, p299A
IREDALE JP, 1994, GUT, V35, P729, DOI 10.1136/gut.35.6.729
Iredale JP, 1998, J CLIN INVEST, V102, P538, DOI 10.1172/JCI1018
Iredale JP, 1996, HEPATOLOGY, V24, P176, DOI 10.1002/hep.510240129
IREDALE JP, 1992, J CLIN INVEST, V90, P282, DOI 10.1172/JCI115850
IREDALE JP, 1995, CLIN SCI, V89, P75, DOI 10.1042/cs0890075
Issa R, 2001, GUT, V48, P548, DOI 10.1136/gut.48.4.548
Iwamoto H, 1999, J LAB CLIN MED, V134, P83, DOI 10.1016/S0022-2143(99)90057-4
Iwamoto H, 1999, DIGEST DIS SCI, V44, P1038, DOI 10.1023/A:1026633302985
Iwamoto H, 1998, J HEPATOL, V29, P752, DOI 10.1016/S0168-8278(98)80256-0
Krane SM, 1996, J BIOL CHEM, V271, P28509, DOI 10.1074/jbc.271.45.28509
Leyland H, 1996, HEPATOLOGY, V24, P1172, DOI 10.1002/hep.510240532
LIU ML, 1994, HEPATOLOGY, V19, P1521
LIU X, 1995, J CELL BIOL, V130, P227, DOI 10.1083/jcb.130.1.227
MAHER JJ, 1990, J CLIN INVEST, V86, P1641, DOI 10.1172/JCI114886
MARS WM, 1995, HEPATOLOGY, V21, P1695, DOI 10.1002/hep.1840210631
MONTGOMERY AMP, 1994, P NATL ACAD SCI USA, V91, P8856, DOI 10.1073/pnas.91.19.8856
Pilcher BK, 1997, J CELL BIOL, V137, P1445, DOI 10.1083/jcb.137.6.1445
Preaux AM, 1999, HEPATOLOGY, V30, P944, DOI 10.1002/hep.510300432
ROCKEY DC, 1992, J SUBMICR CYTOL PATH, V24, P193
Rudolph KL, 2000, SCIENCE, V287, P1253, DOI 10.1126/science.287.5456.1253
STAATZ WD, 1989, J CELL BIOL, V108, P1917, DOI 10.1083/jcb.108.5.1917
Thompson KC, 1998, HEPATOLOGY, V28, P1518, DOI 10.1002/hep.510280611
UKEI T, 1999, NAT MED, V5, P226
VYAS SK, 1995, GASTROENTEROLOGY, V109, P889, DOI 10.1016/0016-5085(95)90399-2
WU H, 1990, P NATL ACAD SCI USA, V87, P5888, DOI 10.1073/pnas.87.15.5888
Zhao WG, 1999, J CLIN INVEST, V103, P517, DOI 10.1172/JCI5481
Zhao WG, 2000, J CLIN INVEST, V106, P941, DOI 10.1172/JCI10158
Zhou ZJ, 2000, P NATL ACAD SCI USA, V97, P4052, DOI 10.1073/pnas.060037197
NR 45
TC 155
Z9 164
U1 0
U2 10
PU FEDERATION AMER SOC EXP BIOL
PI BETHESDA
PA 9650 ROCKVILLE PIKE, BETHESDA, MD 20814-3998 USA
SN 0892-6638
EI 1530-6860
J9 FASEB J
JI Faseb J.
PD NOV
PY 2002
VL 16
IS 13
BP 47
EP +
DI 10.1096/fj.02-0494fje
PG 24
WC Biochemistry & Molecular Biology; Biology; Cell Biology
WE Science Citation Index Expanded (SCI-EXPANDED)
SC Biochemistry & Molecular Biology; Life Sciences & Biomedicine - Other
Topics; Cell Biology
GA 632HU
UT WOS:000180218500026
PM 12475903
DA 2022-04-16
ER
PT J
AU Guo, MZ
Li, XS
Xu, HR
Mei, ZC
Shen, W
Ye, XF
AF Guo, MZ
Li, XS
Xu, HR
Mei, ZC
Shen, W
Ye, XF
TI Rhein inhibits liver fibrosis induced by carbon tetrachloride in rats
SO ACTA PHARMACOLOGICA SINICA
LA English
DT Article
DE rhein; fibrosis; carbon tetrachloride; rats
ID CELLS
AB AIM: To investigate the effect of rhein on liver fibrosis induced by the exposure of carbon tetrachloride (CCl4)/ ethanol in rats. METHODS: Male Wistar rats were divided into four study groups (n=10 each group): healthy controls, CCl4/ethanol-injured rats left untreated, and CCl4/ethanol-injured rats treated with rhein of low-dose (25 mg(.)kg(-1)) and high-dose (100 mg(.)kg(-1)). Rhein was giv…
C1 Second Affiliated Hosp, Dept Gastroenterol, Chongqing 400010, Peoples R China.
Chongqing Med Univ, Dept Pathol, Chongqing 400010, Peoples R China.
RP Guo, MZ (通讯作者)，Second Affiliated Hosp, Dept Gastroenterol, Chongqing 400010, Peoples R China.
CR GUERRET S, 1994, HEPAOLOGY, V20, P349
Guo XH, 2001, ACTA PHARMACOL SIN, V22, P934
Hu YY, 1997, ACTA PHARMACOL SIN, V18, P478
HUANG SS, 1995, J NAT PRODUCTS, V58, P1365, DOI 10.1021/np50123a005
LIU YZ, 1998, ACTA BIOPHYS SIN, V14, P240
Liu ZH, 2001, ACTA PHARMACOL SIN, V22, P169
MALTERUD KE, 1993, PHARMACOLOGY, V47, P77, DOI 10.1159/000139846
MASUGI F, 1977, VITAMINS, V51, P21
NAKAMURA H, 1993, JPN J CLIN HEMATOL, V34, P212
NI H, 2001, CHIN INTEGR TRAD W M, V9, P139
Ni H, 2001, TIANJIN TRADIT MED, V18, P35
NOUCHI T, 1991, LIVER, V11, P100
Pelletier JP, 1998, J RHEUMATOL, V25, P2417
Spencer CM, 1997, DRUGS, V53, P98, DOI 10.2165/00003495-199753010-00007
XU LM, 1993, CHIN J HEPATOL, V1, P73
Zhang JP, 2001, ACTA PHARMACOL SIN, V22, P183
ZHAO Q, 1998, CHIN J SURG INTERGRA, V1, P1
NR 17
TC 54
Z9 68
U1 0
U2 3
PU ACTA PHARMACOLOGICA SINICA
PI SHANGHAI
PA 294 TAI-YUAN ROAD, SHANGHAI 200031, PEOPLES R CHINA
SN 1671-4083
J9 ACTA PHARMACOL SIN
JI Acta Pharmacol. Sin.
PD AUG
PY 2002
VL 23
IS 8
BP 739
EP 744
PG 6
WC Chemistry, Multidisciplinary; Pharmacology & Pharmacy
WE Science Citation Index Expanded (SCI-EXPANDED)
SC Chemistry; Pharmacology & Pharmacy
GA 581VM
UT WOS:000177314800011
PM 12147197
DA 2022-04-16
ER
PT J
AU Kogan, J
Safadi, R
Ashur, Y
Shouval, D
Ilan, Y
AF Kogan, J
Safadi, R
Ashur, Y
Shouval, D
Ilan, Y
TI Prognosis of symptomatic versus asymptomatic autoimmune hepatitis - A
study of 68 patients
SO JOURNAL OF CLINICAL GASTROENTEROLOGY
LA English
DT Article
DE autoimmune hepatitis; treatment; prognosis
ID LIVER-DISEASE; DIAGNOSIS; FIBROSIS
AB Background: Autoimmune hepatitis (AIH) is a chronic liver disorder of unknown etiology. Disease presentation ranges from asymptomatic to symptomatic onset, fulminant, acute, or chronic. Goals: To evaluate the prognosis of patients with asymptomatic versus symptomatic AIH and to determine the role of early treatment and prognostic factors in this subgroup of patients. Methods: Sixty-eight patie…
C1 Hadassah Univ Hosp, Dept Med, Liver Unit, IL-91120 Jerusalem, Israel.
RP Ilan, Y (通讯作者)，Hadassah Univ Hosp, Dept Med, Liver Unit, POB 12000, IL-91120 Jerusalem, Israel.
EM ilan@hadassah.org.il
RI Shouval, Daniel/U-2779-2017
OI Shouval, Daniel/0000-0002-0512-6513
CR Alvarez E, 1999, J HEPATOL, V31, P929, DOI 10.1016/S0168-8278(99)80297-9
BURGART LJ, 1995, AM J SURG PATHOL, V19, P699, DOI 10.1097/00000478-199506000-00010
Czaja AJ, 1997, HEPATOLOGY, V25, P317
CZAJA AJ, 1995, DIGEST DIS SCI, V40, P435, DOI 10.1007/BF02065434
Czaja AJ, 1996, DIGEST DIS SCI, V41, P305, DOI 10.1007/BF02093820
Czaja AJ, 1996, MED CLIN N AM, V80, P973, DOI 10.1016/S0025-7125(05)70476-4
Czaja AJ, 1996, ANN INTERN MED, V125, P588, DOI 10.7326/0003-4819-125-7-199610010-00009
CZAJA AJ, 1993, GASTROENTEROLOGY, V105, P1824, DOI 10.1016/0016-5085(93)91081-R
CZAJA AJ, 1994, CLIN IMMUNOTHER, V1, P413, DOI 10.1007/BF03259034
Czaja Albert J., 2000, Hepatology, V31, P1194, DOI 10.1053/he.2000.5980
DESMET VJ, 1994, HEPATOLOGY, V19, P1513, DOI 10.1002/hep.1840190629
Dufour JF, 1997, ANN INTERN MED, V127, P981, DOI 10.7326/0003-4819-127-11-199712010-00006
Gregorio GV, 1997, HEPATOLOGY, V25, P541, DOI 10.1002/hep.510250308
JOHNSON PJ, 1993, HEPATOLOGY, V18, P998, DOI 10.1002/hep.1840180435
KUNDROTAS LW, 1993, DIGEST DIS SCI, V38, P2145, DOI 10.1007/BF01299887
LOHSE AW, 1995, HEPATOLOGY, V22, P381, DOI 10.1002/hep.1840220202
MURRAYLYON IM, 1973, LANCET, V1, P735
NIKIAS GA, 1994, J HEPATOL, V21, P866, DOI 10.1016/S0168-8278(94)80251-3
Omagari K, 1999, J GASTROENTEROL, V34, P221, DOI 10.1007/s005350050247
Pratt DS, 2000, NEW ENGL J MED, V342, P1266, DOI 10.1056/NEJM200004273421707
SCHVARCZ R, 1993, J HEPATOL, V18, P15, DOI 10.1016/S0168-8278(05)80005-4
SOLOWAY RD, 1972, GASTROENTEROLOGY, V63, P820
NR 22
TC 85
Z9 90
U1 0
U2 1
PU LIPPINCOTT WILLIAMS & WILKINS
PI PHILADELPHIA
PA TWO COMMERCE SQ, 2001 MARKET ST, PHILADELPHIA, PA 19103 USA
SN 0192-0790
EI 1539-2031
J9 J CLIN GASTROENTEROL
JI J. Clin. Gastroenterol.
PD JUL
PY 2002
VL 35
IS 1
BP 75
EP 81
DI 10.1097/00004836-200207000-00016
PG 7
WC Gastroenterology & Hepatology
WE Science Citation Index Expanded (SCI-EXPANDED)
SC Gastroenterology & Hepatology
GA 565FL
UT WOS:000176358600016
PM 12080231
DA 2022-04-16
ER
PT J
AU Kelly, DA
AF Kelly, DA
TI Managing liver failure
SO POSTGRADUATE MEDICAL JOURNAL
LA English
DT Article
ID CHOLESTASIS BYLER DISEASE; PORTAL-HYPERTENSION; CYSTIC-FIBROSIS;
HEPATITIS-B; TRANSPLANTATION; CHILDREN; FULMINANT
AB Liver disease is rare in childhood, but important new developments have altered the natural history and outcome. It is important that clinicians are aware of these diseases and their management. Acute liver failure is most often due to viral hepatitis, paracetamol overdose, or inherited metabolic liver disease. The clinical presentation includes jaundice, coagulopathy, and encephalopathy. Earl…
C1 Birmingham Childrens Hosp NHS Trust, Liver Unit, Birmingham B4 6NH, W Midlands, England.
RP Kelly, DA (通讯作者)，Birmingham Childrens Hosp NHS Trust, Liver Unit, Steelhouse Lane, Birmingham B4 6NH, W Midlands, England.
EM Deirdre.Kelly@bhamchildrens.wmids.nhs.uk
CR Alonso EM, 1999, DISEASES OF THE LIVER AND BILIARY SYSTEM IN CHILDREN, P77
BEATH SV, 1992, BRIT MED J, V304, P1169, DOI 10.1136/bmj.304.6835.1169
Bhaduri BR, 1996, SEMIN LIVER DIS, V16, P349, DOI 10.1055/s-2007-1007248
Bull LN, 1997, HEPATOLOGY, V26, P155
CARLTON VEH, 1995, HUM MOL GENET, V4, P1049, DOI 10.1093/hmg/4.6.1049
Carr DB, 2000, LIVER TRANSPLANT, V6, P213, DOI 10.1016/S1527-6465(00)80014-3
Couetil JPA, 1997, TRANSPLANT INT, V10, P33, DOI 10.1111/j.1432-2277.1997.tb00533.x
ELLIS AJ, 1996, HEPATOLOGY, V6, P1557
Friedt M, 1999, HEPATOLOGY, V29, P1252, DOI 10.1002/hep.510290418
Gregorio GV, 2001, HEPATOLOGY, V33, P544, DOI 10.1053/jhep.2001.22131
Heyman MB, 1999, J PEDIATR GASTR NUTR, V29, P240, DOI 10.1097/00005176-199909000-00004
Holt RIG, 1997, AM J CLIN NUTR, V65, P534, DOI 10.1093/ajcn/65.2.534
Jabado N, 1997, BLOOD, V90, P4743, DOI 10.1182/blood.V90.12.4743.4743_4743_4748
Kelly D., 2002, AM J TRANSPLANT S3, V2, P351
Kelly D A, 2000, Pediatr Transplant, V4, P170, DOI 10.1034/j.1399-3046.2000.00125.x
Kelly DA, 1999, DISEASES OF THE LIVER AND BILIARY SYSTEM IN CHILDREN, P293
Lee WS, 2002, J PEDIATR GASTR NUTR, V34, P413, DOI 10.1097/00005176-200204000-00019
Lindblad A, 1998, HEPATOLOGY, V27, P166, DOI 10.1002/hep.510270126
LINDSTEDT S, 1992, LANCET, V340, P813, DOI 10.1016/0140-6736(92)92685-9
MAKSOUD JG, 1991, J PEDIATR SURG, V26, P178, DOI 10.1016/0022-3468(91)90904-8
McKiernan PJ, 2000, LANCET, V355, P25, DOI 10.1016/S0140-6736(99)03492-3
Mitzner SR, 2000, LIVER TRANSPLANT, V6, P277, DOI 10.1053/lv.2000.6355
Mohan N, 1999, EUR J PEDIATR, V158, pS49, DOI 10.1007/PL00014321
NAZER H, 1986, GUT, V27, P1377, DOI 10.1136/gut.27.11.1377
PAQUET KJ, 1994, EUR J PEDIATR SURG, V4, P165, DOI 10.1055/s-2008-1066093
Primhak RA, 2001, ARCH DIS CHILD, V85, P2, DOI 10.1136/adc.85.1.2
Rashid M, 2000, J PEDIATR GASTR NUTR, V30, P48, DOI 10.1097/00005176-200001000-00017
Shashidhar H, 1999, J PEDIATR GASTR NUTR, V29, P12, DOI 10.1097/00005176-199907000-00007
Shepherd R, 1999, DISEASES OF THE LIVER AND BILIARY SYSTEM IN CHILDREN, P189
Sigurdsson L, 1998, J PEDIATR GASTR NUTR, V26, P85, DOI 10.1097/00005176-199801000-00015
Talbot D, 1997, J PEDIATR SURG, V32, P710, DOI 10.1016/S0022-3468(97)90011-7
Thompson R, 2000, CURR OPIN GENET DEV, V10, P310, DOI 10.1016/S0959-437X(00)00078-2
Thomson M, 1998, J PEDIATR GASTR NUTR, V26, P478, DOI 10.1097/00005176-199804000-00024
van Mourik IDM, 1998, LIVER TRANSPLANT SUR, V4, P491, DOI 10.1002/lt.500040607
van Mourik IDM, 2000, J PEDIATR GASTR NUTR, V30, P269, DOI 10.1097/00005176-200003000-00011
NR 35
TC 18
Z9 20
U1 1
U2 2
PU BMJ PUBLISHING GROUP
PI LONDON
PA BRITISH MED ASSOC HOUSE, TAVISTOCK SQUARE, LONDON WC1H 9JR, ENGLAND
SN 0032-5473
EI 1469-0756
J9 POSTGRAD MED J
JI Postgrad. Med. J.
PD NOV
PY 2002
VL 78
IS 925
BP 660
EP 667
DI 10.1136/pmj.78.925.660
PG 8
WC Medicine, General & Internal
WE Science Citation Index Expanded (SCI-EXPANDED)
SC General & Internal Medicine
GA 633VZ
UT WOS:000180306300007
PM 12496321
OA Green Published, Bronze
DA 2022-04-16
ER
PT J
AU Marcellin, P
Asselah, T
Boyer, N
AF Marcellin, P
Asselah, T
Boyer, N
TI Fibrosis and disease progression in hepatitis C
SO HEPATOLOGY
LA English
DT Article
ID STELLATE CELL ACTIVATION; VIRUS-INFECTION; LIVER FIBROSIS;
NATURAL-HISTORY; HEPATOCELLULAR-CARCINOMA; AMINOTRANSFERASE LEVELS;
ALANINE TRANSAMINASE; ALCOHOL-CONSUMPTION; CLINICAL OUTCOMES; TISSUE
INHIBITOR
AB The progression of fibrosis in chronic hepatitis C determines the ultimate prognosis and thus the need and urgency of therapy. Fibrogenesis is a complex dynamic process, which is mediated by necroinflammation and activation of stellate cells. The liver biopsy remains the gold standard to assess fibrosis. Scoring systems allow a serniquantitative assessment and are useful for cross-sectional an…
C1 Hop Beaujon, Serv Hepatol, F-92110 Clichy, France.
Hop Beaujon, INSERM U481, F-92110 Clichy, France.
RP Marcellin, P (通讯作者)，Hop Beaujon, Serv Hepatol, 100 Blvd Gen Leclerc, F-92110 Clichy, France.
EM marcellin@bichat.inserm.fr
CR Adinolfi LE, 2001, HEPATOLOGY, V33, P1358, DOI 10.1053/jhep.2001.24432
Alberti A, 2001, HEPATOLOGY, V34, p225A
Alter HJ, 2000, SEMIN LIVER DIS, V20, P17, DOI 10.1055/s-2000-9505
Asselah T, 2002, J VIRAL HEPATITIS, V9, P29, DOI 10.1046/j.1365-2893.2002.00327.x
Baroni GS, 1999, LIVER, V19, P212, DOI 10.1111/j.1478-3231.1999.tb00038.x
BEDOSSA P, 1993, J HEPATOL, V19, P1, DOI 10.1016/S0168-8278(05)80168-0
Bedossa P, 1996, HEPATOLOGY, V24, P289, DOI 10.1002/hep.510240201
BEDOSSA P, 1993, GUT, V34, pS146, DOI 10.1136/gut.34.2_Suppl.S146
BEDOSSA P, 2000, BIOPSIE HEPATIQUE PA, P31
Berenguer M, 2002, HEPATOLOGY, V36, P202, DOI 10.1053/jhep.2002.33993
Berenguer M, 2000, J HEPATOL, V32, P673, DOI 10.1016/S0168-8278(00)80231-7
Di Martino V, 2001, HEPATOLOGY, V34, P1193, DOI 10.1053/jhep.2001.29201
Eng FJ, 2000, AM J PHYSIOL-GASTR L, V279, pG7, DOI 10.1152/ajpgi.2000.279.1.G7
Freeman AJ, 2001, HEPATOLOGY, V34, P809, DOI 10.1053/jhep.2001.27831
Gabrielli GB, 1997, CLIN CHIM ACTA, V265, P21, DOI 10.1016/S0009-8981(97)00103-4
Geissler M, 1997, J IMMUNOL, V159, P5107
Gervais A, 2001, J HEPATOL, V35, P399, DOI 10.1016/S0168-8278(01)00138-6
Ghany MG, 2000, HEPATOLOGY, V32, p285A
GOODMAN ZD, 1995, SEMIN LIVER DIS, V15, P70, DOI 10.1055/s-2007-1007264
GUECHOT J, 1995, J HEPATOL, V22, P103
Guido M, 1996, J HEPATOL, V24, P301, DOI 10.1016/S0168-8278(96)80008-0
Haydon GH, 1998, GUT, V42, P570, DOI 10.1136/gut.42.4.570
HERNANDEZ AM, 1993, EXTRACELLULAR MATRIX, P201
Hourigan LF, 1999, HEPATOLOGY, V29, P1215, DOI 10.1002/hep.510290401
Hwang SJ, 2001, J GASTROEN HEPATOL, V16, P190, DOI 10.1046/j.1440-1746.2001.02407.x
Imbert-Bismut F, 2001, LANCET, V357, P1069, DOI 10.1016/S0140-6736(00)04258-6
ISHAK K, 1995, J HEPATOL, V22, P696, DOI 10.1016/0168-8278(95)80226-6
[truncated: 19,507 more rows]

## Sheet: 2003
FN Clarivate Analytics Web of Science
VR 1.0
PT J
AU Debray, D
AF Debray, D
TI Specific treatment strategy for liver disease in cystic fibrosis
SO ARCHIVES DE PEDIATRIE
LA French
DT Article; Proceedings Paper
CT Meeting on Management of the Cystic Fibrosis Patient: Compliance
Nutrition Gastroenterology and Metabolism
CY NOV 18-19, 2002
CL PARIS, FRANCE
DE liver disease; cystic fibrosis
ID URSODEOXYCHOLIC ACID TREATMENT; PORTAL-HYPERTENSION; FOLLOW-UP;
TRANSPLANTATION; CIRRHOSIS; MANAGEMENT; TRIAL; CHOLESTASIS; DELTA-F508;
ADULTS
C1 Hop Bicetre, Serv Hepatol Pediat, F-94275 Le Kremlin Bicetre, France.
RP Debray, D (通讯作者)，Hop Bicetre, Serv Hepatol Pediat, 78 Rue Gen Leclerc, F-94275 Le Kremlin Bicetre, France.
CR BERGER KJ, 1994, J PEDIATR GASTR NUTR, V19, P322, DOI 10.1097/00005176-199410000-00011
COHN JA, 1993, GASTROENTEROLOGY, V105, P1857, DOI 10.1016/0016-5085(93)91085-V
COLOMBO C, 1994, J PEDIATR-US, V124, P393, DOI 10.1016/S0022-3476(94)70361-2
Colombo C, 1999, J HEPATOL, V31, P946, DOI 10.1016/S0168-8278(99)80299-2
Colombo C, 1996, HEPATOLOGY, V23, P1484
COLOMBO C, 1990, J PEDIATR-US, V117, P482, DOI 10.1016/S0022-3476(05)81103-5
COLOMBO C, 1992, HEPATOLOGY, V15, P677, DOI 10.1002/hep.1840150421
COTTING J, 1990, GUT, V31, P918, DOI 10.1136/gut.31.8.918
COUETIL JPA, 1995, J THORAC CARDIOV SUR, V110, P1415, DOI 10.1016/S0022-5223(95)70064-1
COX KL, 1987, PEDIATRICS, V80, P571
*CYST FIBR FDN, 2000, CYST FIBR FDN PAT RE
DEARCE M, 1992, CLIN GENET, V42, P271
Debray D, 1999, J HEPATOL, V31, P77, DOI 10.1016/S0168-8278(99)80166-4
Dennis CM, 1996, J HEART LUNG TRANSPL, V15, P536
DOUSSET B, 1995, GASTROENTEROL CLIN B, V19, pA225
DUTHIE A, 1992, HEPATOLOGY, V15, P660, DOI 10.1002/hep.1840150418
FEIGELSON J, 1993, ARCH DIS CHILD, V68, P653, DOI 10.1136/adc.68.5.653
Feranchak AP, 2001, SEMIN LIVER DIS, V21, P471, DOI 10.1055/s-2001-19030
GALABERT C, 1992, J PEDIATR-US, V121, P138, DOI 10.1016/S0022-3476(05)82561-2
GASKIN KJ, 1988, NEW ENGL J MED, V318, P340, DOI 10.1056/NEJM198802113180602
Genyk Y S, 2001, Curr Opin Pulm Med, V7, P441, DOI 10.1097/00063198-200111000-00014
GRUBMAN SA, 1995, GASTROENTEROLOGY, V108, P584, DOI 10.1016/0016-5085(95)90089-6
HEATON ND, 1993, GUT, V34, P7, DOI 10.1136/gut.34.1.7
Lindblad A, 1999, HEPATOLOGY, V30, P1151, DOI 10.1002/hep.510300527
Lindblad A, 1998, HEPATOLOGY, V27, P166, DOI 10.1002/hep.510270126
LOUIS D, 1993, EUR J PEDIATR SURG, V3, P22, DOI 10.1055/s-2008-1063501
MACK DR, 1995, J PEDIATR-US, V127, P881, DOI 10.1016/S0022-3476(95)70022-6
MERLI M, 1994, J PEDIATR GASTR NUTR, V19, P198, DOI 10.1097/00005176-199408000-00010
MIELES LA, 1989, LANCET, V1, P1073
Milkiewicz P, 2002, J GASTROEN HEPATOL, V17, P208, DOI 10.1046/j.1440-1746.2002.02671.x
Munck A, 2001, ARCH PEDIATRIE, V8, p838S, DOI 10.1016/S0929-693X(01)80005-1
NAGEL RA, 1989, LANCET, V2, P1422
NOBLEJAMIESON G, 1994, ARCH DIS CHILD, V71, P349, DOI 10.1136/adc.71.4.349
Nousia-Arvanitakis S, 2001, J CLIN GASTROENTEROL, V32, P324, DOI 10.1097/00004836-200104000-00009
OBRIEN S, 1992, EUR J GASTROEN HEPAT, V4, P857
SCHUSTER SR, 1977, J PEDIATR SURG, V12, P201, DOI 10.1016/S0022-3468(77)80008-0
SCOTTJUPP R, 1991, ARCH DIS CHILD, V66, P698, DOI 10.1136/adc.66.6.698
SETCHELL KDR, 1985, CLIN CHIM ACTA, V151, P101, DOI 10.1016/0009-8981(85)90313-4
Sokol RJ, 1999, J PEDIATR GASTR NUTR, V28, pS1, DOI 10.1097/00005176-199900001-00001
STERN RC, 1976, GASTROENTEROLOGY, V70, P645
STRINGER MD, 1993, ARCH DIS CHILD, V69, P407, DOI 10.1136/adc.69.3.407
vandeMeeberg PC, 1997, SCAND J GASTROENTERO, V32, P369, DOI 10.3109/00365529709007686
Vawter G F, 1979, Pathol Annu, V14 Pt 2, P357
NR 43
TC 0
Z9 0
U1 0
U2 0
PU ELSEVIER FRANCE-EDITIONS SCIENTIFIQUES MEDICALES ELSEVIER
PI ISSY-LES-MOULINEAUX
PA 65 RUE CAMILLE DESMOULINS, CS50083, 92442 ISSY-LES-MOULINEAUX, FRANCE
SN 0929-693X
EI 1769-664X
J9 ARCH PEDIATRIE
JI Arch. Pediatr.
PD SEP
PY 2003
VL 10
SU 3
BP 490S
EP 494S
PG 5
WC Pediatrics
WE Science Citation Index Expanded (SCI-EXPANDED); Conference Proceedings Citation Index - Science (CPCI-S)
SC Pediatrics
GA 726MY
UT WOS:000185604000016
PM 14671965
DA 2022-04-16
ER
PT J
AU Badet, F
AF Badet, F
TI Management of liver disease in cystic fibrosis
SO ARCHIVES DE PEDIATRIE
LA French
DT Article; Proceedings Paper
CT Meeting on Management of the Cystic Fibrosis Patient: Compliance
Nutrition Gastroenterology and Metabolism
CY NOV 18-19, 2002
CL PARIS, FRANCE
DE liver disease; cystic fibrosis
ID URSODEOXYCHOLIC ACID TREATMENT; HEPATOBILIARY SCINTIGRAPHY; SCLEROSING
CHOLANGITIS; CONTROLLED TRIAL; BILE-ACIDS; CHILDREN; TRANSPLANTATION;
CHOLESTASIS; CIRRHOSIS; ADULTS
C1 Ctr Hosp Lyon Sud, Med Interna Serv, F-69495 Pierre Benite, France.
RP Badet, F (通讯作者)，Ctr Hosp Lyon Sud, Med Interna Serv, Chem Grand Revoyet, F-69495 Pierre Benite, France.
CR BEUERS U, 1992, HEPATOLOGY, V16, P707, DOI 10.1002/hep.1840160315
CHENG K, 2002, COCHRANE LIB
Colombo C, 1996, HEPATOLOGY, V23, P1484
COLOMBO C, 1990, J PEDIATR-US, V117, P482, DOI 10.1016/S0022-3476(05)81103-5
Colombo C, 1999, J HEPATOL, V31, P672, DOI 10.1016/S0168-8278(99)80347-X
COLOMBO C, 1992, HEPATOLOGY, V15, P677, DOI 10.1002/hep.1840150421
COTTING J, 1990, GUT, V31, P918, DOI 10.1136/gut.31.8.918
Couetil JPA, 1997, TRANSPLANT INT, V10, P33, DOI 10.1111/j.1432-2277.1997.tb00533.x
Debray D, 1999, J HEPATOL, V31, P77, DOI 10.1016/S0168-8278(99)80166-4
DOGAN AS, 1994, J NUCL MED, V35, P432
Durieu I, 1999, J HEPATOL, V30, P1052, DOI 10.1016/S0168-8278(99)80259-1
GALABERT C, 1992, J PEDIATR-US, V121, P138, DOI 10.1016/S0022-3476(05)82561-2
GASKIN KJ, 1988, NEW ENGL J MED, V318, P340, DOI 10.1056/NEJM198802113180602
Genyk Y S, 2001, Curr Opin Pulm Med, V7, P441, DOI 10.1097/00063198-200111000-00014
GRAHAM N, 1985, CLIN RADIOL, V36, P199, DOI 10.1016/S0009-9260(85)80120-3
Hung JCC, 1998, J PAEDIATR CHILD H, V34, P335, DOI 10.1046/j.1440-1754.1998.00241.x
King LJ, 2000, RADIOGRAPHICS, V20, P767, DOI 10.1148/radiographics.20.3.g00ma08767
Lacaille F, 1997, GASTROEN CLIN BIOL, V21, P607
Lindblad A, 1998, HEPATOLOGY, V27, P166, DOI 10.1002/hep.510270126
MCHUGO JM, 1987, BRIT J RADIOL, V60, P137, DOI 10.1259/0007-1285-60-710-137
MERLI M, 1994, J PEDIATR GASTR NUTR, V19, P198, DOI 10.1097/00005176-199408000-00010
Milkiewicz P, 2002, J GASTROEN HEPATOL, V17, P208, DOI 10.1046/j.1440-1746.2002.02671.x
Molmenti E, 2001, TRANSPLANT P, V33, P1738, DOI 10.1016/S0041-1345(00)02825-6
NAGEL RA, 1989, LANCET, V2, P1422
NobleJamieson G, 1996, J PEDIATR-US, V129, P314, DOI 10.1016/S0022-3476(96)70263-9
Nousia-Arvanitakis S, 2001, J CLIN GASTROENTEROL, V32, P324, DOI 10.1097/00004836-200104000-00009
OBRIEN S, 1992, GUT, V33, P387, DOI 10.1136/gut.33.3.387
OBRIEN S, 1992, EUR J GASTROEN HEPAT, V4, P857
OBrien SM, 1996, EUR J GASTROEN HEPAT, V8, P477
OConnor PJ, 1996, HEPATOLOGY, V23, P281
Patriquin H, 1999, RADIOLOGY, V211, P229, DOI 10.1148/radiology.211.1.r99ap13229
Price MR, 1996, J PEDIATR SURG, V31, P1056, DOI 10.1016/S0022-3468(96)90086-X
QUILLIN SP, 1993, PEDIATR RADIOL, V23, P533, DOI 10.1007/BF02012141
RATTENBURY JM, 1995, J CLIN PATHOL, V48, P771, DOI 10.1136/jcp.48.8.771
SACKETT DL, 1989, CHEST, V95, pS2, DOI 10.1378/chest.95.2.2S
Scher H, 1997, ANN PHARMACOTHER, V31, P1003, DOI 10.1177/106002809703100909
SCOTTJUPP R, 1991, ARCH DIS CHILD, V66, P698, DOI 10.1136/adc.66.6.698
Sokol RJ, 1999, J PEDIATR GASTR NUTR, V28, pS1, DOI 10.1097/00005176-199900001-00001
vandeMeeberg PC, 1997, SCAND J GASTROENTERO, V32, P369, DOI 10.3109/00365529709007686
Williams SM, 2002, CLIN RADIOL, V57, P365, DOI 10.1053/crad.2001.0861
YOON YB, 1986, GASTROENTEROLOGY, V90, P837, DOI 10.1016/0016-5085(86)90859-0
NR 41
TC 0
Z9 0
U1 0
U2 0
PU ELSEVIER FRANCE-EDITIONS SCIENTIFIQUES MEDICALES ELSEVIER
PI ISSY-LES-MOULINEAUX
PA 65 RUE CAMILLE DESMOULINS, CS50083, 92442 ISSY-LES-MOULINEAUX, FRANCE
SN 0929-693X
EI 1769-664X
J9 ARCH PEDIATRIE
JI Arch. Pediatr.
PD SEP
PY 2003
VL 10
SU 3
BP 495S
EP 504S
PG 10
WC Pediatrics
WE Science Citation Index Expanded (SCI-EXPANDED); Conference Proceedings Citation Index - Science (CPCI-S)
SC Pediatrics
GA 726MY
UT WOS:000185604000017
PM 14671966
DA 2022-04-16
ER
PT J
AU Li, CX
Luo, J
Li, L
Cheng, ML
Huang, NH
Liu, J
Waalkes, MP
AF Li, CX
Luo, J
Li, L
Cheng, ML
Huang, NH
Liu, J
Waalkes, MP
TI The collagenolytic effects of the traditional Chinese medicine
preparation, Han-Dan-Gan-Le, contribute to reversal of chemical-induced
liver fibrosis in rats
SO LIFE SCIENCES
LA English
DT Article
DE Han-Dan-Gan-Le (HDGL); carbon tetrachloride; liver fibrosis; collagen-I;
collagenolysis
AB Han-Dan-Gan-Le (HDGL), a Chinese herb preparation composed of Stephaniat tetrandra, Salvia miltorrhiza, Radix paeoniae, Astragalus membranaceus, and Ginkgo biloba, has been used to treat human liver fibrosis. This study was designed to examine the therapeutic effect of HDGL on chemical-induced liver fibrosis in adult Wistar rats. Liver fibrosis was produced in rats by carbon tetrachloride (1.2…
C1 Guiyang Med Coll, Dept Pharmacol, Guiyang, Peoples R China.
NIEHS, Comparat Carcinogenesis Lab, NCI, Res Triangle Pk, NC 27709 USA.
RP Li, CX (通讯作者)，NIEHS, Comparat Carcinogenesis Lab, NCI, 111 Alexander Dr,Mail Drop F0-09,Rm F018A, Res Triangle Pk, NC 27709 USA.
EM li8@niehs.nih.gov
CR BERGMAN I, 1963, ANAL CHEM, V35, P1961, DOI 10.1021/ac60205a053
Cheng Mingliang, 2001, CHINESE J INTERGRATE, V3, p[38, 38]
Cheng ML, 1999, WORLD J GASTROENTERO, V5, P267
CHENG ML, 1997, J TRADITIONAL CHINES, V38, P361
CHENG ML, 1995, CHIN J TRAD W MED, V15, P300
CHENG ML, 1996, BASIC CLIN ASPECTS
DHOLKIER M, 1998, HEPATOLOGY, V8, P176
FAN LY, 1994, CHIN J DIG, V14, P281
KIVIRIKKO KI, 1967, ANAL BIOCHEM, V19, P249, DOI 10.1016/0003-2697(67)90160-1
Li CX, 1998, AM J CHINESE MED, V26, P325, DOI 10.1142/S0192415X98000361
LI W, 1995, CHIN J INTEGRATED TR, V15, P593
Lieber CS, 1999, ALCOHOL CLIN EXP RES, V23, P944, DOI 10.1097/00000374-199905000-00028
LIU SD, 1993, CHIN J TRAD W MED, V3, P23
Lu T, 2000, HEPATOLOGY, V32, p502A
LU YY, 2000, CHINESE J HEPATOLOGY, V8, P108
LU YY, 2000, J BASIC SCI ENG, V8, P279
Ma Hong, 1997, Chinese Journal of Hepatology, V5, P32
Macdonald G A, 2001, Clin Liver Dis, V5, P69, DOI 10.1016/S1089-3261(05)70154-9
QI XG, 1991, CHIN J INTEGR TRAD W, V11, P102
QIAN QZ, 1993, SHANGHAI MED, V16, P562
Sastre J, 1998, FREE RADICAL BIO MED, V24, P298, DOI 10.1016/S0891-5849(97)00228-1
WU J, 1994, SCAND J GASTROENTERO, V29, P385, DOI 10.3109/00365529409096827
NR 22
TC 42
Z9 46
U1 0
U2 7
PU PERGAMON-ELSEVIER SCIENCE LTD
PI OXFORD
PA THE BOULEVARD, LANGFORD LANE, KIDLINGTON, OXFORD OX5 1GB, ENGLAND
SN 0024-3205
EI 1879-0631
J9 LIFE SCI
JI Life Sci.
PD FEB 21
PY 2003
VL 72
IS 14
BP 1563
EP 1571
DI 10.1016/S0024-3205(02)02448-7
PG 9
WC Medicine, Research & Experimental; Pharmacology & Pharmacy
WE Science Citation Index Expanded (SCI-EXPANDED)
SC Research & Experimental Medicine; Pharmacology & Pharmacy
GA 642HP
UT WOS:000180798400002
PM 12551745
DA 2022-04-16
ER
PT J
AU Ghany, MG
Kleiner, DE
Alter, H
Doo, E
Khokar, F
Pomrat, K
Herion, D
Park, Y
Liang, TJ
Hoofnagle, JH
AF Ghany, MG
Kleiner, DE
Alter, H
Doo, E
Khokar, F
Pomrat, K
Herion, D
Park, Y
Liang, TJ
Hoofnagle, JH
TI Progression of fibrosis in chronic hepatitis C
SO GASTROENTEROLOGY
LA English
DT Article
ID INTERFERON-ALPHA-2B PLUS RIBAVIRIN; PEGINTERFERON ALPHA-2A; INITIAL
TREATMENT; LIVER FIBROSIS; DOUBLE-BLIND; PLACEBO; VIRUS; COMBINATION;
INFECTION; THERAPY
AB Background & Aims: Fibrosis is the hallmark of hepatic cirrhosis, worsening of which is probably the best surrogate marker for progression of chronic liver disease. We evaluated a large cohort of patients with chronic hepatitis C (CHC) using liver histology to assess the rate and predictors of progression of fibrosis. Methods: The cohort consisted of 123 patients with CHC who underwent 2 liver…
C1 NIDDKD, Liver Dis Sect, Digest Dis Branch, NIH, Bethesda, MD 20892 USA.
NCI, Pathol Lab, NIH, Bethesda, MD 20892 USA.
NIH, Warren G Magnuson Clin Ctr, Dept Transfus Med, Bethesda, MD 20892 USA.
RP Ghany, MG (通讯作者)，NIDDKD, Liver Dis Sect, Digest Dis Branch, NIH, Bldg 10,Room 9B-06,10 Ctr Dr,MSC 1800, Bethesda, MD 20892 USA.
EM marcg@bdg10.niddk.nih.gov
RI Kleiner, David E/N-2770-2013; Ghany, Marc G./AAU-4238-2021
OI Kleiner, David E/0000-0003-3442-4453; Ghany, Marc/0000-0003-2837-0188
FU CLINICAL CENTER [Z01CL002068, Z01CL002078, ZIACL002078, ZIACL002068]
Funding Source: NIH RePORTER
CR [Anonymous], 1997, HEPATOLOGY, V26, pS2
BAUNSGAARD P, 1979, ACTA PATH MICRO IM A, V87, P51
BRAUNSTEIN H, 1956, ARCH PATHOL, V62, P87
Damen M, 1996, J VIROL METHODS, V58, P175, DOI 10.1016/0166-0934(96)02011-3
DESMET VJ, 1994, HEPATOLOGY, V19, P1513, DOI 10.1002/hep.1840190629
DIBISCEGLIE AM, 1991, HEPATOLOGY, V14, P969, DOI 10.1002/hep.1840140603
DIBISCEGLIE AM, 1995, ANN INTERN MED, V123, P897, DOI 10.7326/0003-4819-123-12-199512150-00001
DIBISCEGLIE AM, 1989, NEW ENGL J MED, V321, P1506, DOI 10.1056/NEJM198911303212204
Fried MW, 2001, GASTROENTEROLOGY, V120, pA55, DOI 10.1016/S0016-5085(08)80271-5
Heathcote EJ, 2000, NEW ENGL J MED, V343, P1673, DOI 10.1056/NEJM200012073432302
ISHAK K, 1995, J HEPATOL, V22, P696, DOI 10.1016/0168-8278(95)80226-6
Kenny-Walsh E, 1999, NEW ENGL J MED, V340, P1228, DOI 10.1056/NEJM199904223401602
Liang T. Jake, 2000, Annals of Internal Medicine, V132, P296
MAHANEY K, 1994, HEPATOLOGY, V20, P1405, DOI 10.1002/hep.1840200605
Manns MP, 2001, LANCET, V358, P958, DOI 10.1016/S0140-6736(01)06102-5
Martinot-Peignoux M, 2001, HEPATOLOGY, V34, P1000, DOI 10.1053/jhep.2001.28458
Matsumura H, 2000, J VIRAL HEPATITIS, V7, P268
McHutchison JG, 1998, NEW ENGL J MED, V339, P1485, DOI 10.1056/NEJM199811193392101
Niederau C, 1998, HEPATOLOGY, V28, P1687, DOI 10.1002/hep.510280632
Poynard T, 1997, LANCET, V349, P825, DOI 10.1016/S0140-6736(96)07642-8
Poynard T, 1998, LANCET, V352, P1426, DOI 10.1016/S0140-6736(98)07124-4
SEABERG EC, 1998, CLIN TRANS, P15
Seeff LB, 2001, HEPATOLOGY, V33, P455, DOI 10.1053/jhep.2001.21905
SHAKIL AO, 1995, ANN INTERN MED, V123, P330, DOI 10.7326/0003-4819-123-5-199509010-00002
TONG MJ, 1995, NEW ENGL J MED, V332, P1463, DOI 10.1056/NEJM199506013322202
Vogt M, 1999, NEW ENGL J MED, V341, P866, DOI 10.1056/NEJM199909163411202
WALDSTEIN SS, 1950, ARCH PATHOL, V50, P326
Yano M, 1996, HEPATOLOGY, V23, P1334, DOI 10.1053/jhep.1996.v23.pm0008675148
Zeuzem S, 2000, NEW ENGL J MED, V343, P1666, DOI 10.1056/NEJM200012073432301
NR 29
TC 287
Z9 301
U1 0
U2 6
PU W B SAUNDERS CO-ELSEVIER INC
PI PHILADELPHIA
PA 1600 JOHN F KENNEDY BOULEVARD, STE 1800, PHILADELPHIA, PA 19103-2899 USA
SN 0016-5085
EI 1528-0012
J9 GASTROENTEROLOGY
JI Gastroenterology
PD JAN
PY 2003
VL 124
IS 1
BP 97
EP 104
DI 10.1053/gast.2003.50018
PG 8
WC Gastroenterology & Hepatology
WE Science Citation Index Expanded (SCI-EXPANDED)
SC Gastroenterology & Hepatology
GA 631GP
UT WOS:000180160000014
PM 12512034
DA 2022-04-16
ER
PT J
AU Bedossa, P
Paradis, V
AF Bedossa, P
Paradis, V
TI Regression of hepatic fibrosis - Physiopathological aspects and clinical
reality
SO PRESSE MEDICALE
LA French
DT Article
ID EXTRACELLULAR-MATRIX; RAT-LIVER; GROWTH-FACTOR; TISSUE INHIBITOR;
EXPRESSION; METALLOPROTEINASES; LIPOCYTES; CELLS; MECHANISMS; RESOLUTION
AB Managing the responsible agent Hepatic fibrosis with its end-point, cirrhosis, are the principle complications responsible for morbidity and mortality in chronic liver diseases. It is therefore important to address the question of whether these lesions can disappear, once installed in the liver. Regression can only occur when the agent responsible for the fibrosis (virus, alcohol, poison, iron…
The forms of regression Once the agent controlled, regression of fibrosis can either be spontaneous, a rare situation, although some bona fide cases of fibrosis or even cirrhosis reversion have been reported in the literature, or assisted by specific therapy. It is therefore necessary to take into consideration the development of new treatments based on enhanced knowledge of the mechanisms of fib…
The activity and efficacy of treatments These treatments target one of the three following mechanisms: the blockade of hepatic stellate, cell activation, enzymatic digestion of fibrous tissue and stimulation of liver cell regeneration. Although these treatments have shown efficacy on experimental models of fibrosis, to date, there are no published results formally confirming-the efficacy and safe…
C1 Hop Bicetre, Serv Anat Pathol, CNRS, ESA 8067, F-94275 Le Kremlin Bicetre, France.
Hop Beaujon, Serv Anat Pathol, Paris, France.
RP Bedossa, P (通讯作者)，Hop Bicetre, Serv Anat Pathol, CNRS, ESA 8067, 78 Rue Gen Leclerc, F-94275 Le Kremlin Bicetre, France.
EM pbedossa@teaser.fr
RI Paradis, Valerie/X-9097-2019
OI Bedossa, Pierre/0000-0002-8487-7322; Paradis,
Valerie/0000-0003-3142-3762
CR ARENSON DM, 1988, GASTROENTEROLOGY, V95, P441, DOI 10.1016/0016-5085(88)90502-1
Arthur MJP, 2000, AM J PHYSIOL-GASTR L, V279, pG245
BACHEM MG, 1992, J CLIN INVEST, V89, P19, DOI 10.1172/JCI115561
BEDOSSA P, 1993, J HEPATOL, V19, P1, DOI 10.1016/S0168-8278(05)80168-0
Benyon RC, 1996, GASTROENTEROLOGY, V110, P821, DOI 10.1053/gast.1996.v110.pm8608892
Benyon RC, 2001, SEMIN LIVER DIS, V21, P373, DOI 10.1055/s-2001-17552
CASINI A, 1993, GASTROENTEROLOGY, V105, P245, DOI 10.1016/0016-5085(93)90033-9
Cotler SJ, 2001, J CLIN GASTROENTEROL, V32, P428, DOI 10.1097/00004836-200105000-00014
Eng FJ, 2000, AM J PHYSIOL-GASTR L, V279, pG7, DOI 10.1152/ajpgi.2000.279.1.G7
FRIEDMAN SL, 1993, NEW ENGL J MED, V328, P1828
FRIEDMAN SL, 1987, ANAL BIOCHEM, V161, P207, DOI 10.1016/0003-2697(87)90673-7
Gressner A M, 1992, Z Gastroenterol, V30 Suppl 1, P5
Hammel P, 2001, NEW ENGL J MED, V344, P418, DOI 10.1056/NEJM200102083440604
HERNANDEZ AM, 1993, EXTRACELLULAR MATRIX, P201
HOUSSET C, 1993, P NATL ACAD SCI USA, V90, P9266, DOI 10.1073/pnas.90.20.9266
Iredale JP, 1998, J CLIN INVEST, V102, P538, DOI 10.1172/JCI1018
Lee HS, 2001, HEPATO-GASTROENTEROL, V48, P1114
Lee HS, 2001, HEPATO-GASTROENTEROL, V48, P1312
Maher JJ, 1998, AM J PHYSIOL-GASTR L, V275, pG847, DOI 10.1152/ajpgi.1998.275.4.G847
MATRISIAN LM, 1990, TRENDS GENET, V6, P121, DOI 10.1016/0168-9525(90)90126-Q
MILANI S, 1994, AM J PATHOL, V144, P528
MURATA K, 1984, HEPATO-GASTROENTEROL, V31, P158
Murawaki Y, 1997, J HEPATOL, V26, P1213, DOI 10.1016/S0168-8278(97)80454-0
Paradis V, 2001, HUM PATHOL, V32, P327, DOI 10.1053/hupa.2001.22747
Paradis V, 1999, HEPATOLOGY, V30, P968, DOI 10.1002/hep.510300425
PINZANI M, 1989, J CLIN INVEST, V84, P1786, DOI 10.1172/JCI114363
Poynard T, 2000, HEPATOLOGY, V32, P1131, DOI 10.1053/jhep.2000.19347
Ramm GA, 2000, LIVER, V20, P387, DOI 10.1034/j.1600-0676.2000.020005387.x
Rudolph KL, 2000, SCIENCE, V287, P1253, DOI 10.1126/science.287.5456.1253
SCHAFFNER F, 1963, GASTROENTEROLOGY, V44, P239
SCHUPPAN D, 1990, SEMIN LIVER DIS, V10, P1, DOI 10.1055/s-2008-1040452
Shiratori Y, 2000, ANN INTERN MED, V132, P517, DOI 10.7326/0003-4819-132-7-200004040-00002
Somasundaram R, 1996, J BIOL CHEM, V271, P26884, DOI 10.1074/jbc.271.43.26884
Tanaka H, 1999, J GASTROENTEROL, V34, P100, DOI 10.1007/s005350050223
Wanless IR, 2000, ARCH PATHOL LAB MED, V124, P1599
Yano M, 1996, HEPATOLOGY, V23, P1334, DOI 10.1053/jhep.1996.v23.pm0008675148
NR 36
TC 5
Z9 7
U1 0
U2 1
PU MASSON EDITEUR
PI MOULINEAUX CEDEX 9
PA 21 STREET CAMILLE DESMOULINS, ISSY, 92789 MOULINEAUX CEDEX 9, FRANCE
SN 0755-4982
EI 2213-0276
J9 PRESSE MED
JI Presse Med.
PD APR 26
PY 2003
VL 32
IS 15
BP 704
EP 710
PG 7
WC Medicine, General & Internal
WE Science Citation Index Expanded (SCI-EXPANDED)
SC General & Internal Medicine
GA 673ZJ
UT WOS:000182611200011
PM 12754452
DA 2022-04-16
ER
PT J
AU Yoshiji, H
Kuriyama, S
Yoshii, J
Ikenaka, Y
Noguchi, R
Hicklin, DJ
Wu, Y
Yanase, K
Namisaki, T
Yamazaki, M
Tsujinoue, H
Imazu, H
Masaki, T
Fukui, H
AF Yoshiji, H
Kuriyama, S
Yoshii, J
Ikenaka, Y
Noguchi, R
Hicklin, DJ
Wu, Y
Yanase, K
Namisaki, T
Yamazaki, M
Tsujinoue, H
Imazu, H
Masaki, T
Fukui, H
TI Vascular endothelial growth factor and receptor interaction is a
prerequisite for murine hepatic fibrogenesis
SO GUT
LA English
DT Article
ID FLT TYROSINE KINASE; LIVER FIBROSIS DEVELOPMENT;
HEPATOCELLULAR-CARCINOMA; SIGNAL-TRANSDUCTION; TUMOR ANGIOGENESIS;
FACTOR EXPRESSION; MAJOR REGULATOR; SURVIVAL FACTOR; CELL-PROLIFERATION;
TISSUE INHIBITOR
AB Background: It has been shown that expression of the potent angiogenic factor, vascular endothelial growth factor ( VEGF), and its receptors, flt-1 (VEGFR-1) and KDR/Flk-1 (VEGFR-2), increased during the development of liver fibrosis.
Aims: To elucidate the in vivo role of interaction between VEGF and its receptors in liver fibrogenesis.
Methods: A model of CCl4 induced hepatic fibrosis was used to assess the role of VEGFR-1 and VEGFR-2 by means of specific neutralising monoclonal antibodies (R-1mAb and R-2mAb, respectively). R-1mAb and R-2mAb were administered after two weeks of treatment with CCl4, and indices of fibrosis were assessed at eight weeks.
Results: Hepatic VEGF mRNA expression significantly increased during the development of liver fibrosis. Both R-1mAb and R-2mAb treatments significantly attenuated the development of fibrosis associated with suppression of neovascularisation in the liver. Hepatic hydroxyproline and serum fibrosis markers were also suppressed. Furthermore, the number of alpha-smooth muscle actin positive cells and …
Conclusions: These results suggest that the interaction of VEGF and its receptor, which reflected the combined effects of both on HSC and SEC, was a prerequisite for liver fibrosis development.
C1 Nara Med Univ, Dept Internal Med 3, Nara 6348522, Japan.
Kagawa Med Univ, Dept Internal Med, Kagawa, Japan.
ImClone Syst Inc, Dept Immunol, New York, NY USA.
RP Yoshiji, H (通讯作者)，Nara Med Univ, Dept Internal Med 3, Shijo Cho 840, Nara 6348522, Japan.
EM yoshijih@naramed-u.ac.jp
OI NOGUCHI, RYUICHI/0000-0002-4559-7600
CR Adini A, 2002, CANCER RES, V62, P2749
ALON T, 1995, NAT MED, V1, P1024, DOI 10.1038/nm1095-1024
Ankoma-Sey V, 2000, HEPATOLOGY, V31, P141, DOI 10.1002/hep.510310122
Ankoma-Sey V, 1998, ONCOGENE, V17, P115, DOI 10.1038/sj.onc.1201912
Arthur MJP, 1998, J GASTROEN HEPATOL, V13, pS33
Asahara T, 1999, EMBO J, V18, P3964, DOI 10.1093/emboj/18.14.3964
Bruns CJ, 2000, CANCER, V89, P488, DOI 10.1002/1097-0142(20000801)89:3<488::AID-CNCR3>3.3.CO;2-O
Carmeliet P, 2000, NAT MED, V6, P389, DOI 10.1038/74651
Carmeliet P, 2000, NATURE, V407, P249, DOI 10.1038/35025220
Corpechot C, 2002, HEPATOLOGY, V35, P1010, DOI 10.1053/jhep.2002.32524
Cui SJ, 1996, PATHOL INT, V46, P751, DOI 10.1111/j.1440-1827.1996.tb03544.x
El-Assal ON, 1998, HEPATOLOGY, V27, P1554, DOI 10.1002/hep.510270613
Ferrara N, 1999, CURR TOP MICROBIOL, V237, P1
Friedman SL, 1999, SEMIN LIVER DIS, V19, P129, DOI 10.1055/s-2007-1007105
FRIEDMAN SL, 1989, J CLIN INVEST, V84, P1780, DOI 10.1172/JCI114362
FRIEDMAN SL, 1989, J BIOL CHEM, V264, P10756
Gerber HP, 1999, DEVELOPMENT, V126, P1149
Hattori K, 2002, NAT MED, V8, P841, DOI 10.1038/nm740
Hellwig SMM, 1997, CANCER LETT, V120, P203, DOI 10.1016/S0304-3835(97)00310-8
Hiratsuka S, 2001, CANCER RES, V61, P1207
Ishikawa K, 1999, BIOCHEM BIOPH RES CO, V254, P587, DOI 10.1006/bbrc.1998.9984
JARNAGIN WR, 1994, J CELL BIOL, V127, P2037, DOI 10.1083/jcb.127.6.2037
Kalluri R, 2000, CURR OPIN NEPHROL HY, V9, P413, DOI 10.1097/00041552-200007000-00013
Karkkainen MJ, 2000, ONCOGENE, V19, P5598, DOI 10.1038/sj.onc.1203855
Kroll J, 1997, J BIOL CHEM, V272, P32521, DOI 10.1074/jbc.272.51.32521
Lindsay CK, 1997, HEPATOLOGY, V26, P1209
Luttun A, 2002, NAT MED, V8, P831, DOI 10.1038/nm731
Lyden D, 2001, NAT MED, V7, P1194, DOI 10.1038/nm1101-1194
MAHER JJ, 1990, J CLIN INVEST, V86, P1641, DOI 10.1172/JCI114886
Mashiba S, 1999, BIOCHEM BIOPH RES CO, V258, P674, DOI 10.1006/bbrc.1999.0611
NAKATSUKASA H, 1990, LAB INVEST, V63, P171
Ohmori S, 2001, HUM PATHOL, V32, P1363, DOI 10.1053/hupa.2001.29678
Park YN, 1998, AM J SURG PATHOL, V22, P656, DOI 10.1097/00000478-199806000-00002
Prewett M, 1999, CANCER RES, V59, P5209
Rockwell Patricia, 1995, Molecular and Cellular Differentiation, V3, P91
ROSKAMS T, 1995, HEPATOLOGY, V21, P950, DOI 10.1016/0270-9139(95)90239-2
Rosmorduc O, 1999, AM J PATHOL, V155, P1065, DOI 10.1016/S0002-9440(10)65209-1
SCHAFFNER F, 1963, GASTROENTEROLOGY, V44, P239
SEETHARAM L, 1995, ONCOGENE, V10, P135
Shibuya M, 2001, CELL STRUCT FUNCT, V26, P25, DOI 10.1247/csf.26.25
Shibuya M, 2001, INT J BIOCHEM CELL B, V33, P409, DOI 10.1016/S1357-2725(01)00026-7
Shibuya M, 1995, ADV CANCER RES, V67, P281, DOI 10.1016/S0065-230X(08)60716-2
Suzuma K, 2000, J BIOL CHEM, V275, P40725, DOI 10.1074/jbc.M006509200
TADA H, 1986, J IMMUNOL METHODS, V93, P157, DOI 10.1016/0022-1759(86)90183-3
Tanigawa N, 1997, HEPATOLOGY, V26, P1216
Torimura T, 1999, CELLS OF THE HEPATIC SINUSOID, VOL 7, P300
WALTENBERGER J, 1994, J BIOL CHEM, V269, P26988
Wang YQ, 2000, HEPATOLOGY, V32, P980, DOI 10.1053/jhep.2000.18658
WISSE E, 1985, HEPATOLOGY, V5, P683, DOI 10.1002/hep.1840050427
YAMANE A, 1994, ONCOGENE, V9, P2683
Yancopoulos GD, 2000, NATURE, V407, P242, DOI 10.1038/35025215
Yoshiji H, 2000, HEPATOLOGY, V32, P1248, DOI 10.1053/jhep.2000.20521
Yoshiji H, 1998, INT J CANCER, V75, P81, DOI 10.1002/(SICI)1097-0215(19980105)75:1<81::AID-IJC13>3.3.CO;2-J
Yoshiji H, 2002, J HEPATOL, V37, P22, DOI 10.1016/S0168-8278(02)00104-6
Yoshiji H, 2002, HEPATOLOGY, V35, P834, DOI 10.1053/jhep.2002.32541
Yoshiji H, 2001, HEPATOLOGY, V34, P745, DOI 10.1053/jhep.2001.28231
Yoshiji H, 2001, HEPATOLOGY, V33, P841, DOI 10.1053/jhep.2001.23312
Yoshiji H, 1999, HEPATOLOGY, V30, P1179, DOI 10.1002/hep.510300509
NR 58
TC 227
Z9 240
U1 1
U2 11
PU BMJ PUBLISHING GROUP
PI LONDON
PA BRITISH MED ASSOC HOUSE, TAVISTOCK SQUARE, LONDON WC1H 9JR, ENGLAND
SN 0017-5749
EI 1468-3288
J9 GUT
JI Gut
PD SEP
PY 2003
VL 52
IS 9
BP 1347
EP 1354
DI 10.1136/gut.52.9.1347
PG 8
WC Gastroenterology & Hepatology
WE Science Citation Index Expanded (SCI-EXPANDED)
SC Gastroenterology & Hepatology
GA 710ZT
UT WOS:000184713200021
PM 12912869
OA Green Published, Green Submitted, Bronze
DA 2022-04-16
ER
PT J
AU Patel, K
Lajoie, A
Heaton, S
Pianko, S
Behling, CA
Bylund, D
Pockros, PJ
Blatt, LM
Conrad, A
McHutchison, JG
AF Patel, K
Lajoie, A
Heaton, S
Pianko, S
Behling, CA
Bylund, D
Pockros, PJ
Blatt, LM
Conrad, A
McHutchison, JG
TI Clinical use of hyaluronic acid as a predictor of fibrosis change in
hepatitis C
SO JOURNAL OF GASTROENTEROLOGY AND HEPATOLOGY
LA English
DT Article
DE chronic hepatitis C; fibrosis; hyaluronic acid; non-invasive markers;
treatment
ID SERUM HYALURONAN; VIRUS-INFECTION; LIVER FIBROSIS; MARKERS; PROGRESSION;
THERAPY; BIOPSY
AB Background and Aims: Hyaluronic acid (HA) is a glycosaminoglycan synthesized by hepatic stellate cells that has been shown to correlate with liver fibrosis in chronic hepatitis C (HCV) patients. However, its use in monitoring fibrosis over time has not been established. The aim of the present study was to assess the serial relationships between HA and liver fibrosis before and after treatment.
Methods: Seventy-six previously untreated chronic HCV patients received interferon-based therapy over 48 weeks. Serum HA levels were measured and liver biopsies were obtained at baseline, and 24 weeks post-treatment. Histological fibrosis was assessed by using the Knodell and METAVIR scoring systems.
Results: Knodell fibrosis was evaluated in 76 patients; METAVIR fibrosis in 72 patients. Following treatment, patients were grouped into those with increased fibrosis (Knodell = 17; METAVIR = 16), no change (Knodell = 50; METAVIR = 45), or decreased fibrosis (Knodell = 9; METAVIR = 11), relative to baseline. Moderate correlations between HA and fibrosis scores were found before treatment (Knodell…
Conclusions: Serum HA showed a modest association with hepatic fibrosis, and remains a useful non-invasive marker. However, serum HA alone has limited value in predicting histological changes over a treatment period. (C) 2003 Blackwell Publishing Asia Pty Ltd.
C1 Duke Univ, Med Ctr, Duke Clin Res Inst, Div Gastroenterol, Durham, NC 27715 USA.
Scripps Clin, Div Gastroenterol & Hepatol, La Jolla, CA USA.
Univ Calif San Diego, Dept Pathol, San Diego, CA 92103 USA.
Natl Inst Genet, Los Angeles, CA USA.
RP McHutchison, JG (通讯作者)，Duke Univ, Med Ctr, Duke Clin Res Inst, Div Gastroenterol, POB 17969, Durham, NC 27715 USA.
EM mchut001@mc.duke.edu
CR Alter MJ, 1999, NEW ENGL J MED, V341, P556, DOI 10.1056/NEJM199908193410802
[Anonymous], 1997, HEPATOLOGY, V26, pS2
Bedossa P, 1996, HEPATOLOGY, V24, P289, DOI 10.1002/hep.510240201
Darby SC, 1997, LANCET, V350, P1425, DOI 10.1016/S0140-6736(97)05413-5
Davis GL, 1997, HEPATOLOGY, V26, pS122, DOI 10.1002/hep.510260721
DETRE KM, 1996, VIRAL HEPATITIS REV, V2, P219
Dienes HP, 1999, J HEPATOL, V31, P43, DOI 10.1016/S0168-8278(99)80373-0
ERIKSSON S, 1983, EXP CELL RES, V144, P223, DOI 10.1016/0014-4827(83)90458-5
GRESSNER AM, 1990, SEMIN LIVER DIS, V10, P30, DOI 10.1055/s-2008-1040455
GUECHOT J, 1995, J HEPATOL, V22, P22, DOI 10.1016/0168-8278(95)80255-X
Guechot J, 2000, J HEPATOL, V32, P447, DOI 10.1016/S0168-8278(00)80396-7
Imbert-Bismut F, 2001, LANCET, V357, P1069, DOI 10.1016/S0140-6736(00)04258-6
Ishibashi K, 1996, HEPATOLOGY, V24, P27, DOI 10.1002/hep.510240106
Kamal SM, 2001, GASTROENTEROLOGY, V120, pA369
KNODELL RG, 1981, HEPATOLOGY, V1, P431, DOI 10.1002/hep.1840010511
Korner T, 1996, J HEPATOL, V25, P684, DOI 10.1016/S0168-8278(96)80239-X
McHutchison JG, 2000, J GASTROEN HEPATOL, V15, P945, DOI 10.1046/j.1440-1746.2000.02233.x
Murawaki Y, 1998, RES COMMUN MOL PATH, V99, P207
Oberti F, 1997, GASTROENTEROLOGY, V113, P1609, DOI 10.1053/gast.1997.v113.pm9352863
PICCININO F, 1986, J HEPATOL, V2, P165, DOI 10.1016/S0168-8278(86)80075-7
Plevris JN, 2000, EUR J GASTROEN HEPAT, V12, P1121, DOI 10.1097/00042737-200012100-00009
TONG MJ, 1995, NEW ENGL J MED, V332, P1463, DOI 10.1056/NEJM199506013322202
UENO T, 1993, GASTROENTEROLOGY, V105, P475, DOI 10.1016/0016-5085(93)90722-O
*US DEPT HHS, 2002, ANN REP US SCI REG T
NR 24
TC 61
Z9 65
U1 0
U2 3
PU WILEY
PI HOBOKEN
PA 111 RIVER ST, HOBOKEN 07030-5774, NJ USA
SN 0815-9319
EI 1440-1746
J9 J GASTROEN HEPATOL
JI J. Gastroenterol. Hepatol.
PD MAR
PY 2003
VL 18
IS 3
BP 253
EP 257
DI 10.1046/j.1440-1746.2003.02930.x
PG 5
WC Gastroenterology & Hepatology
WE Science Citation Index Expanded (SCI-EXPANDED)
SC Gastroenterology & Hepatology
GA 649WH
UT WOS:000181230600005
PM 12603524
DA 2022-04-16
ER
PT J
AU Tuncer, I
Ozbek, H
Ugras, S
Bayram, I
AF Tuncer, I
Ozbek, H
Ugras, S
Bayram, I
TI Anti-fibrogenic effects of captopril and candesartan cilexetil on the
hepatic fibrosis development in rat - The effect of AT1-R blocker on the
hepatic fibrosis
SO EXPERIMENTAL AND TOXICOLOGIC PATHOLOGY
LA English
DT Article
DE hepatic fibrosis; angiotensin-converting enzyme inhibitor;
angiotensin-II receptor blocker; candesartan cilexetil; captopril
ID LIVER FIBROSIS; ANGIOTENSIN-II; CELL; PROLIFERATION; INHIBITION;
EXPRESSION; ACID
AB Background/Aim: Angiotensin converting enzyme (ACE) and angiotensin II (AT-II) have been suggested to play an important role in liver fibrogenesis. There is a significant relationship between inheritance of hightened expression of transforming growth factor beta1 (TGF-beta1) and AT-II and the development of progressive hepatic fibrosis. The purpose of this study was to investigate the effects …
Methods: rats were divided into 4 experimental groups: The first group was given CCl4 alone; the second was given both CCl4 and captopril (100 mg(.)kg(-1.)day(-1)); the third was given both CCl4 and candesartan cilexetil (8 mg(.)kg(-1.)day(-1)); fourth group was given 0.9% NaCl only. Seven weeks after initiating the treatment. indices of fibrosis were assessed.
Results: Candesartan cilexetil treatment significantly reduced the fibrosis development. These inhibitory effects were not observed in the captopril-treated group. The mean fibrosis score was significantly lower in the CCl4/candesartan group compared with the group applied to CCl4 alone and the group applied to CCl4/captopril. Similarly, the number of alpha-smooth muscle actin positive cells was …
Conclusions: The results suggest that AT-II plays a pivotal role in hepatic fibrogenesis and candesartan significantly attenuates the progression of liver fibrosis. This drug may provide an effective new strategy for prevention of liver fibrosis. Its effectiveness should be investigated in chronic liver disease associated with progressive fibrosis.
C1 Yuzuncu Yil Univ, Fac Med, Dept Gastroenterol, TR-65300 Van, Turkey.
Yuzuncu Yil Univ, Fac Med, Dept Pharmacol, TR-65300 Van, Turkey.
Yuzuncu Yil Univ, Fac Med, Dept Patol, TR-65300 Van, Turkey.
RP Tuncer, I (通讯作者)，Yuzuncu Yil Univ, Fac Med, Dept Gastroenterol, TR-65300 Van, Turkey.
EM iltuncer@yahoo.com
RI Ozbek, Hanefi/O-3472-2019; özbek, hanefi/P-3492-2015; Ugras,
Serdar/R-7235-2019
OI Ozbek, Hanefi/0000-0002-8084-7855; Ugras, Serdar/0000-0003-0108-697X
CR Ardaillou R, 1999, J AM SOC NEPHROL, V10, pS30
Bataller R, 2000, GASTROENTEROLOGY, V118, P1149, DOI 10.1016/S0016-5085(00)70368-4
ElDahr SS, 1996, KIDNEY INT, V50, P1850, DOI 10.1038/ki.1996.505
Friedman SL, 1999, SEMIN LIVER DIS, V19, P129, DOI 10.1055/s-2007-1007105
Helmy A, 2000, GASTROENTEROLOGY, V118, P565, DOI 10.1016/S0016-5085(00)70263-0
Iredale JP, 1998, J CLIN INVEST, V102, P538, DOI 10.1172/JCI1018
Ishigai Y, 1997, AM J PHYSIOL-HEART C, V273, pH2659, DOI 10.1152/ajpheart.1997.273.6.H2659
Jonsson JR, 2001, GASTROENTEROLOGY, V121, P148, DOI 10.1053/gast.2001.25480
Klahr S, 2000, KIDNEY INT, V57, pS7, DOI 10.1046/j.1523-1755.2000.07509.x
Knittel T, 1999, GASTROENTEROLOGY, V117, P1205, DOI 10.1016/S0016-5085(99)70407-5
Matsusaka T, 1999, TRENDS CARDIOVAS MED, V9, P180, DOI 10.1016/S1050-1738(00)00018-9
Noda M, 1999, KIDNEY INT, V56, P898, DOI 10.1046/j.1523-1755.1999.00614.x
Ohishi T, 2001, HEPATOL RES, V21, P147, DOI 10.1016/S1386-6346(01)00102-4
RAMOS SG, 1994, PATHOL INT, V44, P655
ROJKIND M, 1973, J CLIN INVEST, V52, P2451, DOI 10.1172/JCI107436
Sakaida I, 1998, J HEPATOL, V28, P298, DOI 10.1016/0168-8278(88)80017-5
Schell TC, 1999, J STRENGTH COND RES, V13, P372
Schneider AW, 1999, HEPATOLOGY, V29, P334, DOI 10.1002/hep.510290203
SCHUPPAN D, 2001, THERAPY HEPATOLOGY, P395
Yoshiji H, 2001, HEPATOLOGY, V34, P745, DOI 10.1053/jhep.2001.28231
NR 20
TC 42
Z9 47
U1 0
U2 8
PU ELSEVIER GMBH
PI MUNICH
PA HACKERBRUCKE 6, 80335 MUNICH, GERMANY
SN 0940-2993
EI 1618-1433
J9 EXP TOXICOL PATHOL
JI Exp. Toxicol. Pathol.
PD SEP
PY 2003
VL 55
IS 2-3
BP 159
EP 166
DI 10.1078/0940-2993-00309
PG 8
WC Pathology; Toxicology
WE Science Citation Index Expanded (SCI-EXPANDED)
SC Pathology; Toxicology
GA 743JU
UT WOS:000186569300009
PM 14620537
DA 2022-04-16
ER
PT J
AU Horie, T
Sakaida I
Yokoya, F
Nakajo, M
Sonaka I
Okita, K
AF Horie, T
Sakaida, I
Yokoya, F
Nakajo, M
Sonaka, I
Okita, K
TI L-cysteine administration prevents liver fibrosis by suppressing hepatic
stellate cell proliferation and activation
SO BIOCHEMICAL AND BIOPHYSICAL RESEARCH COMMUNICATIONS
LA English
DT Article
DE L-cysteine; liver fibrosis; dimethylnitrosamine; hepatic stellate cell
ID SAIKO-TO TJ-9; N-ACETYLCYSTEINE; RAT-LIVER; HEPATOCELLULAR-CARCINOMA;
OXIDATIVE STRESS; ITO CELLS; INDUCED CIRRHOSIS; GLUTATHIONE; GROWTH;
GENE
AB Recent studies showed that the function of some amino acids is not only nutritional but also pharmacological. However, the effects of amino acids on liver fibrosis and hepatic stellate cell (HSC) remain unclear. In this research, as a result of screening of amino acids using liver fibrosis induced by DMN administration, L-cysteine was selected as a suppressor of liver fibrosis. Furthermore, th…
C1 Yamaguchi Univ, Sch Med, Dept Gastroenterol & Hepatol, Ube, Yamaguchi 7558505, Japan.
Ajinomoto Co Inc, Pharmaceut Res Labs, Kawasaki Ku, Kawasaki, Kanagawa 2108681, Japan.
RP Sakaida I (通讯作者)，Yamaguchi Univ, Sch Med, Dept Gastroenterol & Hepatol, Ube, Yamaguchi 7558505, Japan.
EM sakaida@po.cc.yamaguchi-u.ac.jp
CR Albanis E, 2001, Clin Liver Dis, V5, P315, DOI 10.1016/S1089-3261(05)70168-9
Balkan J, 2001, HUM EXP TOXICOL, V20, P251, DOI 10.1191/096032701678227758
BANKS MF, 1994, J NUTR, V124, P378, DOI 10.1093/jn/124.3.378
BARBUL A, 1986, JPEN-PARENTER ENTER, V10, P227, DOI 10.1177/0148607186010002227
Chen Y, 1999, Zhonghua Gan Zang Bing Za Zhi, V7, P165
Deleve LD, 1998, SEMIN LIVER DIS, V18, P403, DOI 10.1055/s-2007-1007173
ENZAN H, 1994, VIRCHOWS ARCH, V424, P249
Houglum K, 1997, GASTROENTEROLOGY, V113, P1069, DOI 10.1053/gast.1997.v113.pm9322499
HUXTABLE RJ, 1992, PHYSIOL REV, V72, P101, DOI 10.1152/physrev.1992.72.1.101
Jain SK, 2002, J HEPATOL, V36, P805, DOI 10.1016/S0168-8278(02)00060-0
JEZEQUEL AM, 1989, J HEPATOL, V8, P42, DOI 10.1016/0168-8278(89)90160-8
Kasahara A, 1998, HEPATOLOGY, V27, P1394, DOI 10.1002/hep.510270529
Kawada N, 1997, HISTOL HISTOPATHOL, V12, P1069
Kawada N, 1998, HEPATOLOGY, V27, P1265, DOI 10.1002/hep.510270512
KAWADA N, 1993, EUR J BIOCHEM, V213, P815, DOI 10.1111/j.1432-1033.1993.tb17824.x
Kayano K, 1998, J HEPATOL, V29, P642, DOI 10.1016/S0168-8278(98)80161-X
Kim KY, 2001, J BIOL CHEM, V276, P40591, DOI 10.1074/jbc.M100975200
Kumada H, 2002, ONCOLOGY-BASEL, V62, P94, DOI 10.1159/000048283
Mato JM, 1999, J HEPATOL, V30, P1081, DOI 10.1016/S0168-8278(99)80263-3
Matsumura Y, 1997, J HEPATOL, V27, P185, DOI 10.1016/S0168-8278(97)80300-5
Milchak LM, 2002, TOXICOL LETT, V126, P169, DOI 10.1016/S0378-4274(01)00436-2
MOSMANN T, 1983, J IMMUNOL METHODS, V65, P55, DOI 10.1016/0022-1759(83)90303-4
MULLER A, 1988, EXP PATHOL-JENA, V34, P229
MUTO Y, 1984, PARENTERAL ENTERAL H, P281
Okita K, 2002, ONCOLOGY-BASEL, V62, P24, DOI 10.1159/000048272
Okuyama H, 2001, J BIOL CHEM, V276, P28274, DOI 10.1074/jbc.M102995200
PERISTERIS P, 1992, CELL IMMUNOL, V140, P390, DOI 10.1016/0008-8749(92)90205-4
Pinzani M, 2002, FRONT BIOSCI-LANDMRK, V7, pD1720, DOI 10.2741/pinzani
PROCTOR E, 1984, EUR SURG RES, V16, P182, DOI 10.1159/000128407
RAMADORI G, 1990, VIRCHOWS ARCH B, V59, P349, DOI 10.1007/BF02899424
ROUGEE M, 1988, PHOTOCHEM PHOTOBIOL, V47, P485, DOI 10.1111/j.1751-1097.1988.tb08835.x
Sakaida I, 1998, J HEPATOL, V28, P298, DOI 10.1016/0168-8278(88)80017-5
Sakaida I, 1998, J HEPATOL, V28, P471, DOI 10.1016/S0168-8278(98)80322-X
Saller R, 2001, DRUGS, V61, P2035, DOI 10.2165/00003495-200161140-00003
Steenvoorden DPT, 1997, PHOTOCHEM PHOTOBIOL, V66, P665, DOI 10.1111/j.1751-1097.1997.tb03204.x
Ueki T, 1999, NAT MED, V5, P226, DOI 10.1038/5593
Vendemiale G, 2001, TOXICOL APPL PHARM, V175, P130, DOI 10.1006/taap.2001.9234
VONBACHMANN F, 1978, ARZNEIM FORSCH DRUG, V28, P2260
NR 38
TC 18
Z9 20
U1 0
U2 2
PU ACADEMIC PRESS INC ELSEVIER SCIENCE
PI SAN DIEGO
PA 525 B ST, STE 1900, SAN DIEGO, CA 92101-4495 USA
SN 0006-291X
J9 BIOCHEM BIOPH RES CO
JI Biochem. Biophys. Res. Commun.
PD MAY 23
PY 2003
VL 305
IS 1
BP 94
EP 100
DI 10.1016/S0006-291X(03)00691-0
PG 7
WC Biochemistry & Molecular Biology; Biophysics
WE Science Citation Index Expanded (SCI-EXPANDED)
SC Biochemistry & Molecular Biology; Biophysics
GA 679TF
UT WOS:000182937500015
PM 12732201
DA 2022-04-16
ER
PT J
AU Arif, A
Levine, RA
Sanderson, SO
Bank, L
Velu, RP
Shah, A
Mahl, TC
Gregory, DH
AF Arif, A
Levine, RA
Sanderson, SO
Bank, L
Velu, RP
Shah, A
Mahl, TC
Gregory, DH
TI Regression of fibrosis in chronic hepatitis C after therapy with
interferon and ribavirin
SO DIGESTIVE DISEASES AND SCIENCES
LA English
DT Article
DE Ishak score; liver biopsy; ALT improvement; HCV RNA clearance
ID LIVER FIBROSIS; PLUS RIBAVIRIN; COMBINATION; IMPACT; ALPHA; MULTICENTER;
PROGRESSION; IMPROVEMENT; INFECTION; RELAPSE
AB Interferon and ribavirin decrease necroinflammation in chronic hepatitis C with or without virological clearance; however, reversibility of fibrosis remains to be established. We evaluated the effect of combination therapy on virological and liver histopathological outcomes in 52 naive patients and 79 patients unresponsive to interferon monotherapy with predominantly genotype 1 chronic hepatit…
C1 SUNY Upstate Med Univ, Div Gastroenterol, Dept Med, Syracuse, NY 13210 USA.
Syracuse Univ, Sch Management, Syracuse, NY USA.
Univ Rochester, Strong Mem Hosp, Sch Med, Dept Med, Rochester, NY USA.
SUNY Buffalo, Sch Med, Dept Med, Vet Adm Med Ctr, Buffalo, NY USA.
Mary Imogene Bassett Hosp, Dept Med, Cooperstown, NY 13326 USA.
RP Levine, RA (通讯作者)，SUNY Upstate Med Univ, Div Gastroenterol, Dept Med, 750 E Adams St, Syracuse, NY 13210 USA.
CR Arthur MJP, 2002, GASTROENTEROLOGY, V122, P1525, DOI 10.1053/gast.2002.33367
Barbaro G, 1998, AM J GASTROENTEROL, V93, P2445, DOI 10.1016/S0002-9270(98)00583-8
Cheng SJ, 2001, HEPATOLOGY, V33, P231, DOI 10.1053/jhep.2001.20675
Davis GL, 1998, NEW ENGL J MED, V339, P1493, DOI 10.1056/NEJM199811193392102
Di Bisceglie AM, 2001, HEPATOLOGY, V33, P704, DOI 10.1053/jhep.2001.22346
ISHAK K, 1995, J HEPATOL, V22, P696, DOI 10.1016/0168-8278(95)80226-6
Lindsay KL, 2000, HEPATOLOGY, V32, p360A
McHutchison JG, 1998, NEW ENGL J MED, V339, P1485, DOI 10.1056/NEJM199811193392101
Poynard T, 2000, HEPATOLOGY, V32, P1131, DOI 10.1053/jhep.2000.19347
Poynard T, 2000, HEPATOLOGY, V31, P211, DOI 10.1002/hep.510310131
Poynard T, 1998, LANCET, V352, P1426, DOI 10.1016/S0140-6736(98)07124-4
Poynard T, 2002, GASTROENTEROLOGY, V122, P1303, DOI 10.1053/gast.2002.33023
Regev A, 2002, AM J GASTROENTEROL, V97, P2614, DOI 10.1111/j.1572-0241.2002.06038.x
Saracco G, 2001, HEPATOLOGY, V34, P133, DOI 10.1053/jhep.2001.25636
Shiffman ML, 1999, GASTROENTEROLOGY, V117, P1164, DOI 10.1016/S0016-5085(99)70402-6
Shiffman ML, 1997, HEPATOLOGY, V26, P780, DOI 10.1002/hep.510260335
SHIFFMAN ML, 1999, VIRAL HEPAT REV, V5, P27
Shiratori Y, 2000, ANN INTERN MED, V132, P517, DOI 10.7326/0003-4819-132-7-200004040-00002
Sobesky R, 1999, GASTROENTEROLOGY, V116, P378, DOI 10.1016/S0016-5085(99)70135-6
Yagura M, 2000, J GASTROENTEROL, V35, P105, DOI 10.1007/s005350050022
NR 20
TC 47
Z9 52
U1 0
U2 0
PU SPRINGER
PI DORDRECHT
PA VAN GODEWIJCKSTRAAT 30, 3311 GZ DORDRECHT, NETHERLANDS
SN 0163-2116
J9 DIGEST DIS SCI
JI Dig. Dis. Sci.
PD JUL
PY 2003
VL 48
IS 7
BP 1425
EP 1430
DI 10.1023/A:1024196201684
PG 6
WC Gastroenterology & Hepatology
WE Science Citation Index Expanded (SCI-EXPANDED)
SC Gastroenterology & Hepatology
GA 689DK
UT WOS:000183476200035
PM 12870807
DA 2022-04-16
ER
PT J
AU Shi, J
Hao, JH
Ren, WH
Zhu, JR
AF Shi, J
Hao, JH
Ren, WH
Zhu, JR
TI Effects of heparin on liver fibrosis in patients with chronic hepatitis
B
SO WORLD JOURNAL OF GASTROENTEROLOGY
LA English
DT Article
ID STELLATE CELLS; EXTRACELLULAR-MATRIX; RAT-LIVER; EXPRESSION; COLLAGEN;
CIRRHOSIS; ACID; PROLIFERATION; PROGRESSION; INHIBITORS
AB AIM: To evaluate the effects of heparin on liver fibrosis in patients with chronic hepatitis B.
METHODS: Fifty-two cases under study were divided into two groups, group A and group B. The two groups were given regular treatment and heparin/low molecular weight heparin (LMWH) treatment respectively. Hepatic functions, serum hyaluronic acid (HA) and type IV collagen levels were measured before and after the treatment, and six cases were taken liver biopsy twice.
RESULTS: After treatment, hepatic functions became significantly better in both groups. Serum HA and type IV collagen levels in group B compared with group A, decreased significantly after treatment. Collagen proliferation also decreased in group B after treatment.
CONCLUSION: Heparin/LMWH can inhibit collagen proliferation in liver tissues with hepatitis B.
C1 Shandong Provincial Hosp, Ctr Liver Dis, Jinan 250021, Shandong Provin, Peoples R China.
RP Shi, J (通讯作者)，Shandong Provincial Hosp, Ctr Liver Dis, 342 Jing Qu Wei Qi Rd, Jinan 250021, Shandong Provin, Peoples R China.
EM sdshij@yahoo.com.cn
CR Albanis E, 2001, Clin Liver Dis, V5, P315, DOI 10.1016/S1089-3261(05)70168-9
Bataller R, 2001, SEMIN LIVER DIS, V21, P437, DOI 10.1055/s-2001-17558
Benyon RC, 2000, GUT, V46, P443, DOI 10.1136/gut.46.4.443
Benyon RC, 2001, SEMIN LIVER DIS, V21, P373, DOI 10.1055/s-2001-17552
BISSELL DM, 1990, HEPATOLOGY, V11, P488, DOI 10.1002/hep.1840110322
Breitkopf K, 2001, HEPATOLOGY, V33, P387, DOI 10.1053/jhep.2001.21996
Brenner DA, 2000, J HEPATOL, V32, P32, DOI 10.1016/S0168-8278(00)80413-4
Bruck R, 2001, HEPATOLOGY, V33, P379, DOI 10.1053/jhep.2001.21408
Castera L, 2000, J HEPATOL, V32, P412, DOI 10.1016/S0168-8278(00)80391-8
Chen PS, 2001, WORLD J GASTROENTERO, V7, P647
Dai WJ, 2001, WORLD J GASTROENTERO, V7, P1
Eng FJ, 2000, AM J PHYSIOL-GASTR L, V279, pG7, DOI 10.1152/ajpgi.2000.279.1.G7
FRIEDMAN SL, 1990, SEMIN LIVER DIS, V10, P20, DOI 10.1055/s-2008-1040454
Friedman SL, 2000, J BIOL CHEM, V275, P2247, DOI 10.1074/jbc.275.4.2247
Gabriel A, 1999, J HEPATOL, V30, P440, DOI 10.1016/S0168-8278(99)80103-2
Gandhi CR, 2000, EUR J PHARMACOL, V406, P311, DOI 10.1016/S0014-2999(00)00683-X
HAO JH, 2001, WEI XUNHUAN XUE ZAZH, V11, P9
Huang GC, 2000, WORLD J GASTROENTERO, V6, P819, DOI 10.3748/wjg.v6.i6.819
Khosla Sandeep, 2002, Am J Ther, V9, P488
Kinnman N, 2001, LAB INVEST, V81, P1709, DOI 10.1038/labinvest.3780384
Kopke-Aguiar LA, 2002, ACTA TROP, V84, P117, DOI 10.1016/S0001-706X(02)00136-5
Marcato PS, 1998, J COMP PATHOL, V119, P95, DOI 10.1016/S0021-9975(98)80055-8
Matsumoto S, 1999, LIVER, V19, P32, DOI 10.1111/j.1478-3231.1999.tb00006.x
Nakamura T, 2000, HEPATOLOGY, V32, P247, DOI 10.1053/jhep.2000.9109
Paradis V, 2001, HEPATOLOGY, V34, P738, DOI 10.1053/jhep.2001.28055
Schneiderhan W, 2001, HEPATOLOGY, V34, P729, DOI 10.1053/jhep.2001.27828
SCHUPPAN D, 1990, SEMIN LIVER DIS, V10, P1, DOI 10.1055/s-2008-1040452
Vaillant B, 2001, J IMMUNOL, V167, P7017, DOI 10.4049/jimmunol.167.12.7017
Wang JY, 2001, WORLD J GASTROENTERO, V7, P115
WANLESS IR, 1995, HEPATOLOGY, V21, P1238, DOI 10.1016/0270-9139(95)90043-8
Watanabe T, 2000, J HEPATOL, V33, P224, DOI 10.1016/S0168-8278(00)80363-3
YUAN TX, 1996, SHANGHAI YIKE DAXUE, V23, P90
NR 32
TC 32
Z9 34
U1 0
U2 1
PU BAISHIDENG PUBLISHING GROUP INC
PI PLEASANTON
PA 8226 REGENCY DR, PLEASANTON, CA 94588 USA
SN 1007-9327
EI 2219-2840
J9 WORLD J GASTROENTERO
JI World J. Gastroenterol.
PD JUL
PY 2003
VL 9
IS 7
BP 1611
EP 1614
DI 10.3748/wjg.v9.i7.1611
PG 4
WC Gastroenterology & Hepatology
WE Science Citation Index Expanded (SCI-EXPANDED)
SC Gastroenterology & Hepatology
GA 722MB
UT WOS:000185377600051
PM 12854176
OA Green Published, hybrid
DA 2022-04-16
ER
PT J
AU Dekel, R
Zvibel, I
Brill, S
Brazovsky, E
Halpern, Z
Oren, R
AF Dekel, R
Zvibel, I
Brill, S
Brazovsky, E
Halpern, Z
Oren, R
TI Gliotoxin ameliorates development of fibrosis and cirrhosis in a
thioacetamide rat model
SO DIGESTIVE DISEASES AND SCIENCES
LA English
DT Article
DE gliotoxin; hepatic stellate cells; cirrhosis
ID HEPATIC STELLATE CELLS; NF-KAPPA-B; FAS-MEDIATED APOPTOSIS; LIVER
FIBROSIS; PROLIFERATION; MECHANISMS; ACTIVATION; RESOLUTION
AB Activation of hepatic stellate cells causes most of the pathological changes in cirrhosis. The fungal metabolite gliotoxin was shown to induce apoptosis of hepatic stellate cells in vitro. We examined whether gliotoxin may prevent or reverse liver fibrosis in a rat model of thioacetamide-induced cirrhosis, and whether gliotoxin administration in vivo causes apoptosis of activated stellate cell…
C1 Tel Aviv Sourasky Med Ctr, Gastroenterol Inst, Liver Unit, IL-64239 Tel Aviv, Israel.
Tel Aviv Sourasky Med Ctr, Inst Pathol, IL-64239 Tel Aviv, Israel.
RP Zvibel, I (通讯作者)，Tel Aviv Sourasky Med Ctr, Gastroenterol Inst, Liver Unit, Weizmann 6, IL-64239 Tel Aviv, Israel.
CR BALLARDINI G, 1988, VIRCHOWS ARCH B, V56, P45, DOI 10.1007/BF02890000
Cosulich SC, 2000, CARCINOGENESIS, V21, P1757, DOI 10.1093/carcin/21.9.1757
Elsharkawy AM, 1999, HEPATOLOGY, V30, P761, DOI 10.1002/hep.510300327
Fitzpatrick LR, 2000, DIGEST DIS SCI, V45, P2327, DOI 10.1023/A:1005630723111
FRIEDMAN SL, 1993, NEW ENGL J MED, V328, P1828
Geerts A, 2001, SEMIN LIVER DIS, V21, P311, DOI 10.1055/s-2001-17550
GRAFF AS, 1991, AM J PATHOL, V138, P1233
Hatano E, 2001, GASTROENTEROLOGY, V120, P1251, DOI 10.1053/gast.2001.23239
Hellerbrand C, 1998, HEPATOLOGY, V27, P1285, DOI 10.1002/hep.510270514
Issa R, 2001, GUT, V48, P548, DOI 10.1136/gut.48.4.548
Karin M, 2000, ANNU REV IMMUNOL, V18, P621, DOI 10.1146/annurev.immunol.18.1.621
KNODELL RG, 1981, HEPATOLOGY, V1, P431, DOI 10.1002/hep.1840010511
Lang A, 2000, J HEPATOL, V33, P49, DOI 10.1016/S0168-8278(00)80159-2
Nagaki M, 2000, HEPATOLOGY, V32, P1272, DOI 10.1053/jhep.2000.20239
Schwabe RF, 2001, J IMMUNOL, V166, P6812, DOI 10.4049/jimmunol.166.11.6812
Tilg H, 2000, NEW ENGL J MED, V343, P1467, DOI 10.1056/NEJM200011163432007
Wang JY, 1998, LIVER, V18, P180
Waring P, 1996, GEN PHARMACOL, V27, P1311, DOI 10.1016/S0306-3623(96)00083-3
Wright MC, 2001, GASTROENTEROLOGY, V121, P685, DOI 10.1053/gast.2001.27188
Xu Y, 1998, AM J PHYSIOL-CELL PH, V275, pC1058, DOI 10.1152/ajpcell.1998.275.4.C1058
NR 20
TC 40
Z9 40
U1 0
U2 0
PU KLUWER ACADEMIC/PLENUM PUBL
PI NEW YORK
PA 233 SPRING ST, NEW YORK, NY 10013 USA
SN 0163-2116
J9 DIGEST DIS SCI
JI Dig. Dis. Sci.
PD AUG
PY 2003
VL 48
IS 8
BP 1642
EP 1647
DI 10.1023/A:1024792529601
PG 6
WC Gastroenterology & Hepatology
WE Science Citation Index Expanded (SCI-EXPANDED)
SC Gastroenterology & Hepatology
GA 700HB
UT WOS:000184105600030
PM 12924662
DA 2022-04-16
ER
PT J
AU Iredale, JP
AF Iredale, JP
TI Science, medicine, and the future - Cirrhosis: new research provides a
basis for rational and targeted treatments
SO BMJ-BRITISH MEDICAL JOURNAL
LA English
DT Review
ID GROWTH-FACTOR-BETA; HEPATIC STELLATE CELLS; LIVER FIBROSIS; IN-VIVO;
RAT-LIVER; EXPRESSION; INTERLEUKIN-10; THERAPY; MECHANISMS; RESOLUTION
C1 Univ Southampton, Div Infect Inflammat & Repair, Southampton Gen Hosp, Southampton SO16 6YD, Hants, England.
RP Iredale, JP (通讯作者)，Univ Southampton, Div Infect Inflammat & Repair, Southampton Gen Hosp, Southampton SO16 6YD, Hants, England.
EM jpi@soton.ac.uk
OI Iredale, John/0000-0003-2174-5127
CR Bataller R, 2001, SEMIN LIVER DIS, V21, P437, DOI 10.1055/s-2001-17558
Benyon RC, 1996, GASTROENTEROLOGY, V110, P821, DOI 10.1053/gast.1996.v110.pm8608892
Benyon RC, 2001, SEMIN LIVER DIS, V21, P373, DOI 10.1055/s-2001-17552
BORDER WA, 1992, J CLIN INVEST, V90, P1, DOI 10.1172/JCI115821
BORDER WA, 1992, NATURE, V360, P361, DOI 10.1038/360361a0
BORDER WA, 1994, NEW ENGL J MED, V331, P1286
Day CP, 2002, GUT, V50, P585, DOI 10.1136/gut.50.5.585
FRIEDMAN SL, 1993, NEW ENGL J MED, V328, P1828
FRIEDMAN SL, 1985, P NATL ACAD SCI USA, V82, P8681, DOI 10.1073/pnas.82.24.8681
Friedman SL, 2000, J BIOL CHEM, V275, P2247, DOI 10.1074/jbc.275.4.2247
FRIEDMAN SL, 2002, SCI MED, V8, P194
George J, 1999, P NATL ACAD SCI USA, V96, P12719, DOI 10.1073/pnas.96.22.12719
Iimuro Y, 2003, GASTROENTEROLOGY, V124, P445, DOI 10.1053/gast.2003.50063
Iredale JP, 1998, J CLIN INVEST, V102, P538, DOI 10.1172/JCI1018
Kweon YO, 2001, J HEPATOL, V35, P749, DOI 10.1016/S0168-8278(01)00218-5
MAHER JJ, 1990, J CLIN INVEST, V86, P1641, DOI 10.1172/JCI114886
*NAT CTR CHRON DIS, US OB TRENDS 1985 20
Nelson DR, 2000, GASTROENTEROLOGY, V118, P655, DOI 10.1016/S0016-5085(00)70134-X
Poynard T, 2002, GASTROENTEROLOGY, V122, P1303, DOI 10.1053/gast.2002.33023
Rockey DC, 2001, SEMIN LIVER DIS, V21, P337, DOI 10.1055/s-2001-17551
Rosenberg GA, 2001, STROKE, V32, P183
Thompson K, 1998, HEPATOLOGY, V28, P1597, DOI 10.1002/hep.510280620
Tilg H, 2003, J HEPATOL, V38, P419, DOI 10.1016/S0168-8278(02)00442-7
Wang SC, 1998, J BIOL CHEM, V273, P302, DOI 10.1074/jbc.273.1.302
Wright MC, 2001, GASTROENTEROLOGY, V121, P685, DOI 10.1053/gast.2001.27188
2001, LIVER CIRRHOSIS STAR
NR 26
TC 138
Z9 151
U1 1
U2 4
PU BMJ PUBLISHING GROUP
PI LONDON
PA BRITISH MED ASSOC HOUSE, TAVISTOCK SQUARE, LONDON WC1H 9JR, ENGLAND
SN 1756-1833
J9 BMJ-BRIT MED J
JI BMJ-British Medical Journal
PD JUL 19
PY 2003
VL 327
IS 7407
BP 143
EP 147
DI 10.1136/bmj.327.7407.143
PG 5
WC Medicine, General & Internal
WE Science Citation Index Expanded (SCI-EXPANDED)
SC General & Internal Medicine
GA 702WJ
UT WOS:000184247500021
PM 12869458
OA Green Published, Green Submitted
DA 2022-04-16
ER
PT J
AU Kamada, Y
Tamura, S
Kiso, S
Matsumoto, H
Saji, Y
Yoshida, Y
Fukui, K
Maeda, N
Nishizawa, H
Nagaretani, H
Okamoto, Y
Kihara, S
Miyagawa, J
Shinomura, Y
Funahashi, T
Matsuzawa, Y
AF Kamada, Y
Tamura, S
Kiso, S
Matsumoto, H
Saji, Y
Yoshida, Y
Fukui, K
Maeda, N
Nishizawa, H
Nagaretani, H
Okamoto, Y
Kihara, S
Miyagawa, J
Shinomura, Y
Funahashi, T
Matsuzawa, Y
TI Enhanced carbon tetrachloride-induced liver fibrosis in mice lacking
adiponectin
SO GASTROENTEROLOGY
LA English
DT Article
ID TRANSFORMING-GROWTH-FACTOR; ADIPOSE-SPECIFIC PROTEIN;
PLASMA-CONCENTRATIONS; GENE-EXPRESSION; PROGRESSION; STEATOSIS; OBESITY;
RECEPTORS; MIGRATION; CLONING
AB Background & Aims: Obesity is one of the risk factors for liver fibrosis, in which plasma adiponectin, an adipocytokine, levels are decreased. Hepatic stellate cells play central roles in liver fibrosis. When they are activated, they undergo transformation to myofibroblast-like cells. Adiponectin suppresses the proliferation and migration of vascular smooth muscle cells, whose characteristics …
C1 Osaka Univ, Grad Sch Med, Dept Internal Med & Mol Sci, Suita, Osaka 5650871, Japan.
RP Tamura, S (通讯作者)，Osaka Univ, Grad Sch Med, Dept Internal Med & Mol Sci, 2-2 Yamadaoka,B5 Yamada Oka, Suita, Osaka 5650871, Japan.
EM tamuras@imed2.med.osaka-u.ac.jp
RI Kamada, Yoshihiro/H-3309-2019
OI Kamada, Yoshihiro/0000-0001-5485-902X
CR Adinolfi LE, 2001, HEPATOLOGY, V33, P1358, DOI 10.1053/jhep.2001.24432
Arita Y, 2002, CIRCULATION, V105, P2893, DOI 10.1161/01.CIR.0000018622.84402.FF
Arita Y, 1999, BIOCHEM BIOPH RES CO, V257, P79, DOI 10.1006/bbrc.1999.0255
Chitturi S, 2001, SEMIN LIVER DIS, V21, P27, DOI 10.1055/s-2001-12927
Failli P, 2000, GASTROENTEROLOGY, V119, P479, DOI 10.1053/gast.2000.9354
Friedman JM, 2000, NATURE, V404, P632, DOI 10.1038/35007504
FRIEDMAN SL, 1993, NEW ENGL J MED, V328, P1828
Galli A, 2002, GASTROENTEROLOGY, V122, P1924, DOI 10.1053/gast.2002.33666
Halleux CM, 2001, BIOCHEM BIOPH RES CO, V288, P1102, DOI 10.1006/bbrc.2001.5904
HOTAMISLIGIL GS, 1994, DIABETES, V43, P1271, DOI 10.2337/diabetes.43.11.1271
Hotta K, 2001, DIABETES, V50, P1126, DOI 10.2337/diabetes.50.5.1126
Hotta K, 2000, ARTERIOSCL THROM VAS, V20, P1595, DOI 10.1161/01.ATV.20.6.1595
Hourigan LF, 1999, HEPATOLOGY, V29, P1215, DOI 10.1002/hep.510290401
Hu E, 1996, J BIOL CHEM, V271, P10697, DOI 10.1074/jbc.271.18.10697
Ikejima K, 2002, GASTROENTEROLOGY, V122, P1399, DOI 10.1053/gast.2002.32995
Inagaki Y, 2001, J CELL PHYSIOL, V187, P117, DOI 10.1002/1097-4652(2001)9999:9999<00::AID-JCP1059>3.3.CO;2-J
Kamada Y, 2003, HEPATOL RES, V25, P296, DOI 10.1016/S1386-6346(02)00306-6
Kawada N, 1996, CELL TISSUE RES, V284, P341, DOI 10.1007/s004410050594
Maeda K, 1996, BIOCHEM BIOPH RES CO, V221, P286, DOI 10.1006/bbrc.1996.0587
Maeda N, 2002, NAT MED, V8, P731, DOI 10.1038/nm724
Maeda N, 2001, DIABETES, V50, P2094, DOI 10.2337/diabetes.50.9.2094
McCullough AJ, 1999, HEPATOLOGY, V29, P1328, DOI 10.1002/hep.510290451
Miyahara T, 2000, J BIOL CHEM, V275, P35715, DOI 10.1074/jbc.M006577200
Nakamura T, 2000, HEPATOLOGY, V32, P247, DOI 10.1053/jhep.2000.9109
Nakao A, 1997, EMBO J, V16, P5353, DOI 10.1093/emboj/16.17.5353
Naveau S, 1997, HEPATOLOGY, V25, P108, DOI 10.1002/hep.510250120
Ouchi N, 1999, CIRCULATION, V100, P2473, DOI 10.1161/01.CIR.100.25.2473
Ratziu V, 2000, GASTROENTEROLOGY, V118, P1117, DOI 10.1016/S0016-5085(00)70364-7
ROSS R, 1993, NATURE, V362, P801, DOI 10.1038/362801a0
SCHERER PE, 1995, J BIOL CHEM, V270, P26746, DOI 10.1074/jbc.270.45.26746
Shigematsu S, 1999, AM J PHYSIOL-ENDOC M, V277, pE433
Shimomura I, 1996, NAT MED, V2, P800, DOI 10.1038/nm0796-800
Spiegelman BM, 2001, CELL, V104, P531, DOI 10.1016/S0092-8674(01)00240-9
Tang M, 2002, BIOCHEM BIOPH RES CO, V297, P906, DOI 10.1016/S0006-291X(02)02300-8
Yamauchi T, 2003, NATURE, V423, P762, DOI 10.1038/nature01705
Yokota T, 2002, J CLIN INVEST, V109, P1303, DOI 10.1172/JCI200214506
Yokota T, 2000, BLOOD, V96, P1723, DOI 10.1182/blood.V96.5.1723
Yu ST, 2003, J BIOL CHEM, V278, P498, DOI 10.1074/jbc.M210062200
NR 38
TC 371
Z9 387
U1 1
U2 36
PU W B SAUNDERS CO-ELSEVIER INC
PI PHILADELPHIA
PA 1600 JOHN F KENNEDY BOULEVARD, STE 1800, PHILADELPHIA, PA 19103-2899 USA
SN 0016-5085
EI 1528-0012
J9 GASTROENTEROLOGY
JI Gastroenterology
PD DEC
PY 2003
VL 125
IS 6
BP 1796
EP 1807
DI 10.1053/j.gastro.2003.08.029
PG 12
WC Gastroenterology & Hepatology
WE Science Citation Index Expanded (SCI-EXPANDED)
SC Gastroenterology & Hepatology
GA 752QA
UT WOS:000187177600031
PM 14724832
DA 2022-04-16
ER
PT J
AU Wai, CT
Greenson, JK
Fontana, RJ
Kalbfleisch, JD
Marrero, JA
Conjeevaram, HS
Lok, ASF
AF Wai, CT
Greenson, JK
Fontana, RJ
Kalbfleisch, JD
Marrero, JA
Conjeevaram, HS
Lok, ASF
TI A simple noninvasive index can predict both significant fibrosis and
cirrhosis in patients with chronic hepatitis C
SO HEPATOLOGY
LA English
DT Article
ID LIVER-BIOPSY; ASPARTATE-AMINOTRANSFERASE; AST/ALT RATIO; ALANINE
AMINOTRANSFERASE; INTERFERON; INTRAOBSERVER; NONRESPONDERS;
INTEROBSERVER; COMBINATION; VALIDATION
AB Information on the stage of liver fibrosis is essential in managing chronic hepatitis C (CHC) patients. However, most models for predicting liver fibrosis are complicated and separate formulas are needed to predict significant fibrosis and cirrhosis. The aim of our study was to construct one simple model consisting of routine laboratory data to predict both significant fibrosis and cirrhosis a…
C1 Univ Michigan, Med Ctr, Sch Med, Div Gastroenterol,Taubman Ctr 3912, Ann Arbor, MI 48109 USA.
Univ Michigan, Sch Med, Dept Pathol, Ann Arbor, MI 48109 USA.
Univ Michigan, Sch Med, Dept Biostat, Ann Arbor, MI 48109 USA.
RP Lok, ASF (通讯作者)，Univ Michigan, Med Ctr, Sch Med, Div Gastroenterol,Taubman Ctr 3912, Box 0362, Ann Arbor, MI 48109 USA.
EM aslok@umich.edu
RI Lok, Anna/B-8292-2009; Yang, Chen/G-1379-2010
OI Yang, Shuman/0000-0002-9638-0890
FU NATIONAL INSTITUTE OF ALLERGY AND INFECTIOUS DISEASESUnited States
Department of Health & Human ServicesNational Institutes of Health (NIH)
- USANIH National Institute of Allergy & Infectious Diseases (NIAID)
[R43AI051919] Funding Source: NIH RePORTER; NATIONAL INSTITUTE OF
DIABETES AND DIGESTIVE AND KIDNEY DISEASESUnited States Department of
Health & Human ServicesNational Institutes of Health (NIH) - USANIH
National Institute of Diabetes & Digestive & Kidney Diseases (NIDDK)
[N01DK092323, U01DK062498, U01DK057577] Funding Source: NIH RePORTER;
NIAID NIH HHSUnited States Department of Health & Human ServicesNational
Institutes of Health (NIH) - USANIH National Institute of Allergy &
Infectious Diseases (NIAID) [R43-AI-51919] Funding Source: Medline;
NIDDK NIH HHSUnited States Department of Health & Human ServicesNational
Institutes of Health (NIH) - USANIH National Institute of Diabetes &
Digestive & Kidney Diseases (NIDDK) [N01-DK-9-2323, U01-DK-62498,
U01-DK-57577] Funding Source: Medline
CR Adinolfi LE, 2001, BRIT J HAEMATOL, V113, P590, DOI 10.1046/j.1365-2141.2001.02824.x
Alter MJ, 2002, HEPATOLOGY, V36, pS93, DOI 10.1053/jhep.2002.36389
[Anonymous], 2002, HEPATOLOGY, V36, pS3, DOI 10.1053/jhep.2002.37117
ASTER RH, 1966, J CLIN INVEST, V45, P645, DOI 10.1172/JCI105380
BEDOSSA P, 1994, HEPATOLOGY, V20, P15
Bonacini M, 1997, AM J GASTROENTEROL, V92, P1302
Cadranel JF, 2000, HEPATOLOGY, V32, P477, DOI 10.1053/jhep.2000.16602
*CDCP, 1998, MMWR MORB MORTAL WKL, V47
Dardenne AN, 1993, CLIN ULTRASOUND, P353
de Ledinghen V, 2002, J HEPATOL, V36, P819, DOI 10.1016/S0168-8278(02)00071-5
Di Bisceglie AM, 2001, HEPATOLOGY, V33, P704, DOI 10.1053/jhep.2001.22346
Dienstag JL, 2002, HEPATOLOGY, V36, pS152, DOI 10.1053/jhep.2002.36381
Fontana RJ, 2002, HEPATOLOGY, V36, pS57, DOI 10.1053/jhep.2002.36800
Forns X, 2002, HEPATOLOGY, V36, P986, DOI 10.1053/jhep.2002.36128
Gebo KA, 2002, HEPATOLOGY, V36, pS161, DOI 10.1053/jhep.2002.36989
GEROGE J, 2000, J GASTROEN HEPATOL, V15, P819
Guechot J, 1996, CLIN CHEM, V42, P558
Imbert-Bismut F, 2001, LANCET, V357, P1069, DOI 10.1016/S0140-6736(00)04258-6
Imperiale TF, 2000, AM J GASTROENTEROL, V95, P2328, DOI 10.1111/j.1572-0241.2000.02322.x
ISHAK K, 1995, J HEPATOL, V22, P696, DOI 10.1016/0168-8278(95)80226-6
Jalan R, 2000, GUT, V46, P1
KAMIMOTO Y, 1985, HEPATOLOGY, V5, P367, DOI 10.1002/hep.1840050305
Kaul V, 2002, AM J GASTROENTEROL, V97, P2623, DOI 10.1111/j.1572-0241.2002.06040.x
Kawasaki T, 1999, AM J GASTROENTEROL, V94, P1918
Lauer GM, 2001, NEW ENGL J MED, V345, P41, DOI 10.1056/NEJM200107053450107
Lok ASF, 2001, HEPATOLOGY, V34, P1225, DOI 10.1053/jhep.2001.29401
McHutchison JG, 2000, J GASTROEN HEPATOL, V15, P945, DOI 10.1046/j.1440-1746.2000.02233.x
NALPAS B, 1984, HEPATOLOGY, V4, P893, DOI 10.1002/hep.1840040517
Okuda M, 2002, GASTROENTEROLOGY, V122, P366, DOI 10.1053/gast.2002.30983
Park GJH, 2000, J GASTROEN HEPATOL, V15, P386, DOI 10.1046/j.1440-1746.2000.02172.x
Pohl A, 2001, AM J GASTROENTEROL, V96, P3142, DOI 10.1111/j.1572-0241.2001.05268.x
Poynard T, 1997, J VIRAL HEPATITIS, V4, P199, DOI 10.1046/j.1365-2893.1997.00141.x
Reedy DW, 1998, DIGEST DIS SCI, V43, P2156, DOI 10.1023/A:1018888021118
Regev A, 2002, AM J GASTROENTEROL, V97, P2614, DOI 10.1111/j.1572-0241.2002.06038.x
Saadeh S, 2001, HEPATOLOGY, V33, P196, DOI 10.1053/jhep.2001.20534
Sheth SG, 1998, AM J GASTROENTEROL, V93, P44, DOI 10.1111/j.1572-0241.1998.044_c.x
Teuber G, 2001, J VIRAL HEPATITIS, V8, P276, DOI 10.1046/j.1365-2893.2001.00297.x
Westin J, 1999, LIVER, V19, P183, DOI 10.1111/j.1478-3231.1999.tb00033.x
WILLIAMS ALB, 1988, GASTROENTEROLOGY, V95, P734, DOI 10.1016/S0016-5085(88)80022-2
Wong V, 1997, J VIRAL HEPATITIS, V4, P255, DOI 10.1046/j.1365-2893.1997.00054.x
Yano M, 1996, HEPATOLOGY, V23, P1334, DOI 10.1053/jhep.1996.v23.pm0008675148
NR 41
TC 2801
Z9 2927
U1 6
U2 66
PU WILEY
PI HOBOKEN
PA 111 RIVER ST, HOBOKEN 07030-5774, NJ USA
SN 0270-9139
EI 1527-3350
J9 HEPATOLOGY
JI Hepatology
PD AUG
PY 2003
VL 38
IS 2
BP 518
EP 526
DI 10.1053/jhep.2003.50346
PG 9
WC Gastroenterology & Hepatology
WE Science Citation Index Expanded (SCI-EXPANDED)
SC Gastroenterology & Hepatology
GA 707VV
UT WOS:000184531300028
PM 12883497
OA Bronze, Green Published
DA 2022-04-16
ER
PT J
AU Yuan, Q
Jonas, MM
AF Yuan, Q
Jonas, MM
TI Pediatric hepatobiliary disease
SO CURRENT OPINION IN GASTROENTEROLOGY
LA English
DT Article
ID BILIARY ATRESIA; CYSTIC-FIBROSIS; HEPATOCELLULAR-CARCINOMA;
LIVER-TRANSPLANTATION; ONCOLOGY-GROUP; CHILDREN; ADOLESCENTS; DIAGNOSIS
AB Advances in the field of pediatric hepatobiliary disease have provided insights into disease mechanisms and offered potential tools for early diagnosis or predicting prognosis of devastating diseases. This review summarizes recent major advances in seven areas in the field of pediatric hepatobiliary disease, including extrahepatic biliary atresia, liver disease and transplantation in cystic fi…
C1 Childrens Hosp, Div Gastroenterol, Boston, MA 02115 USA.
Childrens Hosp, Div Gastroenterol & Nutr, Boston, MA 02115 USA.
Harvard Univ, Sch Med, Dept Pediat, Boston, MA 02115 USA.
Harvard Univ, Sch Med, Program Pediat Gastroenterol & Nutr, Boston, MA USA.
RP Jonas, MM (通讯作者)，Childrens Hosp, Div Gastroenterol, 300 Longwood Ave, Boston, MA 02115 USA.
CR Czauderna P, 2002, J CLIN ONCOL, V20, P2798, DOI 10.1200/JCO.2002.06.102
Donaldson PT, 2002, LIVER, V22, P213, DOI 10.1046/j.0106-9543.2002.01647.x
Fischler B, 2002, J PEDIATR-US, V141, P217, DOI 10.1067/mpd.2002.126001
Han SJ, 2002, J PEDIATR SURG, V37, P599, DOI 10.1053/jpsu.2002.31617
Henrion-Caude A, 2002, HEPATOLOGY, V36, P913, DOI 10.1053/jhep.2002.35534
James LP, 2002, J PEDIATR-US, V140, P522, DOI 10.1067/mpd.2002.122936
Jonas MM, 2002, NEW ENGL J MED, V346, P1706, DOI 10.1056/NEJMoa012452
Kashyap R, 2001, DIGEST DIS SCI, V46, P1709, DOI 10.1023/A:1010605621406
Katzenstein HM, 2002, J CLIN ONCOL, V20, P2789, DOI 10.1200/JCO.2002.06.155
Kotb MA, 2001, PEDIATRICS, V108, P416, DOI 10.1542/peds.108.2.416
Lee LA, 2002, PEDIATRICS, V109, DOI 10.1542/peds.109.1.e11
Milkiewicz P, 2002, J GASTROEN HEPATOL, V17, P208, DOI 10.1046/j.1440-1746.2002.02671.x
Molmenti E, 2001, TRANSPLANT P, V33, P1738, DOI 10.1016/S0041-1345(00)02825-6
Renz JF, 2001, LIVER TRANSPLANT, V7, P1040, DOI 10.1053/jlts.2001.29413
NR 14
TC 1
Z9 1
U1 0
U2 0
PU LIPPINCOTT WILLIAMS & WILKINS
PI PHILADELPHIA
PA 530 WALNUT ST, PHILADELPHIA, PA 19106-3621 USA
SN 0267-1379
J9 CURR OPIN GASTROEN
JI Curr. Opin. Gastroenterol.
PD MAY
PY 2003
VL 19
IS 3
BP 276
EP 280
DI 10.1097/00001574-200305000-00012
PG 5
WC Gastroenterology & Hepatology
WE Science Citation Index Expanded (SCI-EXPANDED)
SC Gastroenterology & Hepatology
GA 669JT
UT WOS:000182348700012
PM 15703569
DA 2022-04-16
ER
PT J
AU Oh, WY
Pyo, S
Lee, KR
Lee, BK
Shin, DH
Cho, SI
Lee, SM
AF Oh, WY
Pyo, S
Lee, KR
Lee, BK
Shin, DH
Cho, SI
Lee, SM
TI Effect of Holotrichia diomphalia larvae on liver fibrosis and
hepatotoxicity in rats
SO JOURNAL OF ETHNOPHARMACOLOGY
LA English
DT Article
DE Holotrichia diomphalia larvae; acute hepatotoxicity; liver cirrhosis
ID CARBON-TETRACHLORIDE HEPATOTOXICITY; CIRRHOSIS; MODEL
AB Holotrichia diomphalia larvae, one of the most widely used Korean folk medicinal preparations, have long been used for the treatment of chronic liver cirrhosis. The present study was undertaken to clarify whether extract of Holotrichia diomphalia larvae could prevent acute liver damage and liver fibrosis in rats. A single administration of Holotrichia diomphalia protected rats from acute liver…
C1 Sungkyunkwan Univ, Coll Pharm, Suwon 440746, Kyunggi Do, South Korea.
Conmaul Oriental Hosp & Med Clin, Inst Complementary Med, Seoul 137881, South Korea.
Ajou Univ, Dept Pharmacol, Sch Med, Suwon 442749, South Korea.
RP Lee, SM (通讯作者)，Sungkyunkwan Univ, Coll Pharm, 300 Chonchon Dong, Suwon 440746, Kyunggi Do, South Korea.
EM sunmee@yurim.skku.ac.kr
CR DECKER K, 1974, REV PHYSIOL BIOCH P, V71, P77, DOI 10.1007/BFb0027661
FREI A, 1984, HEPATOLOGY, V4, P830, DOI 10.1002/hep.1840040505
FRIEDMAN SL, 1993, NEW ENGL J MED, V328, P1828
GROSS JB, 1987, HEPATOLOGY, V7, P457, DOI 10.1002/hep.1840070308
Hyuk T, 1997, MOL CELLS, V7, P90
JAMALL IS, 1981, ANAL BIOCHEM, V112, P70, DOI 10.1016/0003-2697(81)90261-X
Kang NS, 2002, J ETHNOPHARMACOL, V79, P89, DOI 10.1016/S0378-8741(01)00369-5
KOUNTOURAS J, 1984, BRIT J EXP PATHOL, V65, P305
LEE SY, 1994, J BIOCHEM-TOKYO, V115, P82, DOI 10.1093/oxfordjournals.jbchem.a124309
Lin SC, 1996, AM J CHINESE MED, V24, P219, DOI 10.1142/S0192415X96000281
RASENACK J, 1980, EXP MOL PATHOL, V32, P264, DOI 10.1016/0014-4800(80)90060-X
RECKNAGE RO, 1967, PHARMACOL REV, V19, P145
RECKNAGEL RO, 1983, LIFE SCI, V33, P401, DOI 10.1016/0024-3205(83)90787-7
Reynolds E S, 1979, TOXIC INJURY LIVER
SCHULTZ SM, 1991, AM BOOK REV, V13, P17
SLATER TF, 1966, NATURE, V209, P36, DOI 10.1038/209036a0
NR 16
TC 21
Z9 30
U1 0
U2 3
PU ELSEVIER IRELAND LTD
PI CLARE
PA ELSEVIER HOUSE, BROOKVALE PLAZA, EAST PARK SHANNON, CO, CLARE, 00000,
IRELAND
SN 0378-8741
J9 J ETHNOPHARMACOL
JI J. Ethnopharmacol.
PD AUG
PY 2003
VL 87
IS 2-3
BP 175
EP 180
DI 10.1016/S0378-8741(03)00140-5
PG 6
WC Plant Sciences; Chemistry, Medicinal; Integrative & Complementary
Medicine; Pharmacology & Pharmacy
WE Science Citation Index Expanded (SCI-EXPANDED)
SC Plant Sciences; Pharmacology & Pharmacy; Integrative & Complementary
Medicine
GA 706DW
UT WOS:000184438300007
PM 12860304
DA 2022-04-16
ER
PT J
AU George, J
AF George, J
TI Ascorbic acid concentrations in dimethylnitrosamine-induced hepatic
fibrosis in rats
SO CLINICA CHIMICA ACTA
LA English
DT Article
DE ascorbic acid; vitamin C; dimethylnitrosamine; hepatic fibrosis;
oxidative stress; lipid peroxidation
ID PROCOLLAGEN-MESSENGER-RNA; INCREASES TYPE-I; OXIDATIVE STRESS;
LIPID-PEROXIDATION; COLLAGEN-SYNTHESIS; REACTIVE OXYGEN; LIVER-DISEASE;
TISSUE-INJURY; MECHANISMS; CIRRHOSIS
AB Background: Ascorbic acid is a potent antioxidant and is involved in many metabolic activities including collagen biosynthesis. In the present investigation, ascorbic acid and lipid peroxides were monitored in the blood and liver samples during the progression of experimentally induced hepatic fibrosis. Methods: Liver injury was induced by intraperitoneal injections of dimethylnitrosamine (DMN…
C1 Cent Leather Res Inst, Dept Biochem, Madras 600020, Tamil Nadu, India.
RP George, J (通讯作者)，Kanazawa Med Univ, Dept Internal Med, Uchinada, Ishikawa 9200293, Japan.
RI George, Joseph/P-8447-2018
OI George, Joseph/0000-0001-5354-7884
CR BASU TK, 1981, VITAMIN C, P273
BEATTIE AD, 1976, GUT, V17, P571, DOI 10.1136/gut.17.8.571
BEDOSSA P, 1994, HEPATOLOGY, V19, P1262, DOI 10.1016/0270-9139(94)90876-1
Bianchi G, 1997, J HEPATOL, V26, P606, DOI 10.1016/S0168-8278(97)80426-6
BURT AD, 1993, J PATHOL, V170, P105, DOI 10.1002/path.1711700203
Cabre M, 2000, CLIN EXP PHARMACOL P, V27, P694, DOI 10.1046/j.1440-1681.2000.03322.x
Friedman SL, 2000, J BIOL CHEM, V275, P2247, DOI 10.1074/jbc.275.4.2247
GEESIN JC, 1988, J INVEST DERMATOL, V90, P420, DOI 10.1111/1523-1747.ep12460849
George J, 1996, INT J BIOCHEM CELL B, V28, P353, DOI 10.1016/1357-2725(95)00140-9
George J, 2001, TOXICOLOGY, V156, P129, DOI 10.1016/S0300-483X(00)00352-8
George J, 1996, BBA-PROTEIN STRUCT M, V1292, P215, DOI 10.1016/0167-4838(95)00202-2
George J, 2000, CLIN BIOCHEM, V33, P563, DOI 10.1016/S0009-9120(00)00170-3
Halim AB, 1997, ANN CLIN BIOCHEM, V34, P656, DOI 10.1177/000456329703400610
Inoue M., 2001, LIVER BIOL PATHOBIOL, P282
Jaeschke H, 2002, TOXICOL SCI, V65, P166, DOI 10.1093/toxsci/65.2.166
Jaeschke H, 2000, J GASTROEN HEPATOL, V15, P718, DOI 10.1046/j.1440-1746.2000.02207.x
Jain SK, 2002, J HEPATOL, V36, P805, DOI 10.1016/S0168-8278(02)00060-0
Kivirikko KI, 1980, ENZYMOLOGY POSTTRANS, P53
Kucharz E. J, 1992, COLLAGENS BIOCH PATH, P31
LOWRY OH, 1951, J BIOL CHEM, V193, P265
MYLLYLA R, 1978, BIOCHEM BIOPH RES CO, V83, P441, DOI 10.1016/0006-291X(78)91010-0
Nalini G, 1999, INDIAN J MED RES, V110, P200
NEUMAN RE, 1950, J BIOL CHEM, V186, P549
NIETFELD JJ, 1981, BIOCHIM BIOPHYS ACTA, V657, P159, DOI 10.1016/0005-2744(81)90139-X
OHKAWA H, 1979, ANAL BIOCHEM, V95, P351, DOI 10.1016/0003-2697(79)90738-3
Omaye S T, 1979, Methods Enzymol, V62, P3, DOI 10.1016/0076-6879(79)62181-X
ONO M, 1990, EXP CELL RES, V187, P309, DOI 10.1016/0014-4827(90)90096-S
Parola M, 2001, J HEPATOL, V35, P297, DOI 10.1016/S0168-8278(01)00142-8
Poli Giuseppe, 2000, Molecular Aspects of Medicine, V21, P49, DOI 10.1016/S0098-2997(00)00004-2
SLATER TF, 1987, P NUTR SOC, V46, P1, DOI 10.1079/PNS19870003
Svegliati-Baroni G, 2001, LIVER, V21, P1, DOI 10.1034/j.1600-0676.2001.210101.x
TAJIMA S, 1982, BIOCHEM BIOPH RES CO, V106, P632, DOI 10.1016/0006-291X(82)91157-3
TRIBBLE DL, 1987, HEPATOLOGY, V7, P377, DOI 10.1002/hep.1840070227
Vendemiale G, 2001, TOXICOL APPL PHARM, V175, P130, DOI 10.1006/taap.2001.9234
Videla LA, 2003, BIOMETALS, V16, P103, DOI 10.1023/A:1020707811707
Wendt MD, 1997, J GLAUCOMA, V6, P402
WOESSNER JF, 1961, ARCH BIOCHEM BIOPHYS, V93, P440, DOI 10.1016/0003-9861(61)90291-0
YAGI K, 1984, METHOD ENZYMOL, V105, P328
Yamamoto Y, 1998, BIOCHEM BIOPH RES CO, V247, P166, DOI 10.1006/bbrc.1998.8752
NR 39
TC 40
Z9 43
U1 0
U2 4
PU ELSEVIER SCIENCE BV
PI AMSTERDAM
PA PO BOX 211, 1000 AE AMSTERDAM, NETHERLANDS
SN 0009-8981
J9 CLIN CHIM ACTA
JI Clin. Chim. Acta
PD SEP
PY 2003
VL 335
IS 1-2
BP 39
EP 47
DI 10.1016/S0009-8981(03)00285-7
PG 9
WC Medical Laboratory Technology
WE Science Citation Index Expanded (SCI-EXPANDED)
SC Medical Laboratory Technology
GA 719UL
UT WOS:000185223400006
PM 12927683
DA 2022-04-16
ER
PT J
AU Kurikawa, N
Suga, M
Kuroda, S
Yamada, K
Ishikawa, H
AF Kurikawa, N
Suga, M
Kuroda, S
Yamada, K
Ishikawa, H
TI An angiotensin II type 1 receptor antagonist, olmesartan medoxomil,
improves experimental liver fibrosis by suppression of proliferation and
collagen synthesis in activated hepatic stellate cells
SO BRITISH JOURNAL OF PHARMACOLOGY
LA English
DT Article
DE olmesartan medoxomil; hepatic stellate cells; liver fibrosis;
angiotensin II; angiotensin II type 1 receptor; transforming growth
factor-beta 1; alpha-smooth muscle actin; connective tissue growth
factor; collagen; bile duct ligation
ID GROWTH-FACTOR-BETA; FAT-STORING CELLS; RAT-LIVER; MESANGIAL CELLS;
TRANSFORMING GROWTH-FACTOR-BETA-1; CARBON-TETRACHLORIDE; EXPRESSION;
INHIBITION; CIRRHOSIS; THERAPY
AB 1 We studied the effect of a new angiotensin II type 1 (AT(1)) receptor antagonist, olmesartan medoxomil ( olmesartan), on the fibrogenic responses in rat hepatic stellate cells (HSCs) and liver fibrogenesis.
2 Olmesartan (1 mg kg(-1) per day) was orally administered to fibrotic rats, induced by bile duct ligation. Liver hydroxyproline content, the mRNA expression of collagen alpha1(I) and alpha-smooth muscle actin (alpha-SMA), and plasma levels of transforming growth factor-beta1 (TGF-beta1) were significantly reduced by olmesartan treatment, suggesting that olmesartan improved liver fibrosis. Intere…
3 In vitro experiments showed that angiotensin II (Ang II) treatment induced proliferation and collagen synthesis, and upregulated the profibrogenic cytokines, TGF-beta1 and connective tissue growth factor ( CTGF), in rat primary HSCs. Olmesartan blocked all these effects of Ang II.
4 Based on these results, since activated HSCs were found to express AT(1) receptors and Ang II is thought to play an important role in the pathogenesis of liver fibrosis by binding to these receptors, olmesartan may act as a potent antifibrotic drug to suppress the proliferation, collagen synthesis and the expression of profibrogenic cytokines in activated HSCs by blocking these receptors.
C1 Sankyo Co Ltd, Pharmacol & Mol Biol Res Labs, Shinagawa Ku, Tokyo 1408710, Japan.
RP Kurikawa, N (通讯作者)，Sankyo Co Ltd, Pharmacol & Mol Biol Res Labs, Shinagawa Ku, 2-58 Hiromachi 1-Chome, Tokyo 1408710, Japan.
CR Bataller R, 2000, GASTROENTEROLOGY, V118, P1149, DOI 10.1016/S0016-5085(00)70368-4
BISSELL DM, 1995, J CLIN INVEST, V96, P447, DOI 10.1172/JCI118055
Brilla CG, 2000, CARDIOVASC RES, V47, P1, DOI 10.1016/S0008-6363(00)00092-4
Bruck R, 2001, HEPATOLOGY, V33, P379, DOI 10.1053/jhep.2001.21408
Flisiak R, 2000, CYTOKINE, V12, P677, DOI 10.1006/cyto.1999.0660
George J, 1999, P NATL ACAD SCI USA, V96, P12719, DOI 10.1073/pnas.96.22.12719
GRESSNER AM, 1995, J HEPATOL, V22, P28
ISHIDOYA S, 1995, KIDNEY INT, V47, P1285, DOI 10.1038/ki.1995.183
Jonsson JR, 2001, GASTROENTEROLOGY, V121, P148, DOI 10.1053/gast.2001.25480
KAGAMI S, 1994, J CLIN INVEST, V93, P2431, DOI 10.1172/JCI117251
Kawada N, 1998, HEPATOLOGY, V27, P1265, DOI 10.1002/hep.510270512
Kim TG, 1995, BIBL SHAMAN, V1, P1
Koike Hiroyuki, 2001, Journal of Hypertension, V19, pS3
Kon K, 2002, BIOCHEM BIOPH RES CO, V291, P55, DOI 10.1006/bbrc.2002.6385
KOUNTOURAS J, 1984, BRIT J EXP PATHOL, V65, P305
Leask Andrew, 2002, Curr Rheumatol Rep, V4, P136, DOI 10.1007/s11926-002-0009-x
Li D, 1999, J GASTROEN HEPATOL, V14, P618, DOI 10.1046/j.1440-1746.1999.01928.x
MATSUOKA M, 1990, HEPATOLOGY, V11, P599, DOI 10.1002/hep.1840110412
Mizuno M, 2002, HYPERTENS RES, V25, P271, DOI 10.1291/hypres.25.271
MIZUNO M, 1995, EUR J PHARMACOL, V285, P181, DOI 10.1016/0014-2999(95)00401-6
Moltenti A, 2000, INT J RADIAT BIOL, V76, P523
Murawaki Y, 1998, J GASTROEN HEPATOL, V13, P680, DOI 10.1111/j.1440-1746.1998.tb00713.x
Ohishi T, 2001, HEPATOL RES, V21, P147, DOI 10.1016/S1386-6346(01)00102-4
Paizis G, 2002, GASTROENTEROLOGY, V123, P1667, DOI 10.1053/gast.2002.36561
Paizis G, 2001, J HEPATOL, V35, P376, DOI 10.1016/S0168-8278(01)00146-5
Paradis V, 2002, LAB INVEST, V82, P767, DOI 10.1097/01.LAB.0000017365.18894.D3
Paradis V, 1999, HEPATOLOGY, V30, P968, DOI 10.1002/hep.510300425
PINZANI M, 1989, J CLIN INVEST, V84, P1786, DOI 10.1172/JCI114363
Qi Z, 1999, P NATL ACAD SCI USA, V96, P2345, DOI 10.1073/pnas.96.5.2345
RAMOS SG, 1994, PATHOL INT, V44, P655
RAY PE, 1991, KIDNEY INT, V40, P764, DOI 10.1038/ki.1991.273
Schneider AW, 1999, HEPATOLOGY, V29, P334, DOI 10.1002/hep.510290203
Sun Y, 2000, HYPERTENSION, V35, P1078, DOI 10.1161/01.HYP.35.5.1078
Tada S, 2001, J HEPATOL, V34, P529, DOI 10.1016/S0168-8278(00)00059-3
Terui Y, 2002, HEPATOLOGY, V36, P1022, DOI 10.1053/jhep.2002.32679
Tharaux PL, 2000, HYPERTENSION, V36, P330, DOI 10.1161/01.HYP.36.3.330
Ueki T, 1999, NAT MED, V5, P226, DOI 10.1038/5593
WEBER H, 1994, J CLIN INVEST, V93, P788, DOI 10.1172/JCI117033
Weber KT, 1997, SEMIN NEPHROL, V17, P467
Williams EJ, 2000, J HEPATOL, V32, P754, DOI 10.1016/S0168-8278(00)80244-5
WOLF G, 1992, AM J PATHOL, V140, P95
Wright MC, 2001, GASTROENTEROLOGY, V121, P685, DOI 10.1053/gast.2001.27188
Yata Y, 2002, HEPATOLOGY, V35, P1022, DOI 10.1053/jhep.2002.32673
Yoshiji H, 2002, J HEPATOL, V37, P22, DOI 10.1016/S0168-8278(02)00104-6
Yoshiji H, 2001, HEPATOLOGY, V34, P745, DOI 10.1053/jhep.2001.28231
NR 45
TC 101
Z9 107
U1 0
U2 6
PU NATURE PUBLISHING GROUP
PI LONDON
PA MACMILLAN BUILDING, 4 CRINAN ST, LONDON N1 9XW, ENGLAND
SN 0007-1188
J9 BRIT J PHARMACOL
JI Br. J. Pharmacol.
PD JUL
PY 2003
VL 139
IS 6
BP 1085
EP 1094
DI 10.1038/sj.bjp.0705339
PG 10
WC Pharmacology & Pharmacy
WE Science Citation Index Expanded (SCI-EXPANDED)
SC Pharmacology & Pharmacy
GA 704BP
UT WOS:000184318100004
PM 12871826
OA Green Published
DA 2022-04-16
ER
PT J
AU Nair, S
Khan, S
Loss, G
Eason, J
Blazek, J
Lipscomb, J
Mason, A
AF Nair, S
Khan, S
Loss, G
Eason, J
Blazek, J
Lipscomb, J
Mason, A
TI Treatment of recurrent hepatitis C in liver transplant recipients: Is
there any histologic benefit?
SO LIVER TRANSPLANTATION
LA English
DT Article
ID INTERFERON-ALPHA THERAPY; VIRUS-INFECTION; RIBAVIRIN; COMBINATION;
REINFECTION; GRAFT
AB The benefit of antiviral treatment in recurrent hepatitis C after liver transplantation remains unclear. The aim of this study was to determine whether antiviral treatment improved histologic outcome in recurrent hepatitis C. All patients who were transplanted for hepatitis C from January, 1998 to December, 2000 were offered treatment with interferon alpha 2b (3 million units three times per w…
C1 Alton Ochsner Med Fdn & Ochsner Clin, Div Gastroenterol, New Orleans, LA 70121 USA.
Alton Ochsner Med Fdn & Ochsner Clin, Div Hepatol Surg, New Orleans, LA 70121 USA.
RP Nair, S (通讯作者)，Alton Ochsner Med Fdn & Ochsner Clin, Div Gastroenterol, 1516 Jefferson Highway, New Orleans, LA 70121 USA.
EM snair@ochsner.org
RI Mason, Andrew/D-2938-2013; Loss, George/A-6015-2011
OI Mason, Andrew/0000-0002-0470-9522;
CR Berenguer M, 2001, J HEPATOL, V35, P666, DOI 10.1016/S0168-8278(01)00179-9
Bizollon T, 1997, HEPATOLOGY, V26, P500, DOI 10.1002/hep.510260236
Cane EJ, 1996, NEW ENGL J MED, V334, P815, DOI 10.1056/NEJM199603283341302
Cattral MS, 1996, TRANSPLANTATION, V61, P1483, DOI 10.1097/00007890-199605270-00013
Charlton M, 1998, HEPATOLOGY, V28, P823, DOI 10.1002/hep.510280333
COLTER SJ, 1999, HEPATOLOGY, V30, pA246
DESMET VJ, 1994, HEPATOLOGY, V19, P1513, DOI 10.1002/hep.1840190629
DETRE KM, 1996, VIRAL HEPATITIS REV, V2, P219
DIBISCEGLIE AM, 1995, HEPATOLOGY, V22, P660, DOI 10.1002/hep.1840220241
El-Amin OA, 1999, HEPATOLOGY, V30, p247A
FERAY C, 1992, J CLIN INVEST, V89, P1361, DOI 10.1172/JCI115723
Feray C, 1999, GASTROENTEROLOGY, V117, P619, DOI 10.1016/S0016-5085(99)70454-3
Fischer L, 1999, TRANSPLANT P, V31, P494, DOI 10.1016/S0041-1345(98)01725-4
GRETCH DR, 1995, HEPATOLOGY, V22, P1
KONIG V, 1992, HEPATOLOGY, V16, P1137, DOI 10.1016/0270-9139(92)90005-T
Menon KVN, 2002, LIVER TRANSPLANT, V8, P623, DOI 10.1053/jlts.2002.33968
Pelletier SJ, 2000, HEPATOLOGY, V32, P418, DOI 10.1053/jhep.2000.9408
Shakil AO, 2002, HEPATOLOGY, V36, P1253, DOI 10.1053/jhep.2002.36162
Singh N, 1996, CLIN TRANSPLANT, V10, P348
WEINSTEIN JS, 1995, J HEPATOL, V22, P154
WRIGHT TL, 1992, GASTROENTEROLOGY, V103, P317, DOI 10.1016/0016-5085(92)91129-R
WRIGHT TL, 1994, HEPATOLOGY, V20, P773, DOI 10.1002/hep.1840200402
NR 22
TC 13
Z9 13
U1 0
U2 0
PU WILEY
PI HOBOKEN
PA 111 RIVER ST, HOBOKEN 07030-5774, NJ USA
SN 1527-6465
EI 1527-6473
J9 LIVER TRANSPLANT
JI Liver Transplant.
PD APR
PY 2003
VL 9
IS 4
BP 354
EP 359
DI 10.1053/jlts.2003.50068
PG 6
WC Gastroenterology & Hepatology; Surgery; Transplantation
WE Science Citation Index Expanded (SCI-EXPANDED)
SC Gastroenterology & Hepatology; Surgery; Transplantation
GA 663ML
UT WOS:000182009300005
PM 12682885
OA Bronze
DA 2022-04-16
ER
PT J
AU Poynard, T
Yuen, MF
Ratziu, V
Lai, CL
AF Poynard, T
Yuen, MF
Ratziu, V
Lai, CL
TI Viral hepatitis C
SO LANCET
LA English
DT Review
ID LIVER FIBROSIS PROGRESSION; INTERFERON-ALPHA-2B PLUS RIBAVIRIN;
HUMAN-IMMUNODEFICIENCY-VIRUS; HEPATOCELLULAR-CARCINOMA; PEGINTERFERON
ALPHA-2A; INITIAL TREATMENT; PEGYLATED INTERFERON-ALPHA-2B; EXTRAHEPATIC
MANIFESTATIONS; SAMPLING VARIABILITY; RANDOMIZED-TRIAL
AB More than 170 million people worldwide are chronically infected with the hepatitis C virus (HCV), which is responsible for more than 100 000 cases of liver cancer per year, with similar numbers of digestive haemorrhage and ascites episodes. Major breakthroughs have been made in diagnosis and treatment, and advances in molecular biology mean that the replicative state of the virus can now be as…
C1 Univ Paris, Serv Hepatogastroenterol, Grp Hosp Pitie Salpetriere, F-75651 Paris 13, France.
Univ Hong Kong, Queen Mary Hosp, Dept Med, Hong Kong, Hong Kong, Peoples R China.
RP Poynard, T (通讯作者)，Univ Paris, Serv Hepatogastroenterol, Grp Hosp Pitie Salpetriere, 47-83 Blvd Hop, F-75651 Paris 13, France.
EM tpoynard@teaser.fr
RI Poynard, Thierry/C-1355-2010; Lai, Ching Lung/C-4298-2009; Yuen,
Man-Fung/C-4466-2009
OI Poynard, Thierry/0000-0002-3726-7230; Yuen,
Man-Fung/0000-0001-7985-7725; Poynard, Thierry/0000-0002-2050-640X
CR Afdhal NH, 2003, HEPATOLOGY, V37, P972, DOI 10.1053/jhep.2003.50223
Alberti A, 2002, ANN INTERN MED, V137, P961, DOI 10.7326/0003-4819-137-12-200212170-00009
Alter MJ, 1999, NEW ENGL J MED, V341, P556, DOI 10.1056/NEJM199908193410802
Baffis V, 1999, ANN INTERN MED, V131, P696, DOI 10.7326/0003-4819-131-9-199911020-00011
Bedossa P, 2003, HEPATOLOGY, V38, P1449, DOI 10.1016/j.hep.2003.09.022
BEDOSSA P, 1994, HEPATOLOGY, V20, P15
Benhamou Y, 2001, HEPATOLOGY, V34, P283, DOI 10.1053/jhep.2001.26517
Benhamou Y, 1999, HEPATOLOGY, V30, P1054, DOI 10.1002/hep.510300409
Bissell DM, 1999, HEPATOLOGY, V29, P988, DOI 10.1002/hep.510290351
Bruno S, 2001, J HEPATOL, V34, P748, DOI 10.1016/S0168-8278(01)00062-9
Cacoub P, 1999, ARTHRITIS RHEUM-US, V42, P2204, DOI 10.1002/1529-0131(199910)42:10<2204::AID-ANR24>3.0.CO;2-D
Camma C, 2001, J HEPATOL, V34, P593, DOI 10.1016/S0168-8278(01)00005-8
Castillo I, 2003, HEPATOLOGY, V38, p187A
Corrao G, 1998, HEPATOLOGY, V27, P914, DOI 10.1002/hep.510270404
Datz C, 1999, GUT, V44, P563, DOI 10.1136/gut.44.4.563
Deuffic S, 1999, J VIRAL HEPATITIS, V6, P411, DOI 10.1046/j.1365-2893.1999.00178.x
Deuffic S, 1999, HEPATOLOGY, V29, P1596, DOI 10.1002/hep.510290528
DEUFFICBURBAN S, IN PRESS J HEPATOL
Dienstag JL, 2002, HEPATOLOGY, V36, pS152, DOI 10.1053/jhep.2002.36381
El-Serag HB, 2002, J CLIN GASTROENTEROL, V35, pS72, DOI 10.1097/00004836-200211002-00002
El-Serag HB, 2002, GASTROENTEROLOGY, V123, P476, DOI 10.1053/gast.2002.34750
El-Serag HB, 2002, HEPATOLOGY, V36, P1439, DOI 10.1053/jhep.2002.37191
El-Serag HB, 1999, NEW ENGL J MED, V340, P745, DOI 10.1056/NEJM199903113401001
Fried MW, 2002, NEW ENGL J MED, V347, P975, DOI 10.1056/NEJMoa020047
Gebo KA, 2002, HEPATOLOGY, V36, pS161, DOI 10.1053/jhep.2002.36989
GUMBER SC, 1995, ANN INTERN MED, V123, P615, DOI 10.7326/0003-4819-123-8-199510150-00008
Hadziyannis SJ, 2002, J HEPATOL, V36, P3, DOI 10.1016/S0168-8278(02)80001-0
Heathcote EJ, 2000, NEW ENGL J MED, V343, P1673, DOI 10.1056/NEJM200012073432302
Heydtmann M, 2001, CURR OPIN INFECT DIS, V14, P279, DOI 10.1097/00001432-200106000-00006
Hickman IJ, 2002, GUT, V51, P89, DOI 10.1136/gut.51.1.89
Hinrichsen Holger, 2002, Hepatology, V36, p379A
Hourigan LF, 1999, HEPATOLOGY, V29, P1215, DOI 10.1002/hep.510290401
Jaeckel E, 2001, NEW ENGL J MED, V345, P1452, DOI 10.1056/NEJMoa011232
Kjaergard LL, 2001, BMJ-BRIT MED J, V323, P1151, DOI 10.1136/bmj.323.7322.1151
Lai CL, 2003, LANCET, V362, P2089, DOI 10.1016/S0140-6736(03)15108-2
LAMARRE D, NATURE 1026, DOI DOI 10.1038/NATURE02099
Lauer GM, 2001, NEW ENGL J MED, V345, P41, DOI 10.1056/NEJM200107053450107
Lindsay KL, 2001, HEPATOLOGY, V34, P395, DOI 10.1053/jhep.2001.26371
MAHARAJ B, 1986, LANCET, V1, P523
Manns MP, 2001, LANCET, V358, P958, DOI 10.1016/S0140-6736(01)06102-5
Mathurin P, 1998, HEPATOLOGY, V27, P868, DOI 10.1002/hep.510270333
McHutchison JG, 1998, NEW ENGL J MED, V339, P1485, DOI 10.1056/NEJM199811193392101
MYERS RP, 2002, COCHRANE LIB
NISHIGUCHI S, 1995, LANCET, V346, P1051, DOI 10.1016/S0140-6736(95)91739-X
Ortiz V, 2002, AM J GASTROENTEROL, V97, P2408, DOI 10.1111/j.1572-0241.2002.05995.x
Paradis V, 1996, J CLIN PATHOL, V49, P998, DOI 10.1136/jcp.49.12.998
Pawlotsky JM, 2002, HEPATOLOGY, V36, pS65, DOI 10.1053/jhep.2002.36815
Pawlotsky JM, 2000, HEPATOLOGY, V32, P654, DOI 10.1053/jhep.2000.16603
Poynard T, 1997, LANCET, V349, P825, DOI 10.1016/S0140-6736(96)07642-8
Poynard T, 2000, CAN J GASTROENTEROL, V14, P543, DOI 10.1155/2000/107982
Poynard T, 2000, HEPATOLOGY, V31, P211, DOI 10.1002/hep.510310131
Poynard T, 2001, J HEPATOL, V34, P730, DOI 10.1016/S0168-8278(00)00097-0
Poynard T, 1998, LANCET, V352, P1426, DOI 10.1016/S0140-6736(98)07124-4
Poynard T, 2002, GASTROENTEROLOGY, V122, P1303, DOI 10.1053/gast.2002.33023
Poynard T, 2000, SEMIN LIVER DIS, V20, P47, DOI 10.1055/s-2000-9258
POYNARD T, 2002, COCHRANE LIB
Regev A, 2002, AM J GASTROENTEROL, V97, P2614, DOI 10.1111/j.1572-0241.2002.06038.x
Schalm SW, 1999, GASTROENTEROLOGY, V117, P408, DOI 10.1053/gast.1999.0029900408
Shiffman ML, 1999, GASTROENTEROLOGY, V117, P1164, DOI 10.1016/S0016-5085(99)70402-6
Shiratori Y, 2000, ANN INTERN MED, V132, P517, DOI 10.7326/0003-4819-132-7-200004040-00002
Siebert U, 2003, GUT, V52, P425, DOI 10.1136/gut.52.3.425
Sobesky R, 1999, GASTROENTEROLOGY, V116, P378, DOI 10.1016/S0016-5085(99)70135-6
Soriano V, 2002, AIDS, V16, P813, DOI 10.1097/00002030-200204120-00001
Takaki A, 2000, NAT MED, V6, P578, DOI 10.1038/75063
Thevenot T, 2001, J VIRAL HEPATITIS, V8, P48, DOI 10.1046/j.1365-2893.2001.00271.x
Wedemeyer H, 2002, J IMMUNOL, V169, P3447, DOI 10.4049/jimmunol.169.6.3447
Wiley TE, 1998, HEPATOLOGY, V28, P805, DOI 10.1002/hep.510280330
Yano M, 1996, HEPATOLOGY, V23, P1334, DOI 10.1053/jhep.1996.v23.pm0008675148
Yoshida H, 1999, ANN INTERN MED, V131, P174, DOI 10.7326/0003-4819-131-3-199908030-00003
Yoshida H, 2002, GASTROENTEROLOGY, V123, P483, DOI 10.1053/gast.2002.34785
Zylberberg H, 2000, GUT, V47, P694, DOI 10.1136/gut.47.5.694
[No title captured]
NR 72
TC 681
Z9 708
U1 4
U2 60
PU ELSEVIER SCIENCE INC
PI NEW YORK
PA STE 800, 230 PARK AVE, NEW YORK, NY 10169 USA
SN 0140-6736
EI 1474-547X
J9 LANCET
JI Lancet
PD DEC 20
PY 2003
VL 362
IS 9401
BP 2095
EP 2100
DI 10.1016/S0140-6736(03)15109-4
PG 6
WC Medicine, General & Internal
WE Science Citation Index Expanded (SCI-EXPANDED)
SC General & Internal Medicine
GA 755UJ
UT WOS:000187429600028
PM 14697814
DA 2022-04-16
ER
PT J
AU Kanno, K
Tazuma, S
Chayama, K
AF Kanno, K
Tazuma, S
Chayama, K
TI AT1A-deficient mice show less severe progression of liver fibrosis
induced by CCl4
SO BIOCHEMICAL AND BIOPHYSICAL RESEARCH COMMUNICATIONS
LA English
DT Article
DE liver fibrosis; renin-angiotensin system; carbon tetrachloride;
transforming growth factor-beta; angiotensin II type 1 receptor; tumor
necrosis factor-alpha; knockout mouse; hepatic stellate cells; carbon
tetrachloride; alpha-smooth muscle actin
ID CONVERTING ENZYME-INHIBITION; RECEPTOR-DEFICIENT MICE; HEPATIC STELLATE
CELLS; ANGIOTENSIN-II; CARBON-TETRACHLORIDE; RAT-LIVER; RENAL FIBROSIS;
EXPRESSION; PRESSURE; MODEL
AB The renin-angiotensin system has been shown to contribute to fibrogenesis in varieties of organs, including the liver. Here, we investigated whether the angiotensin II type 1A receptor (AT1A) is implicated in the development of liver fibrosis, using AT1A-deficient and wild-type (WT) mice. After single dose of carbon tetrachloride (CCl4), there were no significant differences between two groups…
C1 Hiroshima Univ, Hosp Med, Div Gen Med, Minami Ku, Hiroshima 7348551, Japan.
Hiroshima Univ, Grad Sch Biomed Sci, Dept Med & Mol Sci, Hiroshima 730, Japan.
RP Tazuma, S (通讯作者)，Hiroshima Univ, Hosp Med, Div Gen Med, Minami Ku, 1-2-3 Kasumi, Hiroshima 7348551, Japan.
OI Chayama, Kazuaki/0000-0002-5530-5341
CR ATWOOD CS, 1995, BIOCHEM BIOPH RES CO, V207, P860, DOI 10.1006/bbrc.1995.1265
BALLARDINI G, 1988, VIRCHOWS ARCH B, V56, P45, DOI 10.1007/BF02890000
Bataller R, 2000, GASTROENTEROLOGY, V118, P1149, DOI 10.1016/S0016-5085(00)70368-4
Border WA, 1998, HYPERTENSION, V31, P181, DOI 10.1161/01.HYP.31.1.181
GASC JM, 1994, HYPERTENSION, V24, P531, DOI 10.1161/01.HYP.24.5.531
Gilbert RE, 2001, CONTRIB NEPHROL, V135, P171
Harada K, 1998, CIRCULATION, V97, P1952, DOI 10.1161/01.CIR.97.19.1952
Helmy A, 2000, GASTROENTEROLOGY, V118, P565, DOI 10.1016/S0016-5085(00)70263-0
ITO M, 1995, P NATL ACAD SCI USA, V92, P3521, DOI 10.1073/pnas.92.8.3521
Jonsson JR, 2001, GASTROENTEROLOGY, V121, P148, DOI 10.1053/gast.2001.25480
KIVIRIKKO KI, 1967, ANAL BIOCHEM, V19, P249, DOI 10.1016/0003-2697(67)90160-1
Knittel T, 1999, AM J PATHOL, V154, P153, DOI 10.1016/S0002-9440(10)65262-5
Kon K, 2002, BIOCHEM BIOPH RES CO, V291, P55, DOI 10.1006/bbrc.2002.6385
Kupfahl C, 2000, CARDIOVASC RES, V46, P463, DOI 10.1016/S0008-6363(00)00037-7
LEE AA, 1995, J MOL CELL CARDIOL, V27, P2347, DOI 10.1016/S0022-2828(95)91983-X
LLORENSCORTES C, 1994, HYPERTENSION, V24, P538, DOI 10.1161/01.HYP.24.5.538
Louis H, 1998, HEPATOLOGY, V28, P1607, DOI 10.1002/hep.510280621
Marra F, 1999, J INVEST MED, V47, P66
Matoba S, 1999, CIRCULATION, V99, P817, DOI 10.1161/01.CIR.99.6.817
Paizis G, 2001, J HEPATOL, V35, P376, DOI 10.1016/S0168-8278(01)00146-5
Phillips M Ian, 2002, Curr Opin Investig Drugs, V3, P569
Pinzani M, 2001, SEMIN LIVER DIS, V21, P397, DOI 10.1055/s-2001-17554
Rockey DC, 1996, HEPATOLOGY, V24, P233
Ruiz-Ortega M, 2001, HYPERTENSION, V38, P1382, DOI 10.1161/hy1201.100589
Ruiz-Ortega M, 2001, CURR OPIN NEPHROL HY, V10, P321, DOI 10.1097/00041552-200105000-00005
RUIZORTEGA M, 1995, KIDNEY INT, V48, P1778, DOI 10.1038/ki.1995.476
Shi JL, 1998, AM J PATHOL, V153, P515, DOI 10.1016/S0002-9440(10)65594-0
Simeonova PP, 2001, TOXICOL APPL PHARM, V177, P112, DOI 10.1006/taap.2001.9304
SUGAYA T, 1995, J BIOL CHEM, V270, P18719, DOI 10.1074/jbc.270.32.18719
Terui Y, 2002, HEPATOLOGY, V36, P1022, DOI 10.1053/jhep.2002.32679
Thompson K, 1998, HEPATOLOGY, V28, P1597, DOI 10.1002/hep.510280620
Wei HS, 2000, WORLD J GASTROENTERO, V6, P540
Yoshiji H, 2001, HEPATOLOGY, V34, P745, DOI 10.1053/jhep.2001.28231
Zhu ZM, 1998, HYPERTENSION, V31, P1171, DOI 10.1161/01.HYP.31.5.1171
NR 34
TC 56
Z9 62
U1 1
U2 3
PU ACADEMIC PRESS INC ELSEVIER SCIENCE
PI SAN DIEGO
PA 525 B ST, STE 1900, SAN DIEGO, CA 92101-4495 USA
SN 0006-291X
J9 BIOCHEM BIOPH RES CO
JI Biochem. Biophys. Res. Commun.
PD AUG 15
PY 2003
VL 308
IS 1
BP 177
EP 183
DI 10.1016/S0006-291X(03)01357-3
PG 7
WC Biochemistry & Molecular Biology; Biophysics
WE Science Citation Index Expanded (SCI-EXPANDED)
SC Biochemistry & Molecular Biology; Biophysics
GA 709AG
UT WOS:000184602100028
PM 12890498
DA 2022-04-16
ER
PT J
AU Efrati, O
Barak, A
Modan-Moses, D
Augarten, A
Vilozni, D
Katznelson, D
Szeinberg, A
Yahav, J
Bujanover, Y
AF Efrati, O
Barak, A
Modan-Moses, D
Augarten, A
Vilozni, D
Katznelson, D
Szeinberg, A
Yahav, J
Bujanover, Y
TI Liver cirrhosis and portal hypertension in cystic fibrosis
SO EUROPEAN JOURNAL OF GASTROENTEROLOGY & HEPATOLOGY
LA English
DT Article
DE cystic fibrosis; portal hypertension; invasive therapy; distal
intestinal obstruction syndrome
ID INTRAHEPATIC PORTOSYSTEMIC SHUNT; RISK-FACTORS; INJECTION SCLEROTHERAPY;
ESOPHAGEAL-VARICES; MANAGEMENT; DISEASE; TRANSPLANTATION; CHILDREN;
[truncated: 20,444 more rows]

## Sheet: 2004
FN Clarivate Analytics Web of Science
VR 1.0
PT J
AU Lee, SS
AF Lee, SS
TI Histological response to interferon alfa-based therapies in hepatitis C
SO SEMINARS IN LIVER DISEASE
LA English
DT Review
DE liver biopsy; peginterferon; fibrosis; cirrhosis; treatment
ID SERUM FIBROSIS MARKERS; LIVER FIBROSIS; PEGINTERFERON ALPHA-2A; INITIAL
TREATMENT; PLUS RIBAVIRIN; PEGYLATED INTERFERON-ALPHA-2B;
CLINICAL-SIGNIFICANCE; HYALURONIC-ACID; VIRUS; FIBROGENESIS
AB Histological response is defined as an improvement in the severity of liver inflammation with or without an improvement in fibrosis in patients following treatment for an acute or chronic liver disorder. Histological response occurs in patients with chronic hepatitis C virus (HCV) infection who have had a sustained virological response following treatment with interferon (IFN) therapy and in a…
C1 Univ Calgary, Fac Med, Calgary, AB T2N 4N1, Canada.
RP Lee, SS (通讯作者)，Univ Calgary, Fac Med, 3330 Hosp Dr NW, Calgary, AB T2N 4N1, Canada.
EM samlee@ucalgary.ca
CR Arthur MJP, 2002, GASTROENTEROLOGY, V122, P1525, DOI 10.1053/gast.2002.33367
BEDOSSA P, 1994, HEPATOLOGY, V20, P15
Bodenheimer HC, 1997, HEPATOLOGY, V26, P473, DOI 10.1002/hep.510260231
Dayhoff JE, 2001, CANCER, V91, P1615, DOI 10.1002/1097-0142(20010415)91:8+<1615::AID-CNCR1175>3.0.CO;2-L
Di Bisceglie AM, 2000, GASTROENTEROLOGY, V118, pA1435
Fabris P, 1999, J GASTROENTEROL, V34, P345, DOI 10.1007/s005350050272
Fried MW, 2002, NEW ENGL J MED, V347, P975, DOI 10.1056/NEJMoa020047
George J, 2000, J GASTROEN HEPATOL, V15, P819, DOI 10.1046/j.1440-1746.2000.02175.x
Haydon GH, 1998, J VIRAL HEPATITIS, V5, P255, DOI 10.1046/j.1365-2893.1998.00108.x
Heathcote EJ, 2000, NEW ENGL J MED, V343, P1673, DOI 10.1056/NEJM200012073432302
ISHAK K, 1995, J HEPATOL, V22, P696, DOI 10.1016/0168-8278(95)80226-6
Itoh Y, 1999, AM J GASTROENTEROL, V94, P1332, DOI 10.1111/j.1572-0241.1999.01083.x
Kanzler S, 2001, J VIRAL HEPATITIS, V8, P430, DOI 10.1046/j.1365-2893.2001.00314.x
KNODELL RG, 1981, HEPATOLOGY, V1, P431, DOI 10.1002/hep.1840010511
Kojima H, 2001, J GASTROEN HEPATOL, V16, P1015, DOI 10.1046/j.1440-1746.2001.02569.x
Leroy V, 2001, J HEPATOL, V35, P120, DOI 10.1016/S0168-8278(01)00091-5
Lindsay KL, 2001, HEPATOLOGY, V34, P395, DOI 10.1053/jhep.2001.26371
Manns MP, 2001, LANCET, V358, P958, DOI 10.1016/S0140-6736(01)06102-5
McHutchison JG, 1998, NEW ENGL J MED, V339, P1485, DOI 10.1056/NEJM199811193392101
Mitsuda A, 2000, J HEPATOL, V32, P666, DOI 10.1016/S0168-8278(00)80230-5
Myers RP, 2001, J VIRAL HEPATITIS, V8, P249, DOI 10.1046/j.1365-2893.2001.00288.x
Neuman M, 2001, HEPATOLOGY, V34, p426A
Neuman MG, 2001, J HEPATOL, V34, P108
Ninomiya T, 1998, J GASTROEN HEPATOL, V13, P68, DOI 10.1111/j.1440-1746.1998.tb00548.x
Patel K, 2002, HEPATOLOGY, V36, p355A
Pohl A, 2001, AM J GASTROENTEROL, V96, P3142, DOI 10.1111/j.1572-0241.2001.05268.x
Poynard T, 1997, LANCET, V349, P825, DOI 10.1016/S0140-6736(96)07642-8
Poynard T, 1998, LANCET, V352, P1426, DOI 10.1016/S0140-6736(98)07124-4
Poynard T, 2002, GASTROENTEROLOGY, V122, P1303, DOI 10.1053/gast.2002.33023
Reddy KR, 2001, HEPATOLOGY, V33, P433, DOI 10.1053/jhep.2001.21747
Romagnuolo J, 2001, AM J GASTROENTEROL, V96, P3165, DOI 10.1111/j.1572-0241.2001.05275.x
Saadeh S, 2001, HEPATOLOGY, V33, P196, DOI 10.1053/jhep.2001.20534
SCHEUER PJ, 1991, J HEPATOL, V13, P372, DOI 10.1016/0168-8278(91)90084-O
Serejo F, 2001, DIGEST DIS SCI, V46, P1684, DOI 10.1023/A:1010649403659
Shiffman ML, 1999, GASTROENTEROLOGY, V117, P1164, DOI 10.1016/S0016-5085(99)70402-6
Shiffman ML, 1997, HEPATOLOGY, V26, P780, DOI 10.1002/hep.510260335
TONG MJ, 1995, NEW ENGL J MED, V332, P1463, DOI 10.1056/NEJM199506013322202
Ueno T, 2001, HEPATO-GASTROENTEROL, V48, P1124
Yamada M, 1996, J GASTROEN HEPATOL, V11, P646, DOI 10.1111/j.1440-1746.1996.tb00308.x
Zeuzem S, 2000, NEW ENGL J MED, V343, P1666, DOI 10.1056/NEJM200012073432301
NR 40
TC 13
Z9 14
U1 0
U2 0
PU THIEME MEDICAL PUBL INC
PI NEW YORK
PA 333 SEVENTH AVE, NEW YORK, NY 10001 USA
SN 0272-8087
EI 1098-8971
J9 SEMIN LIVER DIS
JI Semin. Liver Dis.
PY 2004
VL 24
SU 2
BP 55
EP 60
DI 10.1055/s-2004-832929
PG 6
WC Gastroenterology & Hepatology
WE Science Citation Index Expanded (SCI-EXPANDED)
SC Gastroenterology & Hepatology
GA 852GD
UT WOS:000223742400009
PM 15346247
DA 2022-04-16
ER
PT J
AU Van de Casteele, M
Roskams, T
Van der Elst, I
van Pelt, JF
Fevery, J
Nevens, F
AF Van de Casteele, M
Roskams, T
Van der Elst, I
van Pelt, JF
Fevery, J
Nevens, F
TI Halofuginone can worsen liver fibrosis in bile duct obstructed rats
SO LIVER INTERNATIONAL
LA English
DT Article
DE bile ductule; collagen; fibrosis; halofuginone; rat
ID PORTAL-HYPERTENSION; BILIARY FIBROSIS; INHIBITOR; SECONDARY
AB Background/aims: Halofuginone (HF) is an antifibrotic agent in rat models of liver fibrosis caused by repetitive intoxications. A beneficial effect of HF on a biliary type of liver fibrosis has not been proven yet. Methods: Bile duct-obstructed rats were given HF from the moment of obstruction onwards and compared with no treatment. After 3 weeks, respectively, 6 weeks, aminopyrine breath test…
C1 Catholic Univ Louvain, Univ Hosp Gasthuisberg, Dept Hepatol, B-3000 Louvain, Belgium.
Catholic Univ Louvain, Univ Hosp Gasthuisberg, Dept Pathol, B-3000 Louvain, Belgium.
RP Van de Casteele, M (通讯作者)，Catholic Univ Louvain, Dept Hepatol, Herestr 49, B-3000 Louvain, Belgium.
EM marc.vandecasteele@uz.kuleuven.ac.be
OI Roskams, Tania/0000-0002-2816-1530; van Pelt, Jos/0000-0001-6903-4338;
Van de Casteele, Marc/0000-0002-1561-9418
CR Bataller R, 2001, SEMIN LIVER DIS, V21, P437, DOI 10.1055/s-2001-17558
Boigk G, 1997, HEPATOLOGY, V26, P643, DOI 10.1002/hep.510260316
Bruck R, 2001, HEPATOLOGY, V33, P379, DOI 10.1053/jhep.2001.21408
Cho JJ, 2000, GASTROENTEROLOGY, V118, P1169, DOI 10.1016/S0016-5085(00)70370-2
Croquet V, 2002, J HEPATOL, V37, P773, DOI 10.1016/S0168-8278(02)00307-0
DESMET VJ, 1994, FALK SYMP, V71, P257
*EUR VET DRUG REG, EXC
GRANOT I, 1993, BIOCHIM BIOPHYS ACTA, V1156, P107, DOI 10.1016/0304-4165(93)90123-P
GRIMAUD JC, 1984, J CHIR-PARIS, V121, P163
HOURY S, 1992, CHIRURGIE, V118, P693
IRVING CS, 1982, J LAB CLIN MED, V100, P356
MCQUISTION TE, 1981, VET PARASITOL, V9, P27, DOI 10.1016/0304-4017(81)90004-2
PAPPALARDO G, 1988, EUR SURG RES, V20, P358, DOI 10.1159/000128786
Pines M, 1997, J HEPATOL, V27, P391, DOI 10.1016/S0168-8278(97)80186-9
PUCHTLER H, 1988, HISTOCHEMISTRY, V88, P243
Rockey DC, 2000, GASTROENTEROLOGY, V118, P1261, DOI 10.1016/S0016-5085(00)70379-9
Roskams T, 1998, SEMIN DIAGN PATHOL, V15, P259
Spira G, 2002, J HEPATOL, V37, P331, DOI 10.1016/S0168-8278(02)00164-2
Steuber S, 1999, PHARMAKOTHERAPIE BEI, P355
Tao N, 2002, HEPATOLOGY, V36, p712A
Van de Casteele M, 2002, GUT, V51, P440, DOI 10.1136/gut.51.3.440
Van de Casteele M, 2001, PHARMACOL THERAPEUT, V90, P35, DOI 10.1016/S0163-7258(01)00123-1
Van De Casteele Marc, 2003, Comp Hepatol, V2, P2, DOI 10.1186/1476-5926-2-2
Xavier S, 2004, J BIOL CHEM, V279, P15167, DOI 10.1074/jbc.M309798200
Yakkundi S, 2003, J CHROMATOGR B, V788, P29, DOI 10.1016/S1570-0232(02)01009-7
ZIMMERMANN H, 1992, GASTROENTEROLOGY, V103, P579, DOI 10.1016/0016-5085(92)90850-X
NR 26
TC 11
Z9 11
U1 0
U2 4
PU WILEY
PI HOBOKEN
PA 111 RIVER ST, HOBOKEN 07030-5774, NJ USA
SN 1478-3223
EI 1478-3231
J9 LIVER INT
JI Liver Int.
PD OCT
PY 2004
VL 24
IS 5
BP 502
EP 509
DI 10.1111/j.1478-3231.2004.0950.x
PG 8
WC Gastroenterology & Hepatology
WE Science Citation Index Expanded (SCI-EXPANDED)
SC Gastroenterology & Hepatology
GA 861QP
UT WOS:000224433500017
PM 15482349
DA 2022-04-16
ER
PT J
AU Erman, F
Balkan, J
Cevikbas, U
Kocak-Toker, N
Uysal, M
AF Erman, F
Balkan, J
Cevikbas, U
Kocak-Toker, N
Uysal, M
TI Betaine or taurine administration prevents fibrosis and lipid
peroxidation induced by rat liver by ethanol plus carbon tetrachloride
intoxication
SO AMINO ACIDS
LA English
DT Article
DE betaine; taurine; taurine depletion; liver fibrosis; oxidative stress;
carbon tetrachloride; ethanol
ID OXIDATIVE STRESS; S-ADENOSYLMETHIONINE; INDUCED HEPATOTOXICITY;
ANIMAL-TISSUES; KUPFFER CELLS; CIRRHOSIS; GLUTATHIONE; FIBROGENESIS;
ACID
AB The aim of this study was to investigate the effect of betaine or taurine on liver fibrogenesis and lipid peroxidation in rats. Fibrosis was induced by treatment of rats with drinking water containing 5% ethanol and CCl4 (2 x weekly, 0.2 ml/kg, i.p.) for 4 weeks. Ethanol plus CCl4 treatment caused increased lipid peroxidation and disturbed antioxidant system in the liver. Histopathological fin…
C1 Istanbul Univ, Istanbul Fac Med, Dept Biochem, TR-34093 Capa, Turkey.
Istanbul Univ, Istanbul Fac Med, Dept Pathol, TR-34093 Capa, Turkey.
RP Uysal, M (通讯作者)，Istanbul Univ, Istanbul Fac Med, Dept Biochem, TR-34093 Capa, Turkey.
EM mujdatuysal@hotmail.com
RI Kocak-Toker, Necla/AAD-8944-2020; Çevikbaş, Uğur/AAT-7935-2021
OI Çevikbaş, Uğur/0000-0002-8735-6688; erman, Fazilet/0000-0001-5181-4053
CR Alptekin N, 1997, PHARMACOL RES, V36, P243, DOI 10.1006/phrs.1997.0225
Balkan J, 2004, EXP TOXICOL PATHOL, V55, P505, DOI 10.1078/0940-2993-00347
Balkan J, 2002, BIOL PHARM BULL, V25, P1231, DOI 10.1248/bpb.25.1231
Balkan J, 2001, HUM EXP TOXICOL, V20, P251, DOI 10.1191/096032701678227758
BARAK AJ, 1979, LIPIDS, V14, P860, DOI 10.1007/BF02534129
BARAK AJ, 1993, ALCOHOL CLIN EXP RES, V17, P552, DOI 10.1111/j.1530-0277.1993.tb00798.x
Barak AJ, 1996, ALCOHOL, V13, P395, DOI 10.1016/0741-8329(96)00030-4
BEUTLER E, 1963, J LAB CLIN MED, V61, P882
Bruck R, 2001, J HEPATOL, V35, P457, DOI 10.1016/S0168-8278(01)00163-5
Buege J A, 1978, Methods Enzymol, V52, P302
Chen W, 2004, LIFE SCI, V74, P1889, DOI 10.1016/j.lfs.2003.08.041
DESAI ID, 1984, METHOD ENZYMOL, V105, P138, DOI 10.1016/S0076-6879(84)05019-9
Deulofeu R, 2000, CLIN SCI, V99, P315, DOI 10.1042/CS20000127
Dogru-Abbasoglu S, 2001, HUM EXP TOXICOL, V20, P23, DOI 10.1191/096032701673031525
Friedman SL, 2003, J HEPATOL, V38, pS38, DOI 10.1016/S0168-8278(02)00429-4
Gasso M, 1996, J HEPATOL, V25, P200, DOI 10.1016/S0168-8278(96)80074-2
Gebhardt R, 2002, PLANTA MED, V68, P289, DOI 10.1055/s-2002-26761
Habig W H, 1981, Methods Enzymol, V77, P398
Hansen SH, 2001, DIABETES-METAB RES, V17, P330, DOI 10.1002/dmrr.229
Junnila M, 1998, VET HUM TOXICOL, V40, P263
Kanbak G, 2001, CELL BIOCHEM FUNCT, V19, P281, DOI 10.1002/cbf.926
Kim SK, 2002, FOOD CHEM TOXICOL, V40, P545, DOI 10.1016/S0278-6915(01)00102-8
LAWRENCE RA, 1976, BIOCHEM BIOPH RES CO, V71, P952, DOI 10.1016/0006-291X(76)90747-6
Loguercio C, 1996, FREE RADICAL BIO MED, V20, P483, DOI 10.1016/0891-5849(96)02057-6
Mato JM, 1999, J HEPATOL, V30, P1081, DOI 10.1016/S0168-8278(99)80263-3
Muriel P, 2003, J APPL TOXICOL, V23, P103, DOI 10.1002/jat.892
MYLORIE AA, 1986, TOXICOL APPL PHARM, V82, P512, DOI DOI 10.1016/0041-008X(86)90286-3
OHKAWA H, 1979, ANAL BIOCHEM, V95, P351, DOI 10.1016/0003-2697(79)90738-3
Omaye S T, 1979, Methods Enzymol, V62, P3, DOI 10.1016/0076-6879(79)62181-X
Parola M, 2001, J HEPATOL, V35, P297, DOI 10.1016/S0168-8278(01)00142-8
Poli G, 1997, FREE RADICAL BIO MED, V22, P287, DOI 10.1016/S0891-5849(96)00327-9
Redmond HP, 1996, ARCH SURG-CHICAGO, V131, P1280
SIEGERS CP, 1986, AGENTS ACTIONS, V18, P600, DOI 10.1007/BF01964970
SMITH PK, 1985, ANAL BIOCHEM, V150, P76, DOI 10.1016/0003-2697(85)90442-7
Suematsu T., 1982, LIPID PEROXIDES BIOL, P285
Warskulat U, 1997, J HEPATOL, V26, P1340, DOI 10.1016/S0168-8278(97)80470-9
WATERS E, 2001, J PHYSL GASTROINTEST, V280, pG1272
Wu J, 1996, SCAND J GASTROENTERO, V31, P1137, DOI 10.3109/00365529609036901
YALCIN AS, 1985, IRCS MED SCI-BIOCHEM, V13, P1143
NR 39
TC 61
Z9 67
U1 1
U2 10
PU SPRINGER WIEN
PI WIEN
PA SACHSENPLATZ 4-6, PO BOX 89, A-1201 WIEN, AUSTRIA
SN 0939-4451
EI 1438-2199
J9 AMINO ACIDS
JI Amino Acids
PD OCT
PY 2004
VL 27
IS 2
BP 199
EP 205
DI 10.1007/s00726-004-0105-5
PG 7
WC Biochemistry & Molecular Biology
WE Science Citation Index Expanded (SCI-EXPANDED)
SC Biochemistry & Molecular Biology
GA 866DD
UT WOS:000224753100012
PM 15338317
DA 2022-04-16
ER
PT J
AU Marine-Barjoan, E
Saint-Paul, MC
Pradier, C
Chaillou, S
Anty, R
Michiels, JF
Sattonnet, C
Ouzan, D
Dellamonica, P
Tran, A
AF Marine-Barjoan, E
Saint-Paul, MC
Pradier, C
Chaillou, S
Anty, R
Michiels, JF
Sattonnet, C
Ouzan, D
Dellamonica, P
Tran, A
CA Registre Ponctions Biopsies
TI Impact of antiretroviral treatment on progression of hepatic fibrosis in
HIV/hepatitis C virus co-infected patients
SO AIDS
LA English
DT Article
DE HIV-hepatitis C virus co-infection; highly active antiretroviral
therapy; liver fibrosis; case-control study
ID HUMAN-IMMUNODEFICIENCY-VIRUS; LIVER FIBROSIS; NATURAL-HISTORY;
HISTOLOGICAL FEATURES; IMMUNE RECOVERY; HIV-INFECTION; COINFECTION;
THERAPY; DISEASE; MORTALITY
AB Background: The impact of immune reconstitution on liver fibrosis in HIV/hepatitis C virus (HCV) patients is unknown. In this case-control study, we investigated the impact of HIV infection on the severity of liver fibrosis and identified related factors.
Methods: We studied 116 HIV/HCV patients and 235 HCV only patients all untreated for HCV. Each co-infected patient was matched with two singly-infected patients according to gender, age at contamination and duration of infection. Liver biopsy was analysed using the METAVIR score.
Results: Alcohol consumption and route of contamination differed between HCV-infected and HCV/HIV co-infected patients. Among co-infected patients, a F3-F4 Metavir score was significantly more frequent than in mono-infected patients. Co-infected patients with severe fibrosis (F3-F4) had higher transaminase, ferritin levels and lower CD4 T-cell count than patients with none to moderate fibrosis (F…
Conclusion: Early antiretroviral therapy in co-infected HIV-HCV patients may slow liver fibrosis progression. (C) 2004 Lippincott Williams Wilkins.
C1 CHU Nice, Hop Archet, Serv Hepatogastroenterol, F-06202 Nice 3, France.
CHU Nice, Anat Pathol Lab, Nice, France.
CHU Nice, Dept Sante Publ, Nice, France.
CHU Nice, Dept Serv Infectiol, Nice, France.
CISIH, Marseille, France.
Azur Pathol, Cagnes Sur Mer, France.
RP Marine-Barjoan, E (通讯作者)，CHU Nice, Hop Archet, Serv Hepatogastroenterol, BP 3079, F-06202 Nice 3, France.
EM marine-barjoan.e@chu-nice.fr
RI Pradier, Christian/AAE-9669-2022
OI Anty, Rodolphe/0000-0001-8194-9805; Anty, Rodolphe/0000-0002-8053-1957
CR Allory Y, 2000, HUM PATHOL, V31, P69, DOI 10.1016/S0046-8177(00)80201-4
BEDOSSA P, 1994, HEPATOLOGY, V20, P15
Beld M, 1998, VIROLOGY, V244, P504, DOI 10.1006/viro.1998.9130
Benhamou Y, 2001, HEPATOLOGY, V34, P283, DOI 10.1053/jhep.2001.26517
Benhamou Y, 1999, HEPATOLOGY, V30, P1054, DOI 10.1002/hep.510300409
BJORKANDER J, 1988, AM J MED, V84, P107, DOI 10.1016/0002-9343(88)90016-2
Brau N, 2004, J HEPATOL, V40, P33, DOI 10.1016/S0168-8278(04)90091-8
Cane EJ, 1996, NEW ENGL J MED, V334, P815, DOI 10.1056/NEJM199603283341302
Chung RT, 2002, AIDS, V16, P1915, DOI 10.1097/00002030-200209270-00008
Degos F, 1999, J HEPATOL, V31, P113, DOI 10.1016/S0168-8278(99)80386-9
Di Bisceglie AM, 1998, LANCET, V351, P351, DOI 10.1016/S0140-6736(97)07361-3
Di Martino V, 2001, HEPATOLOGY, V34, P1193, DOI 10.1053/jhep.2001.29201
EYSTER ME, 1993, J ACQ IMMUN DEF SYND, V6, P602
Feray C, 1999, GASTROENTEROLOGY, V117, P619, DOI 10.1016/S0016-5085(99)70454-3
GarciaSamaniego J, 1997, AM J GASTROENTEROL, V92, P1130
Gerschenson M, 2001, J HUMAN VIROL, V4, P335, DOI 10.1097/01.GHV.000019968.51560.90
Greub G, 2000, LANCET, V356, P1800, DOI 10.1016/S0140-6736(00)03232-3
HEALEY CJ, 1995, GUT, V37, P274, DOI 10.1136/gut.37.2.274
Lauer GM, 2001, NEW ENGL J MED, V345, P41, DOI 10.1056/NEJM200107053450107
Mangia A, 1997, J HEPATOL, V26, P1173, DOI 10.1016/S0168-8278(97)80449-7
MARCIAS J, 2004, AIDS, V18, P767
Marine-Barjoan E, 2002, GASTROEN CLIN BIOL, V26, P57
Martin-Carbonero L, 2004, CLIN INFECT DIS, V38, P128, DOI 10.1086/380130
Mohsen AH, 2003, GUT, V52, P1035, DOI 10.1136/gut.52.7.1035
Pol S, 1998, J HEPATOL, V29, P12, DOI 10.1016/S0168-8278(98)80173-6
Pol S, 1998, J HEPATOL, V28, P945, DOI 10.1016/S0168-8278(98)80341-3
Poynard T, 1997, LANCET, V349, P825, DOI 10.1016/S0140-6736(96)07642-8
Poynard T, 2000, SEMIN LIVER DIS, V20, P47, DOI 10.1055/s-2000-9258
Puoti M, 2001, J INFECT DIS, V183, P134, DOI 10.1086/317644
Qurishi N, 2003, LANCET, V362, P1708, DOI 10.1016/S0140-6736(03)14844-1
Rancinan C, 2002, AIDS, V16, P1357, DOI 10.1097/00002030-200207050-00007
Renou C, 2002, GUT, V51, P585, DOI 10.1136/gut.51.4.585
Rigamonti C, 2002, EUR J CLIN INVEST, V32, P28, DOI 10.1046/j.1365-2362.2002.0320s1028.x
Rosenthal E, 2003, AIDS, V17, P1803, DOI 10.1097/00002030-200308150-00009
Rutschmann OT, 1998, J INFECT DIS, V177, P783, DOI 10.1086/517808
SCHERMAN K, 2000, ANTIVIR THER S, V5, P64
Shi ZD, 1997, P NATL ACAD SCI USA, V94, P10663, DOI 10.1073/pnas.94.20.10663
Soriano V, 2004, AIDS, V18, P1, DOI 10.1097/00002030-200401020-00001
Soriano V, 1996, CLIN INFECT DIS, V23, P585, DOI 10.1093/clinids/23.3.585
Soriano V, 1999, EUR J EPIDEMIOL, V15, P1, DOI 10.1023/A:1007506617734
Soto B, 1997, J HEPATOL, V26, P1, DOI 10.1016/S0168-8278(97)80001-3
Thomas DL, 1996, J INFECT DIS, V174, P690, DOI 10.1093/infdis/174.4.690
Zylberberg H, 1998, CLIN INFECT DIS, V27, P1255, DOI 10.1086/514987
NR 43
TC 81
Z9 86
U1 0
U2 0
PU LIPPINCOTT WILLIAMS & WILKINS
PI PHILADELPHIA
PA TWO COMMERCE SQ, 2001 MARKET ST, PHILADELPHIA, PA 19103 USA
SN 0269-9370
EI 1473-5571
J9 AIDS
JI Aids
PD NOV 5
PY 2004
VL 18
IS 16
BP 2163
EP 2170
DI 10.1097/00002030-200411050-00008
PG 8
WC Immunology; Infectious Diseases; Virology
WE Science Citation Index Expanded (SCI-EXPANDED)
SC Immunology; Infectious Diseases; Virology
GA 869DX
UT WOS:000224964700008
PM 15577649
DA 2022-04-16
ER
PT J
AU Chen, C
Zhang, JS
Li, JJ
Huang, J
Yang, C
Huang, GC
Shi, JY
AF Chen, C
Zhang, JS
Li, JJ
Huang, J
Yang, C
Huang, GC
Shi, JY
TI Hydrodynamic-based in vivo transfection of retinoic X receptor-alpha
gene can enhance vitamin A-induced attenuation of liver fibrosis in mice
SO LIVER INTERNATIONAL
LA English
DT Article
DE hepatic stellate cells; hydrodynamic-based in vivo transfection; liver
fibrosis; RXR-alpha; vitamin A
ID HEPATIC STELLATE CELLS; NAKED PLASMID DNA; MOLECULAR-MECHANISMS; ACID
RECEPTOR; RAT-LIVER; EXPRESSION; PROLIFERATION; FIBROGENESIS; PHENOTYPE;
CIRRHOSIS
AB Background/Aim: In hepatic stellate cells isolated from rat fibrotic livers, the amount of retinoid X receptor-alpha (RXR-alpha) mRNA is greatly reduced. However, the effectiveness of retinoids in the treatment of liver fibrosis is controversial. We hypothesized that increasing the expression levels of RXR-alpha in livers will improve the response of liver fibrosis to retinoids treatment. Meth…
C1 Fudan Univ, Dept Pathol, Shanghai Med Coll, Shanghai 200032, Peoples R China.
RP Zhang, JS (通讯作者)，Fudan Univ, Dept Pathol, Shanghai Med Coll, Shanghai 200032, Peoples R China.
EM jinshengz1944@yahoo.com
RI Yang, Chen/B-3983-2011; Huang, Guangcun/B-8399-2008; Yang,
Chen/A-2346-2008
OI Huang, Guangcun/0000-0003-1695-1153;
CR Alpini G, 1997, J HEPATOL, V27, P371, DOI 10.1016/S0168-8278(97)80184-5
Bissell DM, 1998, J GASTROENTEROL, V33, P295, DOI 10.1007/s005350050087
BRAND N, 1988, NATURE, V332, P850, DOI 10.1038/332850a0
Corpechot C, 2002, HEPATOLOGY, V35, P1010, DOI 10.1053/jhep.2002.32524
DAVIS BH, 1988, HEPATOLOGY, V8, P788, DOI 10.1002/hep.1840080416
DE T, 1987, NATURE, V330, P667
FRIEDMAN SL, 1993, NEW ENGL J MED, V328, P1828
Friedman SL, 1999, SEMIN LIVER DIS, V19, P129, DOI 10.1055/s-2007-1007105
Friedman SL, 1997, J GASTROENTEROL, V32, P424, DOI 10.1007/BF02934504
Hellemams K, 2004, HEPATOLOGY, V39, P97, DOI 10.1002/hep.20015
Kobayashi N, 2001, J PHARMACOL EXP THER, V297, P853
LEID M, 1992, CELL, V68, P377, DOI 10.1016/0092-8674(92)90478-U
LEO MA, 1983, HEPATOLOGY, V3, P1
Li H, 2002, CHINESE MED J-PEKING, V115, P928
Maruyama H, 2002, J GENE MED, V4, P333, DOI 10.1002/jgm.281
MINATO Y, 1983, HEPATOLOGY, V3, P559
Nieto N, 2000, HEPATOLOGY, V32, p185A, DOI 10.1053/jhep.2000.20243
Ohata M, 1997, AM J PHYSIOL-GASTR L, V272, pG589, DOI 10.1152/ajpgi.1997.272.3.G589
Ohmura T, 1996, LIFE SCI, V58, pPL211, DOI 10.1016/0024-3205(96)00039-2
Okuno M, 1997, HEPATOLOGY, V26, P913, DOI 10.1002/hep.510260417
Olaso E, 1998, J HEPATOL, V29, P836, DOI 10.1016/S0168-8278(98)80269-9
Pinzani M, 1998, LIVER, V18, P2
Senoo H, 1998, J GASTROEN HEPATOL, V13, pS19, DOI 10.1111/jgh.1998.13.s1.19
SENOO H, 1985, LAB INVEST, V52, P182
Sheth SG, 1997, ANN INTERN MED, V126, P137, DOI 10.7326/0003-4819-126-2-199701150-00008
WAN YJY, 1993, AM J SURG, V166, P50
WEINER FR, 1992, HEPATOLOGY, V15, P336, DOI 10.1002/hep.1840150226
Yang JW, 2001, HEPATOLOGY, V33, P848, DOI 10.1053/jhep.2001.23438
ZELENT A, 1989, NATURE, V339, P714, DOI 10.1038/339714a0
Zhang B, 2003, WORLD J GASTROENTERO, V9, P2413
Zhang GF, 1999, HUM GENE THER, V10, P1735, DOI 10.1089/10430349950017734
NR 31
TC 13
Z9 13
U1 0
U2 2
PU WILEY
PI HOBOKEN
PA 111 RIVER ST, HOBOKEN 07030-5774, NJ USA
SN 1478-3223
EI 1478-3231
J9 LIVER INT
JI Liver Int.
PD DEC
PY 2004
VL 24
IS 6
BP 679
EP 686
DI 10.1111/j.1478-3231.2004.0977.x
PG 8
WC Gastroenterology & Hepatology
WE Science Citation Index Expanded (SCI-EXPANDED)
SC Gastroenterology & Hepatology
GA 874NU
UT WOS:000225357900023
PM 15566521
DA 2022-04-16
ER
PT J
AU Jiang, YC
Kang, YJ
AF Jiang, YC
Kang, YJ
TI Metallothionein gene therapy for chemical-induced liver fibrosis in mice
SO MOLECULAR THERAPY
LA English
DT Article
DE adenovirus; carbon tetrachloride; fibrosis; fibrinolysis; hepatocytes
immunohistochemistry; liver; metallothionein; mice; regeneration
ID CARBON-TETRACHLORIDE; MATRIX METALLOPROTEINASES; HEPATIC-FIBROSIS;
MAMMALIAN COLLAGENASES; PROLYL 4-HYDROXYLASE; OXIDATIVE STRESS;
MESSENGER-RNA; ZINC; RAT; CIRRHOSIS
AB Liver fibrogenesis resulting from a diversity of pathological changes involves a disturbance in mineral, in particular zinc, homeostasis. The present study was undertaken to determine whether gene therapy with metallothionein (MT), a small protein critically involved in the regulation of zinc homeostasis, can improve the recovery of liver fibrosis in a mouse model. Wild-type (WT) mice treated …
C1 Univ Louisville, Dept Med, Sch Med, Louisville, KY 40202 USA.
Univ Louisville, Dept Pharmacol & Toxicol, Sch Med, Louisville, KY 40202 USA.
RP Kang, YJ (通讯作者)，Univ Louisville, Dept Med, Sch Med, 511 S Floyd St,MDR 530, Louisville, KY 40202 USA.
EM yjkang01@louisville.edu
CR ANTTINEN H, 1981, BIOCHIM BIOPHYS ACTA, V674, P336, DOI 10.1016/0304-4165(81)90364-0
Bickel M, 1998, HEPATOLOGY, V28, P404, DOI 10.1002/hep.510280217
Bossy-Wetzel E, 2004, NEURON, V41, P351, DOI 10.1016/S0896-6273(04)00015-7
Cabre M, 2001, INT J VITAM NUTR RES, V71, P229, DOI 10.1024/0300-9831.71.4.229
Chung RS, 2004, NEUROSCIENCE, V123, P595, DOI 10.1016/j.neuroscience.2003.10.019
Garcia-Banuelos J, 2002, GENE THER, V9, P127, DOI 10.1038/sj.gt.3301647
GIMENEZ A, 1994, J HEPATOL, V21, P292, DOI 10.1016/S0168-8278(05)80304-6
HENRIET P, 1992, FEBS LETT, V310, P175, DOI 10.1016/0014-5793(92)81323-E
Iimuro Y, 2003, GASTROENTEROLOGY, V124, P445, DOI 10.1053/gast.2003.50063
Ikejima K, 2001, HEPATOLOGY, V34, P288, DOI 10.1053/jhep.2001.26518
Inagaki Y, 2003, HEPATOLOGY, V38, P890, DOI 10.1053/jhep.2003.50408
JEZEQUEL AM, 1990, J HEPATOL, V11, P206, DOI 10.1016/0168-8278(90)90115-8
JUNQUEIRA LCU, 1979, HISTOCHEM J, V11, P447, DOI 10.1007/BF01002772
Kamada Y, 2003, GASTROENTEROLOGY, V125, P1796, DOI 10.1053/j.gastro.2003.08.029
Kang YJ, 1997, J CLIN INVEST, V100, P1501, DOI 10.1172/JCI119672
Kim YH, 1999, J CELL BIOCHEM, V72, P181, DOI 10.1002/(SICI)1097-4644(19990201)72:2<181::AID-JCB3>3.0.CO;2-D
KIVIRIKKO KI, 1967, ANAL BIOCHEM, V19, P249, DOI 10.1016/0003-2697(67)90160-1
Knittel T, 2000, HISTOCHEM CELL BIOL, V113, P443
Lee HS, 2001, HEPATO-GASTROENTEROL, V48, P1114
Lee JY, 2003, EXP NEUROL, V184, P337, DOI 10.1016/S0014-4886(03)00382-0
Lichtinghagen R, 1998, VIRCHOWS ARCH, V432, P153, DOI 10.1007/s004280050149
Lu LG, 2003, WORLD J GASTROENTERO, V9, P2574
Maret W, 2003, J NUTR, V133, p1460S, DOI 10.1093/jn/133.5.1460S
Martinez MM, 2004, J NUTR, V134, P538, DOI 10.1093/jn/134.3.538
MASTERS BA, 1994, P NATL ACAD SCI USA, V91, P584, DOI 10.1073/pnas.91.2.584
MASUDA H, 1994, J CLIN INVEST, V94, P2481, DOI 10.1172/JCI117617
Monto A, 2004, HEPATOLOGY, V39, P826, DOI 10.1002/hep.20127
Myllyharju J, 1997, EMBO J, V16, P1173, DOI 10.1093/emboj/16.6.1173
Okazaki I, 2000, J GASTROEN HEPATOL, V15, pD26, DOI 10.1046/j.1440-1746.2000.02185.x
Perez MJ, 2003, FREE RADICAL BIO MED, V34, P443, DOI 10.1016/S0891-5849(02)01302-3
Pietrangelo A, 1996, SEMIN LIVER DIS, V16, P13, DOI 10.1055/s-2007-1007215
Puskas LG, 2004, FEBS LETT, V562, P99, DOI 10.1016/S0014-5793(04)00189-9
QUINN CO, 1990, J BIOL CHEM, V265, P22342
Rudolph KL, 2000, SCIENCE, V287, P1253, DOI 10.1126/science.287.5456.1253
Salgado S, 2000, MOL THER, V2, P545, DOI 10.1006/mthe.2000.0210
SELTZER JL, 1977, BIOCHIM BIOPHYS ACTA, V485, P179, DOI 10.1016/0005-2744(77)90205-4
Siller-Lopez F, 2004, GASTROENTEROLOGY, V126, P1122, DOI 10.1053/j.gastro.2003.12.045
Spahl DU, 2003, P NATL ACAD SCI USA, V100, P13952, DOI 10.1073/pnas.2335190100
Tapia L, 2004, BIOCHEM J, V378, P617, DOI 10.1042/BJ20031174
Ueki T, 1999, NAT MED, V5, P226, DOI 10.1038/5593
VALLEE BL, 1995, NEUROCHEM INT, V27, P23, DOI 10.1016/0197-0186(94)00165-Q
Watanabe T, 2000, J HEPATOL, V33, P224, DOI 10.1016/S0168-8278(00)80363-3
Watanabe T, 2001, J HEPATOL, V35, P465, DOI 10.1016/S0168-8278(01)00177-5
Zhou ZX, 2002, EXP BIOL MED, V227, P214, DOI 10.1177/153537020222700310
NR 44
TC 35
Z9 38
U1 0
U2 2
PU CELL PRESS
PI CAMBRIDGE
PA 50 HAMPSHIRE ST, FLOOR 5, CAMBRIDGE, MA 02139 USA
SN 1525-0016
EI 1525-0024
J9 MOL THER
JI Mol. Ther.
PD DEC
PY 2004
VL 10
IS 6
BP 1130
EP 1139
DI 10.1016/j.ymthe.2004.08.011
PG 10
WC Biotechnology & Applied Microbiology; Genetics & Heredity; Medicine,
Research & Experimental
WE Science Citation Index Expanded (SCI-EXPANDED)
SC Biotechnology & Applied Microbiology; Genetics & Heredity; Research &
Experimental Medicine
GA 883HA
UT WOS:000226001000017
PM 15564144
OA hybrid
DA 2022-04-16
ER
PT J
AU Inao, M
Mochida, S
Matsui, A
Eguchi, Y
Yulutuz, Y
Wang, YH
Naiki, K
Kakinuma, T
Fujimori, K
Nagoshi, S
Fujiwara, K
AF Inao, M
Mochida, S
Matsui, A
Eguchi, Y
Yulutuz, Y
Wang, YH
Naiki, K
Kakinuma, T
Fujimori, K
Nagoshi, S
Fujiwara, K
TI Japanese herbal medicine Inchin-ko-to as a therapeutic drug for liver
fibrosis
SO JOURNAL OF HEPATOLOGY
LA English
DT Article
DE TJ-135; Inchin-ko-to; liver fibrosis; hepatic stellate cells
ID SHO-SAIKO-TO; RAT-LIVER; STELLATE CELLS; HEPATIC-FIBROSIS; APOPTOSIS;
GENIPOSIDE; MECHANISMS; PROMOTER; GARDENIA; GENIPIN
AB Background/Aims: Inchin-ko-to (TJ-135) is an herbal medicine used in Japan for treatment of icteric patients with cirrhosis. Its efficacy as an anti-fibrogenic drug was evaluated in relation to stellate cell activation. Methods/Results: Liver fibrosis was induced in rats by repeated injections of carbon tetrachloride (CCl4) Or Pigserum. Oral administration of TJ-135 improved the mortality of r…
C1 Saitama Med Sch, Dept Internal Med 3, Iruma, Saitama 3500495, Japan.
RP Fujiwara, K (通讯作者)，Saitama Med Sch, Dept Internal Med 3, 38 Morohongo, Iruma, Saitama 3500495, Japan.
EM kfujiwar@saitama-med.ac.jp
CR ABURADA M, 1980, J PHARMACOBIO-DYNAM, V3, P423, DOI 10.1248/bpb1978.3.423
AKAO T, 1994, BIOL PHARM BULL, V17, P1573
BALLARDINI G, 1988, VIRCHOWS ARCH B, V56, P45, DOI 10.1007/BF02890000
BOGDANOVIC Z, 1994, J BONE MINER RES, V9, P285
Chang H.M., 1985, ADV CHINESE MED MAT, P221
CHOMCZYNSKI P, 1987, ANAL BIOCHEM, V162, P156, DOI 10.1016/0003-2697(87)90021-2
FRIEDMAN SL, 1993, NEW ENGL J MED, V328, P1828
HSU SM, 1981, J HISTOCHEM CYTOCHEM, V29, P577, DOI 10.1177/29.4.6166661
IHARA N, 1981, P S WAKAN YAKU, V14, P45
Inao M, 1997, LIFE SCI, V61, P273, DOI 10.1016/S0024-3205(97)00383-4
Kayano K, 1998, J HEPATOL, V29, P642, DOI 10.1016/S0168-8278(98)80161-X
KISO Y, 1984, PLANTA MED, V50, P81, DOI 10.1055/s-2007-969627
KISO Y, 1982, Shoyakugaku Zasshi, V36, P238
KNOOK DL, 1982, EXP CELL RES, V139, P468, DOI 10.1016/0014-4827(82)90283-X
KOMIYA T, 1976, YAKUGAKU ZASSHI, V96, P841, DOI 10.1248/yakushi1947.96.7_841
MIYAGOSHI M, 1988, PLANTA MED, P556, DOI 10.1055/s-2006-962550
NAEBA K, 1985, P S 9 SAT S 8 17 INT, P120
OKUNO I, 1988, CHEM PHARM BULL, V36, P769
Osada N, 2001, BIOCHEM BIOPH RES CO, V282, P524, DOI 10.1006/bbrc.2001.4545
Rockey DC, 2001, SEMIN LIVER DIS, V21, P337, DOI 10.1055/s-2001-17551
Rockey DC, 1996, HEPATOLOGY, V24, P233
Sakaida I, 2003, J HEPATOL, V38, P762, DOI 10.1016/S0168-8278(03)00094-1
Shimizu I, 1999, HEPATOLOGY, V29, P149, DOI 10.1002/hep.510290108
TAGUCHI H, 1975, P S WAKAN YAKU, V9, P85
Walton CM, 1996, HEPATOLOGY, V23, P310
Yamamoto M, 1996, HEPATOLOGY, V23, P552
Yamamoto M, 2000, GASTROENTEROLOGY, V118, P380, DOI 10.1016/S0016-5085(00)70220-4
YAMANO T, 1990, FOOD CHEM TOXICOL, V28, P515, DOI 10.1016/0278-6915(90)90122-4
YAMAUCHI K, 1976, PLANTA MED, V30, P39, DOI 10.1055/s-0028-1097691
NR 29
TC 84
Z9 93
U1 0
U2 18
PU ELSEVIER
PI AMSTERDAM
PA RADARWEG 29, 1043 NX AMSTERDAM, NETHERLANDS
SN 0168-8278
EI 1600-0641
J9 J HEPATOL
JI J. Hepatol.
PD OCT
PY 2004
VL 41
IS 4
BP 584
EP 591
DI 10.1016/j.jhep.2004.06.033
PG 8
WC Gastroenterology & Hepatology
WE Science Citation Index Expanded (SCI-EXPANDED)
SC Gastroenterology & Hepatology
GA 864YQ
UT WOS:000224669700010
PM 15464238
DA 2022-04-16
ER
PT J
AU Rullier, A
Trimoulet, P
Neau, D
Bernard, PH
AF Rullier, A
Trimoulet, P
Neau, D
Bernard, PH
TI Fibrosis is worse in HIV-HCV patients with low-level immunodepression
referred for HCV treatment than in HCV-matched patients
SO HUMAN PATHOLOGY
LA English
DT Article
DE HIV-HCV coinfection; liver fibrosis; immunohistochemistry; quantitative
reverse-transcription polymerase chain reaction
ID HEPATITIS-C VIRUS; HUMAN-IMMUNODEFICIENCY-VIRUS; LIVER FIBROSIS;
INFECTED PATIENTS; NATURAL-HISTORY; COINFECTION; PROGRESSION; CELLS;
INTERFERON; CIRRHOSIS
AB Hepatitis C virus (HCV) infection is frequent in human immunodeficiency virus (HIV)-infected patients. It is known to have an aggressive course in significantly immunosuppressed patients, and cirrhosis C has become one of the main causes of mortality in HTV-HCV coinfected patients since the improvement of antiretroviral therapy. The reasons for this severe fibrotic evolution are unclear. This …
C1 Bordeaux Hosp, Dept Pathol, Bordeaux, France.
Bordeaux Hosp, Dept Virol, Bordeaux, France.
Bordeaux Hosp, Dept Infect Dis, Bordeaux, France.
Bordeaux Hosp, Dept Gastroenterol Hepatol, Bordeaux, France.
Bordeaux Hosp, Dept Internal Med, Bordeaux, France.
Victor Segalen Univ, INSERM, U593, Bordeaux, France.
Victor Segalen Univ, Pathol Lab, GREF, INSERM,E0362 IFR66, Bordeaux, France.
Univ Bologna, Dept Internal Med, Bologna, Italy.
Univ Bologna, Dept Gastroenterol Hepatol, Bologna, Italy.
RP Rullier, A (通讯作者)，Serv Anat Pathol, Pl Amelie Raba Leon, F-33076 Bordeaux, France.
CR Allory Y, 2000, HUM PATHOL, V31, P69, DOI 10.1016/S0046-8177(00)80201-4
BALLARDINI G, 1995, HEPATOLOGY, V21, P730, DOI 10.1002/hep.1840210320
Bedossa P, 1996, HEPATOLOGY, V24, P289, DOI 10.1002/hep.510240201
BEDOSSA P, 1994, HEPATOLOGY, V20, P15
Benhamou Y, 2001, HEPATOLOGY, V34, P283, DOI 10.1053/jhep.2001.26517
Benhamou Y, 1999, HEPATOLOGY, V30, P1054, DOI 10.1002/hep.510300409
BERK L, 1991, GUT, V32, P1198, DOI 10.1136/gut.32.10.1198
Bierhoff E, 1997, VIRCHOWS ARCH, V430, P271, DOI 10.1007/BF01092749
Blanc JF, 1997, GASTROEN CLIN BIOL, V21, P869
Bonacini M, 1999, J VIRAL HEPATITIS, V6, P203, DOI 10.1046/j.1365-2893.1999.00153.x
Bonacini M, 2000, ARCH INTERN MED, V160, P3365, DOI 10.1001/archinte.160.22.3365
CHEVALLIER M, 1994, HEPATOLOGY, V20, P349, DOI 10.1016/0270-9139(94)90185-6
Cribier B, 1996, RES VIROLOGY, V147, P263, DOI 10.1016/0923-2516(96)82284-9
Di Martino V, 2001, HEPATOLOGY, V34, P1193, DOI 10.1053/jhep.2001.29201
GarciaSamaniego J, 1997, AM J GASTROENTEROL, V92, P1130
Ghany MG, 1996, DIGEST DIS SCI, V41, P1265, DOI 10.1007/BF02088247
Greub G, 2000, LANCET, V356, P1800, DOI 10.1016/S0140-6736(00)03232-3
HOUSSET C, 1993, J HEPATOL, V19, P252, DOI 10.1016/S0168-8278(05)80579-3
Perez-Gracia T, 1999, LIVER, V19, P288, DOI 10.1111/j.1478-3231.1999.tb00051.x
Pernollet M, 2002, CLIN EXP IMMUNOL, V130, P518, DOI 10.1046/j.1365-2249.2002.01996.x
Puoti M, 2001, J INFECT DIS, V183, P134, DOI 10.1086/317644
Rullier A, 2001, MODERN PATHOL, V14, P496, DOI 10.1038/modpathol.3880338
Sabin CA, 1997, J INFECT DIS, V175, P164, DOI 10.1093/infdis/175.1.164
SanchezQuijano A, 1995, EUR J CLIN MICROBIOL, V14, P949, DOI 10.1007/BF01691375
SCOAZEC JY, 1990, HEPATOLOGY, V12, P505, DOI 10.1002/hep.1840120310
Shi ZD, 1997, P NATL ACAD SCI USA, V94, P10663, DOI 10.1073/pnas.94.20.10663
Soriano V, 2002, AIDS, V16, P813, DOI 10.1097/00002030-200204120-00001
Soto B, 1997, J HEPATOL, V26, P1, DOI 10.1016/S0168-8278(97)80001-3
Sterling RK, 2003, JAIDS-J ACQ IMM DEF, V32, P30, DOI 10.1097/00126334-200301010-00005
Trimoulet P, 2002, J MED VIROL, V67, P143, DOI 10.1002/jmv.2203
WEJSTAL R, 1992, LIVER, V12, P161
Woitas RP, 1999, AIDS, V13, P1313, DOI 10.1097/00002030-199907300-00007
Zylberberg H, 1998, CLIN INFECT DIS, V27, P1255, DOI 10.1086/514987
NR 33
TC 15
Z9 15
U1 0
U2 2
PU W B SAUNDERS CO-ELSEVIER INC
PI PHILADELPHIA
PA 1600 JOHN F KENNEDY BOULEVARD, STE 1800, PHILADELPHIA, PA 19103-2899 USA
SN 0046-8177
EI 1532-8392
J9 HUM PATHOL
JI Hum. Pathol.
PD SEP
PY 2004
VL 35
IS 9
BP 1088
EP 1094
DI 10.1016/j.humpath.2004.05.009
PG 7
WC Pathology
WE Science Citation Index Expanded (SCI-EXPANDED)
SC Pathology
GA 860OB
UT WOS:000224351800007
PM 15343510
DA 2022-04-16
ER
PT J
AU Shiozawa, Y
Fujita, H
Fujimura, J
Suzuki, K
Sato, H
Saito, M
Shimizu, T
Yamashiro, Y
AF Shiozawa, Y
Fujita, H
Fujimura, J
Suzuki, K
Sato, H
Saito, M
Shimizu, T
Yamashiro, Y
TI A fetal case of transient abnormal myelopoiesis with severe liver
failure in down syndrome: Prognostic value of serum markers
SO PEDIATRIC HEMATOLOGY AND ONCOLOGY
LA English
DT Article
DE hyaluronic acid (HA); liver fibrosis; N-terminal peptide of III
procollagen (P-III-P); prognostic indicators; transient abnormal
myelopoiesis (TAM); type IV collagen
ID MYELOPROLIFERATIVE DISORDER; HEPATIC-FIBROSIS; BILIARY ATRESIA
AB The authors recently encountered a lethal case of Down syndrome with transient abnormal myelopoiesis (TAM). Although the peripheral white blood cell count and blast cells had improved without specific treatment, the patient died of severe coagulopathy due to liver fibrosis when he was 5 years old. The prognosis of TAM with liver fibrosis was poor. The patient had high levels of N-terminal pept…
C1 Juntendo Univ, Sch Med, Dept Pediat, Bunkyo Ku, Tokyo 1138421, Japan.
RP Shiozawa, Y (通讯作者)，Juntendo Univ, Sch Med, Dept Pediat, Bunkyo Ku, 2-1-1 Hongo, Tokyo 1138421, Japan.
CR Al-Kasim F, 2002, J PEDIAT HEMATOL ONC, V24, P9, DOI 10.1097/00043426-200201000-00004
Arai H, 1999, HUM PATHOL, V30, P474, DOI 10.1016/S0046-8177(99)90125-9
BECROFT D M O, 1990, Pediatric Pathology, V10, P397
BECROFT DMO, 1993, PEDIATR PATHOL, V13, P811, DOI 10.3109/15513819309048267
Hongeng S, 2000, J PEDIAT HEMATOL ONC, V22, P543, DOI 10.1097/00043426-200011000-00015
INOUE T, 1996, JPN J CLIN PATHOL, V44, P590
KANAZAWA F, 2001, ACTA NEONAT JPN, V37, P502
Kobayashi H, 1999, J PEDIATR SURG, V34, P1791, DOI 10.1016/S0022-3468(99)90314-7
Kobayashi H, 1998, J PEDIATR SURG, V33, P112, DOI 10.1016/S0022-3468(98)90374-8
MATSUBARA H, 2002, JPN J PEDIAT HEMATOL, V16, P11
MIYAUCHI J, 1992, BLOOD, V80, P1521
NAKAGAWA T, 1988, J PEDIATR-US, V112, P58, DOI 10.1016/S0022-3476(88)80122-7
RUCHELLI ED, 1991, HUM PATHOL, V22, P1274, DOI 10.1016/0046-8177(91)90111-2
Schwab M, 1998, MED PEDIATR ONCOL, V31, P159, DOI 10.1002/(SICI)1096-911X(199809)31:3<159::AID-MPO6>3.0.CO;2-A
WITZLEBEN CL, 1989, HUM PATHOL, V20, P335, DOI 10.1016/0046-8177(89)90042-7
YAGIHASHI N, 1995, J CLIN PATHOL, V48, P973, DOI 10.1136/jcp.48.10.973
YAMAMOTO T, 1998, ARCH HISTOPATHOL, V5, P54
ZAMBRANO EV, 1997, AN ESP PEDIAT, V47, P69
NR 18
TC 8
Z9 8
U1 0
U2 0
PU TAYLOR & FRANCIS INC
PI PHILADELPHIA
PA 325 CHESTNUT ST, SUITE 800, PHILADELPHIA, PA 19106 USA
SN 0888-0018
J9 PEDIATR HEMAT ONCOL
JI Pediatr. Hematol. Oncol.
PD APR-MAY
PY 2004
VL 21
IS 3
BP 273
EP 278
DI 10.1080/08880010490277088
PG 6
WC Oncology; Hematology; Pediatrics
WE Science Citation Index Expanded (SCI-EXPANDED)
SC Oncology; Hematology; Pediatrics
GA 806AU
UT WOS:000220407600010
PM 15202167
DA 2022-04-16
ER
PT J
AU Zhou, XY
Hovell, CJ
Pawley, S
Hutchings, MI
Arthur, MJP
Iredale, JP
Benyon, RC
AF Zhou, XY
Hovell, CJ
Pawley, S
Hutchings, MI
Arthur, MJP
Iredale, JP
Benyon, RC
TI Expression of matrix metalloproteinase-2 and-14 persists during early
resolution of experimental liver fibrosis and might contribute to
fibrolysis
SO LIVER INTERNATIONAL
LA English
DT Article
DE collagenase; hepatic stellate cell; liver fibrosis; matrix
metalloproteinase; tissue inhibitor of metalloproteinase
ID FIBROTIC HUMAN LIVER; HEPATIC LIPOCYTES SYNTHESIZE; TISSUE INHIBITOR;
MESSENGER-RNA; INTERSTITIAL COLLAGENASE; I COLLAGEN; RAT-LIVER;
DIFFERENTIAL EXPRESSION; PULMONARY-FIBROSIS; ACTIVATION
AB Background/Aims: Resolution of liver fibrosis is possible but the identity of the matrix metalloproteinases (MMPs) which degrade the accumulated collagens is uncertain. We examined MMP-2 and MMP-14 expression in established and resolving fibrosis to assess their role in resolution of liver fibrosis. Methods: MMP and tissue inhibitor of metalloproteinase (TIMP)-2 expression in liver extracts wa…
C1 Southampton Gen Hosp, Univ Div Infect Inflammat & Repair, Liver Res Grp, Southampton SO16 6YD, Hants, England.
John Innes Ctr Plant Sci Res, Dept Mol Microbiol, Norwich NR4 7UH, Norfolk, England.
RP Benyon, RC (通讯作者)，Southampton Gen Hosp, Univ Div Infect Inflammat & Repair, Liver Res Grp, Southampton SO16 6YD, Hants, England.
EM rcb@soton.ac.uk
RI Hutchings, Matt/D-1923-2009
OI Hutchings, Matt/0000-0001-6628-5940; Iredale, John/0000-0003-2174-5127
CR ABDELAZIZ G, 1990, AM J PATHOL, V137, P1333
AIMES RT, 1995, J BIOL CHEM, V270, P5872, DOI 10.1074/jbc.270.11.5872
ALLAN JA, 1995, BIOCHEM J, V309, P299, DOI 10.1042/bj3090299
ARTHUR MJP, 1992, BIOCHEM J, V287, P701, DOI 10.1042/bj2870701
Benyon RC, 2000, GUT, V46, P443, DOI 10.1136/gut.46.4.443
Benyon RC, 1996, GASTROENTEROLOGY, V110, P821, DOI 10.1053/gast.1996.v110.pm8608892
Benyon RC, 1999, HEPATOLOGY, V30, P977, DOI 10.1002/hep.510300431
BURT AD, 1993, J PATHOL, V170, P105, DOI 10.1002/path.1711700203
FRIEDMAN SL, 1990, SEMIN LIVER DIS, V10, P20, DOI 10.1055/s-2008-1040454
FRIEDMAN SL, 1993, NEW ENGL J MED, V328, P1828
Herbst H, 1997, AM J PATHOL, V150, P1647
Holmbeck K, 1999, CELL, V99, P81, DOI 10.1016/S0092-8674(00)80064-1
Iredale JP, 1998, J CLIN INVEST, V102, P538, DOI 10.1172/JCI1018
Iredale JP, 1996, HEPATOLOGY, V24, P176, DOI 10.1002/hep.510240129
IREDALE JP, 1992, J CLIN INVEST, V90, P282, DOI 10.1172/JCI115850
IREDALE JP, 1995, CLIN SCI, V89, P75, DOI 10.1042/cs0890075
Issa R, 2002, FASEB J, V16, P47, DOI 10.1096/fj.02-0494fje
Johnson TS, 2002, EXP NEPHROL, V10, P182
KLEINER DE, 1994, ANAL BIOCHEM, V218, P325, DOI 10.1006/abio.1994.1186
Knittel T, 1999, J HEPATOL, V30, P48, DOI 10.1016/S0168-8278(99)80007-5
Knittel T, 2000, HISTOCHEM CELL BIOL, V113, P443
Kossakowska AE, 1998, AM J PATHOL, V153, P1895, DOI 10.1016/S0002-9440(10)65703-3
Madtes DK, 2001, AM J RESP CELL MOL, V24, P599, DOI 10.1165/ajrcmb.24.5.4192
MARUYAMA K, 1982, LIFE SCI, V30, P1379, DOI 10.1016/0024-3205(82)90023-6
MILANI S, 1990, AM J PATHOL, V137, P59
MILANI S, 1994, AM J PATHOL, V144, P528
MONTFORT I, 1978, AM J PATHOL, V92, P411
Murphy G, 1999, APMIS, V107, P38, DOI 10.1111/j.1699-0463.1999.tb01524.x
NAKAYAMA Y, 1991, LIVER, V11, P260
Nicholson ML, 2002, BRIT J SURG, V89, P933, DOI 10.1046/j.1365-2168.2002.02118.x
Ohuchi E, 1997, J BIOL CHEM, V272, P2446, DOI 10.1074/jbc.272.4.2446
OKADA A, 1995, P NATL ACAD SCI USA, V92, P2730, DOI 10.1073/pnas.92.7.2730
OKAZAKI I, 1974, NATURE, V252, P49, DOI 10.1038/252049a0
Olaso E, 2001, J CLIN INVEST, V108, P1369, DOI 10.1172/JCI200112373
PEREZTAMAYO R, 1987, EXP MOL PATHOL, V47, P300, DOI 10.1016/0014-4800(87)90015-3
Preaux AM, 1999, HEPATOLOGY, V30, P944, DOI 10.1002/hep.510300432
Preaux AM, 2002, HEPATOLOGY, V36, P615, DOI 10.1053/jhep.2002.35279
Selman M, 2000, AM J PHYSIOL-LUNG C, V279, pL562, DOI 10.1152/ajplung.2000.279.3.L562
STEFFENSEN B, 1995, J BIOL CHEM, V270, P11555, DOI 10.1074/jbc.270.19.11555
TAKAHARA T, 1995, HEPATOLOGY, V21, P787
Takahara T, 1997, HEPATOLOGY, V26, P1521
Theret N, 1998, AM J PATHOL, V153, P945, DOI 10.1016/S0002-9440(10)65636-2
VYAS SK, 1995, GASTROENTEROLOGY, V109, P889, DOI 10.1016/0016-5085(95)90399-2
Watanabe T, 2001, J HEPATOL, V35, P465, DOI 10.1016/S0168-8278(01)00177-5
Will H, 1996, J BIOL CHEM, V271, P17119, DOI 10.1074/jbc.271.29.17119
Yata Y, 1999, J HEPATOL, V30, P425, DOI 10.1016/S0168-8278(99)80101-9
Yoshiji H, 2000, HEPATOLOGY, V32, P1248, DOI 10.1053/jhep.2000.20521
Zhou ZJ, 2000, P NATL ACAD SCI USA, V97, P4052, DOI 10.1073/pnas.060037197
NR 48
TC 81
Z9 85
U1 1
U2 5
PU WILEY
PI HOBOKEN
PA 111 RIVER ST, HOBOKEN 07030-5774, NJ USA
SN 1478-3223
EI 1478-3231
J9 LIVER INT
JI Liver Int.
PD OCT
PY 2004
VL 24
IS 5
BP 492
EP 501
DI 10.1111/j.1478-3231.2004.0946.x
PG 10
WC Gastroenterology & Hepatology
WE Science Citation Index Expanded (SCI-EXPANDED)
SC Gastroenterology & Hepatology
GA 861QP
UT WOS:000224433500016
PM 15482348
DA 2022-04-16
ER
PT J
AU Kral, JG
Thung, SN
Biron, S
Hould, FS
Lebel, S
Marceau, S
Simard, S
Marceau, P
AF Kral, JG
Thung, SN
Biron, S
Hould, FS
Lebel, S
Marceau, S
Simard, S
Marceau, P
TI Effects of surgical treatment of the metabolic syndrome on liver
fibrosis and cirrhosis
SO SURGERY
LA English
DT Article
ID NONALCOHOLIC FATTY LIVER; C-REACTIVE PROTEIN; NUTRITION EXAMINATION
SURVEY; INSULIN-RESISTANCE SYNDROME; PITUITARY-ADRENAL AXIS; 3RD
NATIONAL-HEALTH; JEJUNOILEAL BYPASS; HEPATIC-FIBROSIS; MORBID-OBESITY;
BILIOPANCREATIC DIVERSION
AB Background. Both weight loss and gastrointestinal surgery for obesity can cause liver disease, making their role in the treatment of obesity-related liver disease controversial.
Methods. Six hundred eighty-nine severely obese women (n = 55 1) and men (n = 138), BMI = 4 7 9 kg m(-2) (mean +/- SD), without known liver disease, underwent biliopancreatic diversion (BPD) with liver biopsy. Fourteen patients (2%) had cryptogenic cirrhosis, 11 of whom underwent multiple repeat biopsies. After 38 18 kg weight loss, 104 of the 689 patients underwent routine second biopsies during…
Results. All 689 patients lost weight accompanied by improvements in the metabolic syndrome. Among the 104 patients who underwent reoperation, severe fibrosis (grade 3-5) decreased in 28 whereas mild fibrosis (grade 1-2) appeared in 42. Increased fibrosis was related to low-normal serum albumin, uncontrolled diarrhea, low intake of alcohol, and menopausal status. Fibrosis and inflammation decreas…
Conclusions. The metabolic syndrome of obesity is a determinant of liver fibrosis and cirrhosis, treatable by substantial weight loss after malabsorptive surgery.
C1 Suny Downstate Med Ctr, Dept Surg, Brooklyn, NY 11203 USA.
Mt Sinai Med Ctr, Dept Pathol, New York, NY 10029 USA.
Univ Laval, Hosp Laval, Dept Surg, Ste Foy, PQ G1K 7P4, Canada.
RP Kral, JG (通讯作者)，Suny Downstate Med Ctr, Dept Surg, Box 40,450 Clarkson Ave, Brooklyn, NY 11203 USA.
CR Angulo P, 1999, HEPATOLOGY, V30, P1356, DOI 10.1002/hep.510300604
Angulo P, 2002, NEW ENGL J MED, V346, P1221, DOI 10.1038/nrdp.2015.80
Arthur MJP, 2002, GASTROENTEROLOGY, V122, P1525, DOI 10.1053/gast.2002.33367
BALDRIDGE AD, 1995, J PEDIATR-US, V127, P700, DOI 10.1016/S0022-3476(95)70156-7
BOWKER AH, 1948, J AM STAT ASSOC, V43, P572, DOI 10.2307/2280710
Bravo AA, 2001, NEW ENGL J MED, V344, P495, DOI 10.1056/NEJM200102153440706
Brenner DA, 2000, GASTROENTEROLOGY, V119, P1399, DOI 10.1053/gast.2000.20206
Brolin RE, 1998, ARCH SURG-CHICAGO, V133, P84, DOI 10.1001/archsurg.133.1.84
CAPRON JP, 1982, DIGEST DIS SCI, V27, P265, DOI 10.1007/BF01296926
CHROUSOS GP, 1995, NEW ENGL J MED, V332, P1351, DOI 10.1056/NEJM199505183322008
Clark JM, 2003, JAMA-J AM MED ASSOC, V289, P3000, DOI 10.1001/jama.289.22.3000
Clark JM, 2002, GASTROENTEROLOGY, V122, P1649, DOI 10.1053/gast.2002.33573
Cortez-Pinto H, 1999, CLIN NUTR, V18, P353, DOI 10.1016/S0261-5614(99)80015-6
Day CP, 1998, GASTROENTEROLOGY, V114, P842, DOI 10.1016/S0016-5085(98)70599-2
Dixon JB, 2001, GASTROENTEROLOGY, V121, P91, DOI 10.1053/gast.2001.25540
Dixon JB, 2002, OBES RES, V10, P245, DOI 10.1038/oby.2002.33
DRENICK EJ, 1982, GASTROENTEROLOGY, V82, P535
Dubuisson L, 2002, HEPATOLOGY, V35, P325, DOI 10.1053/jhep.2002.31166
Dufour JF, 1997, ANN INTERN MED, V127, P981, DOI 10.7326/0003-4819-127-11-199712010-00006
Ferrannini E, 2000, LANCET, V355, P2181, DOI 10.1016/S0140-6736(00)02397-7
FOGEL MR, 1976, GASTROENTEROLOGY, V71, P729
Ford ES, 2002, JAMA-J AM MED ASSOC, V287, P356, DOI 10.1001/jama.287.3.356
Ford ES, 2001, J PEDIATR-US, V138, P486, DOI 10.1067/mpd.2001.112898
Friedman SL, 2000, J BIOL CHEM, V275, P2247, DOI 10.1074/jbc.275.4.2247
Gohil B C, 2001, CNS Spectr, V6, P581
GRIMM IS, 1992, AM J GASTROENTEROL, V87, P775
HAMILTON DL, 1983, GASTROENTEROLOGY, V85, P722
Hammel P, 2001, NEW ENGL J MED, V344, P418, DOI 10.1056/NEJM200102083440604
Hocking MP, 1998, DIGEST DIS SCI, V43, P2493, DOI 10.1023/A:1026698602714
HRUSZKEWYCZ AM, 1988, BIOCHEM BIOPH RES CO, V153, P191, DOI 10.1016/S0006-291X(88)81207-5
Ikejima K, 2002, GASTROENTEROLOGY, V122, P1399, DOI 10.1053/gast.2002.32995
Kaplan LM, 1998, GASTROENTEROLOGY, V115, P997, DOI 10.1016/S0016-5085(98)70272-0
Knobler H, 1999, QJM-MON J ASSOC PHYS, V92, P73, DOI 10.1093/qjmed/92.2.73
KRAL JG, 1993, METABOLISM, V42, P548, DOI 10.1016/0026-0495(93)90210-F
Kral JG, 2001, INT J OBESITY, V25, P258, DOI 10.1038/sj.ijo.0801469
Kral JG, 2001, SURG CLIN N AM, V81, P1039, DOI 10.1016/S0039-6109(05)70183-3
KRAL JG, 1977, METABOLISM, V26, P1025, DOI 10.1016/0026-0495(77)90020-8
LIEBER CS, 1994, GASTROENTEROLOGY, V106, P152, DOI 10.1016/S0016-5085(94)95023-7
Lowell JA, 1997, J AM COLL SURGEONS, V185, P123, DOI 10.1016/S1072-7515(97)00017-3
Luyckx FH, 2000, DIABETES METAB, V26, P98
MacDonald K G Jr, 1997, J Gastrointest Surg, V1, P213, DOI 10.1016/S1091-255X(97)80112-6
Marceau P, 1999, J CLIN ENDOCR METAB, V84, P1513, DOI 10.1210/jc.84.5.1513
Marceau P, 2001, SURG CLIN N AM, V81, P1113, DOI 10.1016/S0039-6109(05)70187-0
MARCEAU S, 1995, OBES SURG, V5, P302, DOI 10.1381/096089295765557683
Marchesini G, 1999, AM J MED, V107, P450, DOI 10.1016/S0002-9343(99)00271-5
Marra F, 2002, GASTROENTEROLOGY, V122, P1529, DOI 10.1053/gast.2002.33369
Matteoni CA, 1999, GASTROENTEROLOGY, V116, P1413, DOI 10.1016/S0016-5085(99)70506-8
Poy MN, 2002, NAT GENET, V30, P270, DOI 10.1038/ng840
Pratt DS, 2000, NEW ENGL J MED, V342, P1266, DOI 10.1056/NEJM200004273421707
Ratziu V, 2000, GASTROENTEROLOGY, V118, P1117, DOI 10.1016/S0016-5085(00)70364-7
Raynard B, 2002, HEPATOLOGY, V35, P635, DOI 10.1053/jhep.2002.31782
Reid AE, 2001, GASTROENTEROLOGY, V121, P710, DOI 10.1053/gast.2001.27126
Rosmond R, 2000, OBES RES, V8, P211, DOI 10.1038/oby.2000.24
Sanyal AJ, 2001, GASTROENTEROLOGY, V120, P1183, DOI 10.1053/gast.2001.23256
SAVOLAINEN VT, 1993, ALCOHOL CLIN EXP RES, V17, P1112, DOI 10.1111/j.1530-0277.1993.tb05673.x
Saxena NK, 2002, HEPATOLOGY, V35, P762, DOI 10.1053/jhep.2002.32029
Scopinaro N, 1996, SURGERY, V119, P261, DOI 10.1016/S0039-6060(96)80111-5
Shuldiner AR, 2001, NEW ENGL J MED, V345, P1345, DOI 10.1056/NEJM200111013451814
SILVERMAN EM, 1995, AM J CLIN PATHOL, V104, P23, DOI 10.1093/ajcp/104.1.23
Sinha R, 2002, NEW ENGL J MED, V346, P802, DOI 10.1056/NEJMoa012578
SOYER MT, 1976, SURGERY, V79, P601
STYBLO T, 1984, SURGERY, V96, P632
Tchernof A, 2002, CIRCULATION, V105, P564, DOI 10.1161/hc0502.103331
Tilg H, 2000, NEW ENGL J MED, V343, P1467, DOI 10.1056/NEJM200011163432007
Torjesen PA, 1997, DIABETES CARE, V20, P26, DOI 10.2337/diacare.20.1.26
Valenti L, 2002, GASTROENTEROLOGY, V122, P274, DOI 10.1053/gast.2002.31065
van Dielen FMH, 2001, INT J OBESITY, V25, P1759, DOI 10.1038/sj.ijo.0801825
Visser M, 1999, JAMA-J AM MED ASSOC, V282, P2131, DOI 10.1001/jama.282.22.2131
Yang J, 2001, CANCER RES, V61, P4010
NR 69
TC 225
Z9 233
U1 0
U2 4
PU MOSBY-ELSEVIER
PI NEW YORK
PA 360 PARK AVENUE SOUTH, NEW YORK, NY 10010-1710 USA
SN 0039-6060
J9 SURGERY
JI Surgery
PD JAN
PY 2004
VL 135
IS 1
BP 48
EP 58
DI 10.1016/j.surg.2003.10.003
PG 11
WC Surgery
WE Science Citation Index Expanded (SCI-EXPANDED)
SC Surgery
GA 759AT
UT WOS:000187715900007
PM 14694300
DA 2022-04-16
ER
PT J
AU Lebensztejn, DM
Sobaniec-Lotowska, M
Kaczmarski, M
Werpachowska, I
Sienkiewicz, J
AF Lebensztejn, DM
Sobaniec-Lotowska, M
Kaczmarski, M
Werpachowska, I
Sienkiewicz, J
TI Serum concentration of transforming growth factor (TGF)-beta 1 does not
predict advanced liver fibrosis in children with chronic hepatitis B
SO HEPATO-GASTROENTEROLOGY
LA English
DT Article
DE children; chronic hepatitis B; interferon alpha; liver fibrosis;
transforming growth factor-beta 1
ID INTERFERON-ALPHA THERAPY; BIOCHEMICAL MARKERS; CONTROLLED TRIAL;
FACTOR-BETA(1); TGF-BETA-1; CIRRHOSIS; BIOPSY; EXPRESSION; MECHANISMS;
DISEASES
AB Background/Aims: The aim of the study was to evaluate if measurement of TGF-beta1 has clinical usefulness as a marker of liver fibrosis using ROC analysis and to assess its serum concentration during IFN alpha treatment.
Methodology: Fibrosis stage and inflammation grade were assessed according to Batts and Ludwig and Ishak et al. before and 12 months after the end of IFN alpha treatment of 30 children with chronic hepatitis B. TGF-beta1 was measured by means of the quantitative sandwich enzyme immunoassay technique using recombinant human TGF-beta soluble receptor type II as a solid phase pre-coated onto a micro…
Results: There was no significant correlation between serum TGF-beta1 level and the stage of liver fibrosis. However TGF-01 levels in patients before IFN alpha therapy were significantly higher than in controls. IFN alpha treatment did not improve histological fibrosis during 18 months of observation and it did not cause any significant changes in serum TGF-beta1 levels although there was a tende…
Conclusions: Serum concentration of TGF-beta1 does not predict advanced liver fibrosis in children with chronic hepatitis B.
C1 Med Univ Bialystok, Dept Pediat 3, PL-15274 Bialystok, Poland.
Med Univ Bialystok, Dept Clin Pathomorphol, PL-15274 Bialystok, Poland.
Med Univ Bialystok, Dept Publ Hlth, PL-15274 Bialystok, Poland.
RP Lebensztejn, DM (通讯作者)，Med Univ Bialystok, Dept Pediat 3, 17 Waszyngtona Str, PL-15274 Bialystok, Poland.
EM DariuszMar.8810735@pharmanet.com.pl
RI Lebensztejn, Dariusz/AAE-3166-2020; Kaczmarski, Maciej/B-1468-2013
OI Kaczmarski, Maciej/0000-0002-7883-6436; limabersaudara,
ipd/0000-0002-7890-9607; Sobaniec-Lotowska, Maria
Elzbieta/0000-0002-5521-7819
CR BATTS KP, 1995, AM J SURG PATHOL, V19, P1409, DOI 10.1097/00000478-199512000-00007
Bravo AA, 2001, NEW ENGL J MED, V344, P495, DOI 10.1056/NEJM200102153440706
CASINI A, 1993, GASTROENTEROLOGY, V105, P245, DOI 10.1016/0016-5085(93)90033-9
CASTILLA A, 1991, NEW ENGL J MED, V324, P933, DOI 10.1056/NEJM199104043241401
Flisiak R, 2000, CLIN CHEM LAB MED, V38, P1129, DOI 10.1515/CCLM.2000.170
Flisiak R, 2000, CYTOKINE, V12, P677, DOI 10.1006/cyto.1999.0660
FRIEDMAN SL, 1993, NEW ENGL J MED, V328, P1828
Friedman SL, 2000, J BIOL CHEM, V275, P2247, DOI 10.1074/jbc.275.4.2247
Fujisawa T, 2000, J PEDIATR GASTR NUTR, V30, P201, DOI 10.1097/00005176-200002000-00019
Gleizes PE, 1997, STEM CELLS, V15, P190, DOI 10.1002/stem.150190
Gregorio GV, 1996, HEPATOLOGY, V23, P700, DOI 10.1053/jhep.1996.v23.pm0008666320
Grungreiff K, 1999, CYTOKINE, V11, P1076, DOI 10.1006/cyto.1999.0504
Imbert-Bismut F, 2001, LANCET, V357, P1069, DOI 10.1016/S0140-6736(00)04258-6
ISHAK K, 1995, J HEPATOL, V22, P696, DOI 10.1016/0168-8278(95)80226-6
Junker U, 2000, CYTOKINE, V12, P1084, DOI 10.1006/cyto.1999.0645
Lamireau T, 1999, J HEPATOL, V31, P248, DOI 10.1016/S0168-8278(99)80221-9
Luo R, 2001, Zhonghua Gan Zang Bing Za Zhi, V9, P148
MAHARAJ B, 1986, LANCET, V1, P523
Nelson DR, 1997, J VIRAL HEPATITIS, V4, P29, DOI 10.1046/j.1365-2893.1997.00124.x
Oberti F, 1997, GASTROENTEROLOGY, V113, P1609, DOI 10.1053/gast.1997.v113.pm9352863
Ozer E, 1999, LIVER, V19, P369, DOI 10.1111/j.1478-3231.1999.tb00064.x
PICCININO F, 1986, J HEPATOL, V2, P165, DOI 10.1016/S0168-8278(86)80075-7
PLEBANI M, 1991, CLIN BIOCHEM, V24, P219, DOI 10.1016/0009-9120(91)80013-S
Roberts AB, 1990, PEPTIDE GROWTH FACTO, P419
ROULOT D, 1995, HEPATOLOGY, V21, P298, DOI 10.1016/0270-9139(95)90084-5
Ruiz-Moreno M, 1999, HEPATOLOGY, V29, P572, DOI 10.1002/hep.510290230
RUIZMORENO M, 1991, HEPATOLOGY, V13, P1035, DOI 10.1002/hep.1840130605
SCHUPPAN D, 1995, J HEPATOL, V22, P82
Shindo M, 1997, J HEPATOL, V26, P492, DOI 10.1016/S0168-8278(97)80412-6
Tsushima H, 1999, J HEPATOL, V30, P1, DOI 10.1016/S0168-8278(99)80001-4
Ueki T, 1999, NAT MED, V5, P226, DOI 10.1038/5593
VIDA S, 1993, COMPUT METH PROG BIO, V40, P95, DOI 10.1016/0169-2607(93)90004-5
NR 32
TC 15
Z9 21
U1 0
U2 0
PU H G E UPDATE MEDICAL PUBLISHING S A
PI ATHENS
PA PO BOX 17257, ATHENS GR-10024, GREECE
SN 0172-6390
J9 HEPATO-GASTROENTEROL
JI Hepato-Gastroenterol.
PD JAN-FEB
PY 2004
VL 51
IS 55
BP 229
EP 233
PG 5
WC Gastroenterology & Hepatology; Surgery
WE Science Citation Index Expanded (SCI-EXPANDED)
SC Gastroenterology & Hepatology; Surgery
GA 779XN
UT WOS:000189327600054
PM 15011870
DA 2022-04-16
ER
PT J
AU Yao, HW
Li, J
Chen, JQ
Xu, SY
AF Yao, HW
Li, J
Chen, JQ
Xu, SY
TI Inhibitory effect of leflunomide on hepatic fibrosis induced by CCl4 in
rats
SO ACTA PHARMACOLOGICA SINICA
LA English
DT Article
DE leflunomide; hepatic fibrosis; nuclear factor-kappa B; transforming
growth factor-beta; nitric oxide
ID NF-KAPPA-B; NITRIC-OXIDE SYNTHASE; LIVER FIBROSIS; STELLATE CELLS;
ACTIVATION; APOPTOSIS; PHARMACOKINETICS; RESPONSES; INJURY; MODELS
AB AIM: To study the effect of leflunomide on CCl4-induced hepatic fibrosis in rats. METHODS: Hepatic fibrosis was induced by subcutaneous injection with 50 % CCl4, in Sprague-Dawley rats. The amount of CCl4 administered was 1 mg/kg. The alanine aminotransferase (ALT), aspartate aminotransferase (AST), nitric oxide (NO) levels in plasma and hydroxyproline (Hyp) contents in liver tissue were assay…
C1 Zhejiang Univ, Sch Med, Zhejiang Resp Drugs Res Lab State Drugs Adm China, Hangzhou 310031, Peoples R China.
Anhui Med Univ, Inst Clin Pharmacol, Hefei 230032, Peoples R China.
RP Li, J (通讯作者)，Zhejiang Univ, Sch Med, Zhejiang Resp Drugs Res Lab State Drugs Adm China, Hangzhou 310031, Peoples R China.
EM yhgwei@163.com
RI Yao, Hongwei/G-6444-2010
CR Beljaars L, 2002, FRONT BIOSCI-LANDMRK, V7, pE214, DOI 10.2741/beljaars
BERGMAN I, 1963, ANAL CHEM, V35, P1961, DOI 10.1021/ac60205a053
FANG JZ, 1997, IMMUNOL J, V13, P26
Ghosh S, 1998, ANNU REV IMMUNOL, V16, P225, DOI 10.1146/annurev.immunol.16.1.225
Hellerbrand C, 1998, HEPATOLOGY, V27, P1285, DOI 10.1002/hep.510270514
Jankovic V, 2000, CELL IMMUNOL, V199, P73, DOI 10.1006/cimm.1999.1600
KESSEL A, 2002, HAREFUAH, V141, P409
Kessel Aharon, 2002, Harefuah, V141, P355
Lang A, 2000, J HEPATOL, V33, P49, DOI 10.1016/S0168-8278(00)80159-2
Li J, 2002, ACTA PHARMACOL SIN, V23, P551
LUCIEN J, 1995, THER DRUG MONIT, V17, P454, DOI 10.1097/00007691-199510000-00004
Mall JW, 2002, CHIRURG, V73, P716, DOI 10.1007/s00104-002-0453-1
Manna SK, 2000, J IMMUNOL, V165, P5962, DOI 10.4049/jimmunol.165.10.5962
Manna SK, 1999, J IMMUNOL, V162, P2095
Nadler EP, 2001, AM J PHYSIOL-GASTR L, V281, pG173, DOI 10.1152/ajpgi.2001.281.1.G173
ROCKEY DC, 1995, J CLIN INVEST, V95, P1199, DOI 10.1172/JCI117769
Sanders S, 2002, AM J MED SCI, V323, P190, DOI 10.1097/00000441-200204000-00004
Wang JY, 1998, LIVER, V18, P180
Williams JW, 2002, TRANSPLANTATION, V73, P358, DOI 10.1097/00007890-200202150-00008
Wright MC, 2001, GASTROENTEROLOGY, V121, P685, DOI 10.1053/gast.2001.27188
Wu J, 1996, SCAND J GASTROENTERO, V31, P1137, DOI 10.3109/00365529609036901
Wu J, 2000, J GASTROENTEROL, V35, P665, DOI 10.1007/s005350070045
Yao HW, 2003, WORLD J GASTROENTERO, V9, P320, DOI 10.3748/wjg.v9.i2.320
YAO HW, 2002, ANHUI YIYAO, V5, P7
YAO HW, 2002, ACTA PHARMACOL SINIC, V36, P727
Zhang JP, 2001, ACTA PHARMACOL SIN, V22, P183
NR 26
TC 28
Z9 30
U1 0
U2 3
PU ACTA PHARMACOLOGICA SINICA
PI SHANGHAI
PA 294 TAI-YUAN RD, SHANGHAI, 200031, PEOPLES R CHINA
SN 1671-4083
EI 1745-7254
J9 ACTA PHARMACOL SIN
JI Acta Pharmacol. Sin.
PD JUL
PY 2004
VL 25
IS 7
BP 915
EP 920
PG 6
WC Chemistry, Multidisciplinary; Pharmacology & Pharmacy
WE Science Citation Index Expanded (SCI-EXPANDED)
SC Chemistry; Pharmacology & Pharmacy
GA 836RY
UT WOS:000222574700010
PM 15210065
DA 2022-04-16
ER
PT J
AU Jiang, YC
Liu, J
Waalkes, M
Kang, YJ
AF Jiang, YC
Liu, J
Waalkes, M
Kang, YJ
TI Changes in the gene expression associated with carbon
tetrachloride-induced liver fibrosis persist after cessation of dosing
in mice
SO TOXICOLOGICAL SCIENCES
LA English
DT Article
DE carbon tetrachloride; fibrosis; gene expression; immunohistochemistry
ID RAT-LIVER; TOXICITY; METABOLISM; MECHANISM
AB Recent studies have shown that gene expression profiles change in the livers of animals treated acutely with toxic chemicals such as carbon tetrachloride (CCl4). This study was undertaken to evaluate the changes in gene expression in mouse liver immediately after a long-term treatment with CCl4 and possible effects of treatment cessation on these changes. Adult 129/Sv(pc)J mice were treated tw…
C1 Univ Louisville, Sch Med, Dept Med, Louisville, KY 40202 USA.
Univ Louisville, Sch Med, Dept Pharmacol & Toxicol, Louisville, KY 40202 USA.
NCI, Inorgan Carcinogenesis Sect, NIEHS, Res Triangle Pk, NC 27709 USA.
RP Kang, YJ (通讯作者)，Univ Louisville, Sch Med, Dept Med, 511 S Floyd St,DR 530, Louisville, KY 40202 USA.
EM yjkang01@louisville.edu
FU NATIONAL CANCER INSTITUTEUnited States Department of Health & Human
ServicesNational Institutes of Health (NIH) - USANIH National Cancer
Institute (NCI) [Z01BC005488, ZIABC005488] Funding Source: NIH RePORTER;
NATIONAL HEART, LUNG, AND BLOOD INSTITUTEUnited States Department of
Health & Human ServicesNational Institutes of Health (NIH) - USANIH
National Heart Lung & Blood Institute (NHLBI) [R01HL059225, R01HL063760]
Funding Source: NIH RePORTER; NHLBI NIH HHSUnited States Department of
Health & Human ServicesNational Institutes of Health (NIH) - USANIH
National Heart Lung & Blood Institute (NHLBI) [HL63760, HL59225] Funding
Source: Medline
CR Armbrust T, 2002, LIVER, V22, P486, DOI 10.1034/j.1600-0676.2002.01731.x
Bartosiewicz MJ, 2001, J PHARMACOL EXP THER, V297, P895
Bulera SJ, 2001, HEPATOLOGY, V33, P1239, DOI 10.1053/jhep.2001.23560
Cabre M, 2000, CLIN EXP PHARMACOL P, V27, P694, DOI 10.1046/j.1440-1681.2000.03322.x
CHARDWICK RW, 1988, TOXICOL LETT, V42, P309
Farr S, 1999, TOXICOL SCI, V50, P1, DOI 10.1093/toxsci/50.1.1
Fountoulakis M, 2002, TOXICOL APPL PHARM, V183, P71, DOI 10.1006/taap.2002.9460
Harries HM, 2001, TOXICOL IN VITRO, V15, P399, DOI 10.1016/S0887-2333(01)00043-1
Johnston DE, 1998, PHARMACOL TOXICOL, V83, P231, DOI 10.1111/j.1600-0773.1998.tb01475.x
JUNQUEIRA LCU, 1979, HISTOCHEM J, V11, P447, DOI 10.1007/BF01002772
Liu J, 2003, HEPATOLOGY, V37, P324, DOI 10.1053/jhep.2003.50063
McGregor D, 1996, MUTAT RES-REV GENET, V366, P181
Mukai T, 2002, BIOL PHARM BULL, V25, P1494, DOI 10.1248/bpb.25.1494
Pietrangelo A, 1996, SEMIN LIVER DIS, V16, P13, DOI 10.1055/s-2007-1007215
RUEPP S, 2000, TOXICOL SCI, V54, P384
Simeonova PP, 2001, TOXICOL APPL PHARM, V177, P112, DOI 10.1006/taap.2001.9304
Stoyanovsky DA, 1999, CHEM RES TOXICOL, V12, P730, DOI 10.1021/tx9900371
Tadic SD, 2002, J APPL PHYSIOL, V93, P1057, DOI 10.1152/japplphysiol.00568.2001
Waring JF, 2001, TOXICOL APPL PHARM, V175, P28, DOI 10.1006/taap.2001.9243
WU D, 1996, J BIOL CHEM, V247, P23914
NR 20
TC 36
Z9 42
U1 0
U2 4
PU OXFORD UNIV PRESS
PI OXFORD
PA GREAT CLARENDON ST, OXFORD OX2 6DP, ENGLAND
SN 1096-6080
EI 1096-0929
J9 TOXICOL SCI
JI Toxicol. Sci.
PD JUN
PY 2004
VL 79
IS 2
BP 404
EP 410
DI 10.1093/toxsci/kfh120
PG 7
WC Toxicology
WE Science Citation Index Expanded (SCI-EXPANDED)
SC Toxicology
GA 822PD
UT WOS:000221551200022
PM 15056808
OA Bronze
DA 2022-04-16
ER
PT J
AU Suriawinata, A
Fiel, MI
AF Suriawinata, A
Fiel, MI
TI Liver pathology in obesity
SO SEMINARS IN LIVER DISEASE
LA English
DT Review
DE steatohepatitis; steatosis; obesity; nonalcoholic fatty liver disease;
fibrosis; fat
ID NONALCOHOLIC FATTY LIVER; HEPATOCELLULAR-CARCINOMA; METABOLIC SYNDROME;
BODY-WEIGHT; STEATOHEPATITIS; FIBROSIS; RISK; OVERWEIGHT; DISEASE;
CANCER
AB Obesity-related liver disease, particularly nonalcoholic fatty liver disease and its more severe form nonalcoholic steatohepatitis, is being increasingly recognized as a common liver disease in developed countries and represents hepatic manifestation of the metabolic syndrome. Nonalcoholic steatohepatitis results in progressive fibrosis, cirrhosis, and end-stage liver disease, with its increas…
Surgical or drug-induced weight loss has been documented to reduce the amount of inflammation, to induce regression of fibrosis, and, in some cases, to cause a reversal of cirrhosis in obese patients with steatohepatitis. Pretreatment or intraoperative liver biopsy should be performed to assess the presence of steatohepatitis, and stage and grade of steatohepatitis.
This article will discuss obesity-related liver diseases, focusing on pathologic features in liver biopsies from obese patients, obesity-related hepatocellular carcinoma, and the effect of weight loss treatment on histopathology.
C1 Dartmouth Hitchcock Med Ctr, Dept Pathol, Lebanon, NH 03756 USA.
Mt Sinai Med Ctr, Dept Pathol, New York, NY 10029 USA.
RP Suriawinata, A (通讯作者)，Dartmouth Hitchcock Med Ctr, Dept Pathol, 1 Med Ctr Dr, Lebanon, NH 03756 USA.
EM Arief.A.Suriawinata@hitchcock.org
RI Suriawinata, Arief/ABA-7718-2020
CR ABDELMALEK M, 1995, J CLIN GASTROENTEROL, V20, P127, DOI 10.1097/00004836-199503000-00011
ADLER M, 1979, AM J MED, V67, P811, DOI 10.1016/0002-9343(79)90740-X
ANDERSEN T, 1991, J HEPATOL, V12, P224, DOI 10.1016/0168-8278(91)90942-5
Angulo P, 1999, HEPATOLOGY, V30, P1356, DOI 10.1002/hep.510300604
Angulo P, 2001, SEMIN LIVER DIS, V21, P81, DOI 10.1055/s-2001-12931
Brunt EM, 2004, HUM PATHOL, V35, P1070, DOI 10.1016/j.humpath.2004.04.017
Brunt EM, 2004, SEMIN LIVER DIS, V24, P3
Caldwell SH, 1999, HEPATOLOGY, V29, P664, DOI 10.1002/hep.510290347
Chow WH, 2000, NEW ENGL J MED, V343, P1305, DOI 10.1056/NEJM200011023431804
Dixon JB, 2001, GASTROENTEROLOGY, V121, P91, DOI 10.1053/gast.2001.25540
Dixon JB, 2004, HEPATOLOGY, V39, P1647, DOI 10.1002/hep.20251
Dixon JB, 2002, GASTROENTEROLOGY, V122, P841, DOI 10.1016/S0016-5085(02)80152-4
Durazo FA, 2004, AM J GASTROENTEROL, V99, P950, DOI 10.1111/j.1572-0241.2004.04165.x
Erlinger S, 2000, EUR J GASTROEN HEPAT, V12, P1347, DOI 10.1097/00042737-200012120-00015
Farrell GC, 2002, SEMIN LIVER DIS, V22, P185, DOI 10.1055/s-2002-30106
Flegal KM, 1996, NUTR REV, V54, pS97
Hedley AA, 2004, JAMA-J AM MED ASSOC, V291, P2847, DOI 10.1001/jama.291.23.2847
Kopelman PG, 2000, NATURE, V404, P635, DOI 10.1038/35007508
Kral JG, 2004, SURGERY, V135, P48, DOI 10.1016/j.surg.2003.10.003
Lavine Joel E, 2004, Clin Liver Dis, V8, P549, DOI 10.1016/j.cld.2004.04.010
Le TH, 2004, HEPATOLOGY, V39, P1423, DOI 10.1002/hep.20202
Levi G, 2004, SEMIN LIVER DIS, V24, P327, DOI 10.1055/s-2004-832944
LUDWIG J, 1980, MAYO CLIN PROC, V55, P434
Ludwig J, 1997, J GASTROEN HEPATOL, V12, P398, DOI 10.1111/j.1440-1746.1997.tb00450.x
Luyckx FH, 1998, DIABETES METAB, V24, P355
Luyckx FH, 2000, DIABETES METAB, V26, P98
MacDonald K G Jr, 1997, J Gastrointest Surg, V1, P213, DOI 10.1016/S1091-255X(97)80112-6
Marceau P, 1999, J CLIN ENDOCR METAB, V84, P1513, DOI 10.1210/jc.84.5.1513
Matteoni CA, 1999, GASTROENTEROLOGY, V116, P1413, DOI 10.1016/S0016-5085(99)70506-8
Montero JL, 2001, J HEPATOL, V34, P173, DOI 10.1016/S0168-8278(00)00042-8
Murphy TK, 2000, AM J EPIDEMIOL, V152, P847, DOI 10.1093/aje/152.9.847
Nair S, 2002, HEPATOLOGY, V36, P150, DOI 10.1053/jhep.2002.33713
Neuschwander-Tetri BA, 2003, HEPATOLOGY, V37, P1202, DOI 10.1053/jhep.2003.50193
Orikasa H., 2001, Journal of Submicroscopic Cytology and Pathology, V33, P195
Ratziu V, 2000, GASTROENTEROLOGY, V118, P1117, DOI 10.1016/S0016-5085(00)70364-7
Ratziu V, 2002, HEPATOLOGY, V35, P1485, DOI 10.1053/jhep.2002.33324
Ratziu Vlad, 2004, Curr Gastroenterol Rep, V6, P22, DOI 10.1007/s11894-004-0022-5
Regimbeau Jean M, 2004, Liver Transpl, V10, pS69, DOI 10.1002/lt.20033
SCHAPIRA DV, 1994, CANCER, V74, P632, DOI 10.1002/1097-0142(19940715)74:2<632::AID-CNCR2820740215>3.0.CO;2-T
Scopinaro N, 1996, SURGERY, V119, P261, DOI 10.1016/S0039-6060(96)80111-5
Shalhub S, 2004, OBES SURG, V14, P54, DOI 10.1381/096089204772787293
Shimada M, 2002, J HEPATOL, V37, P154, DOI 10.1016/S0168-8278(02)00099-5
SILVERMAN EM, 1995, AM J CLIN PATHOL, V104, P23, DOI 10.1093/ajcp/104.1.23
THEISE ND, 1992, HEPATOLOGY, V16, P949, DOI 10.1002/hep.1840160416
Tsuneyama K, 2003, PATHOL INT, V53, P90, DOI 10.1046/j.1440-1827.2003.01443.x
WANLESS IR, 1990, HEPATOLOGY, V12, P1106, DOI 10.1002/hep.1840120505
Washington K, 2000, HUM PATHOL, V31, P822, DOI 10.1053/hupa.2000.8440
Yanovski SZ, 2002, NEW ENGL J MED, V346, P591, DOI 10.1056/NEJMra012586
Youssef Wael, 2002, Semin Gastrointest Dis, V13, P17
NR 49
TC 14
Z9 16
U1 0
U2 1
PU THIEME MEDICAL PUBL INC
PI NEW YORK
PA 333 SEVENTH AVE, NEW YORK, NY 10001 USA
SN 0272-8087
EI 1098-8971
J9 SEMIN LIVER DIS
JI Semin. Liver Dis.
PD NOV
PY 2004
VL 24
IS 4
BP 363
EP 370
DI 10.1055/s-2004-860865
PG 8
WC Gastroenterology & Hepatology
WE Science Citation Index Expanded (SCI-EXPANDED)
SC Gastroenterology & Hepatology
GA 882WR
UT WOS:000225971600004
PM 15605304
DA 2022-04-16
ER
PT J
AU Vogten, JM
Drixler, TA
te Velde, EA
Schipper, ME
van Vroonhoven, TJMV
Voest, EE
Rinkes, IHMB
AF Vogten, JM
Drixler, TA
te Velde, EA
Schipper, ME
van Vroonhoven, TJMV
Voest, EE
Rinkes, IHMB
TI Angiostatin inhibits experimental liver fibrosis in mice
SO INTERNATIONAL JOURNAL OF COLORECTAL DISEASE
LA English
DT Article
DE fibrosis; angiogenesis; angiostatin; proliferation
ID ENDOTHELIAL GROWTH-FACTOR; PLASMINOGEN-ACTIVATOR INHIBITOR; HEPATIC
STELLATE CELLS; CARBON-TETRACHLORIDE; RAT-LIVER; PARTIAL-HEPATECTOMY;
FACTOR EXPRESSION; KRINGLE DOMAINS; ANGIOGENESIS; CIRRHOSIS
AB Background and aims. Liver fibrosis is a response to chronic hepatic damage, which ultimately leads to liver failure and necessitates liver transplantation. A characteristic of fibrosis is pathological vessel growth. This type of angiogenesis may contribute to the disturbance of hepatocyte perfusion dynamics and lead to aggravation of disease. We hypothesized that angiostatin can inhibit patho…
C1 Univ Med Ctr Utrecht, Dept Surg, NL-3508 GA Utrecht, Netherlands.
Univ Med Ctr Utrecht, Dept Pathol, NL-3508 GA Utrecht, Netherlands.
Univ Med Ctr Utrecht, Lab Oncol, NL-3508 GA Utrecht, Netherlands.
RP Rinkes, IHMB (通讯作者)，Univ Med Ctr Utrecht, Dept Surg, POB 85500, NL-3508 GA Utrecht, Netherlands.
EM I.H.M.BorelRinkes@chir.azu.nl
CR Ankoma-Sey V, 2000, HEPATOLOGY, V31, P141, DOI 10.1002/hep.510310122
Baruch Y, 2002, J HEPATOL, V37, P471, DOI 10.1016/S0168-8278(02)00215-5
BHUNCHET E, 1993, HEPATOLOGY, V18, P1450
BRENNER DA, 1993, HEPATOLOGY, V17, P287, DOI 10.1002/hep.1840170220
Cane EJ, 1996, NEW ENGL J MED, V334, P815, DOI 10.1056/NEJM199603283341302
Cao YH, 1996, J BIOL CHEM, V271, P29461, DOI 10.1074/jbc.271.46.29461
Claesson-Welsh L, 1998, P NATL ACAD SCI USA, V95, P5579, DOI 10.1073/pnas.95.10.5579
Corpechot C, 2002, HEPATOLOGY, V35, P1010, DOI 10.1053/jhep.2002.32524
Drixler TA, 2000, CANCER RES, V60, P1761
GAUDIO E, 1993, HEPATOLOGY, V17, P477
Ishikawa K, 1999, BIOCHEM BIOPH RES CO, V254, P587, DOI 10.1006/bbrc.1998.9984
Ji WDR, 1998, FASEB J, V12, P1731, DOI 10.1096/fasebj.12.15.1731
Kenyon BM, 1996, INVEST OPHTH VIS SCI, V37, P1625
Kerbel RS, 2001, J CLIN ONCOL, V19, p45S
Kovalovich K, 2000, HEPATOLOGY, V31, P149, DOI 10.1002/hep.510310123
MARTINEZHERNANDEZ A, 1991, HEPATOLOGY, V14, P864, DOI 10.1002/hep.1840140519
Matsuda Y, 1997, HEPATOLOGY, V26, P81
OGAWA M, 1992, NEPHRON, V60, P68, DOI 10.1159/000186707
Onori P, 2000, J HEPATOL, V33, P555, DOI 10.1034/j.1600-0641.2000.033004555.x
OReilly MS, 1996, NAT MED, V2, P689, DOI 10.1038/nm0696-689
OREILLY MS, 1994, COLD SPRING HARB SYM, V59, P471, DOI 10.1101/SQB.1994.059.01.052
OREILLY MS, 1994, CELL, V79, P315, DOI 10.1016/0092-8674(94)90200-3
RAPPAPORT AM, 1983, VIRCHOWS ARCH A, V402, P107, DOI 10.1007/BF00695054
Reeves HL, 2002, FRONT BIOSCI-LANDMRK, V7, pD808, DOI 10.2741/reeves
Rosmorduc O, 1999, AM J PATHOL, V155, P1065, DOI 10.1016/S0002-9440(10)65209-1
Seki T, 1996, THROMB HAEMOSTASIS, V75, P801
Stack MS, 1999, BIOCHEM J, V340, P77, DOI 10.1042/0264-6021:3400077
Tarui T, 2001, J BIOL CHEM, V276, P39562, DOI 10.1074/jbc.M101815200
TSUKAMOTO H, 1990, SEMIN LIVER DIS, V10, P56, DOI 10.1055/s-2008-1040457
Vollmar B, 1998, HEPATOLOGY, V27, P1544, DOI 10.1002/hep.510270612
Wali M, 2002, GUT, V51, P248, DOI 10.1136/gut.51.2.248
Wang YQ, 2000, HEPATOLOGY, V32, P980, DOI 10.1053/jhep.2000.18658
WEIDNER N, 1991, NEW ENGL J MED, V324, P1, DOI 10.1056/NEJM199101033240101
Yata Y, 2002, HEPATOLOGY, V35, P1022, DOI 10.1053/jhep.2002.32673
Zhang LP, 1999, J HEPATOL, V31, P703, DOI 10.1016/S0168-8278(99)80351-1
NR 35
TC 12
Z9 13
U1 0
U2 4
PU SPRINGER
PI NEW YORK
PA 233 SPRING ST, NEW YORK, NY 10013 USA
SN 0179-1958
EI 1432-1262
J9 INT J COLORECTAL DIS
JI Int. J. Colorectal Dis.
PD JUL
PY 2004
VL 19
IS 4
BP 387
EP 394
DI 10.1007/s00384-003-0562-4
PG 8
WC Gastroenterology & Hepatology; Surgery
WE Science Citation Index Expanded (SCI-EXPANDED)
SC Gastroenterology & Hepatology; Surgery
GA 825AZ
UT WOS:000221729700010
PM 14716496
DA 2022-04-16
ER
PT J
AU Fallowfield, JA
Iredale, JP
AF Fallowfield, JA
Iredale, JP
TI Targeted treatments for cirrhosis
SO EXPERT OPINION ON THERAPEUTIC TARGETS
LA English
DT Review
DE antifibrotic therapy; cirrhosis; hepatic stellate cell (HSC)
ID HEPATIC STELLATE CELLS; PLACEBO-CONTROLLED TRIAL; INDUCED LIVER
FIBROSIS; GROWTH-FACTOR; RAT-LIVER; GENE-TRANSFER; TISSUE INHIBITOR;
MATRIX METALLOPROTEINASE-1; BIOCHEMICAL MARKERS; CYTOCHROME-P450 2E1
AB The causes of hepatic scarring (fibrosis) are protean but, unchecked, all result in a common fate - the development of cirrhosis - with gross disruption of the normal liver architecture. Subsequent liver cell dysfunction and portal hypertension give rise to major systemic complications and premature death. Cirrhosis and its sequelae represent a huge, and global, healthcare burden. The success …
C1 Southampton Gen Hosp, Liver Res Grp, Div Infect Inflammat & Repair, Southampton SO51 8EE, Hants, England.
RP Fallowfield, JA (通讯作者)，Southampton Gen Hosp, Liver Res Grp, Div Infect Inflammat & Repair, Mailpoint 811,D Level, Southampton SO16 6YD, Hants, England.
EM jonfalluk@yahoo.co.uk
OI Iredale, John/0000-0003-2174-5127
CR Abriss B, 2003, J HEPATOL, V38, P169, DOI 10.1016/S0168-8278(02)00361-6
Arias M, 2003, BMC GASTROENTEROL, V3, DOI 10.1186/1471-230X-3-29
Baroni GS, 1996, HEPATOLOGY, V23, P1189
Beljaars L, 2000, J BIOL CHEM, V275, P12743, DOI 10.1074/jbc.275.17.12743
Bruck R, 1997, GUT, V40, P133, DOI 10.1136/gut.40.1.133
Bruck R, 2001, HEPATOLOGY, V33, P379, DOI 10.1053/jhep.2001.21408
Caldwell SH, 2001, AM J GASTROENTEROL, V96, P519
Cameron GR, 1936, J PATHOL BACTERIOL, V42, P1, DOI 10.1002/path.1700420104
CAMINO A, 2001, HEPATOLOGY, V34, pA936
Demetri GD, 2002, NEW ENGL J MED, V347, P472, DOI 10.1056/NEJMoa020461
*DEP HLTH, 2001, ANN REP CHIEF MED OF
Di Sario A, 2003, HEPATOLOGY, V37, P256, DOI 10.1053/jhep.2003.50028
Dooley S, 2003, GASTROENTEROLOGY, V125, P178, DOI 10.1016/S0016-5085(03)00666-8
Dufour JF, 1997, ANN INTERN MED, V127, P981, DOI 10.7326/0003-4819-127-11-199712010-00006
EMONARD H, 1989, HEPATOLOGY, V10, P77, DOI 10.1002/hep.1840100116
Fischer R, 2001, GASTROENTEROLOGY, V120, P1212, DOI 10.1053/gast.2001.23260
FRIEDMAN SL, 1989, J BIOL CHEM, V264, P10756
FRIEDMAN SL, 1994, J BIOL CHEM, V269, P10551
Friedman SL, 2000, J BIOL CHEM, V275, P2247, DOI 10.1074/jbc.275.4.2247
Gaca MDA, 2003, MATRIX BIOL, V22, P229, DOI 10.1016/S0945-053X(03)00017-9
Gao R, 2002, LIVER, V22, P15, DOI 10.1046/j.0106-9543.2001.01555.x
Garcia-Banuelos J, 2002, GENE THER, V9, P127, DOI 10.1038/sj.gt.3301647
George J, 1999, P NATL ACAD SCI USA, V96, P12719, DOI 10.1073/pnas.96.22.12719
GIMENEZ A, 1994, J HEPATOL, V21, P292, DOI 10.1016/S0168-8278(05)80304-6
Hammel P, 2001, NEW ENGL J MED, V344, P418, DOI 10.1056/NEJM200102083440604
Harada H, 2002, TRANSPLANTATION, V74, P1434, DOI 10.1097/00007890-200211270-00016
Hellerbrand C, 1998, HEPATOLOGY, V27, P1285, DOI 10.1002/hep.510270514
Houglum K, 1997, GASTROENTEROLOGY, V113, P1069, DOI 10.1053/gast.1997.v113.pm9322499
Iimuro Y, 2003, GASTROENTEROLOGY, V124, P445, DOI 10.1053/gast.2003.50063
Imbert-Bismut F, 2001, LANCET, V357, P1069, DOI 10.1016/S0140-6736(00)04258-6
Iredale JP, 1998, J CLIN INVEST, V102, P538, DOI 10.1172/JCI1018
Iredale JP, 1996, HEPATOLOGY, V24, P176, DOI 10.1002/hep.510240129
Issa R, 2002, FASEB J, V16, P47, DOI 10.1096/fj.02-0494fje
Issa R, 2001, GUT, V48, P548, DOI 10.1136/gut.48.4.548
Issa R, 2004, GASTROENTEROLOGY, V126, P1795, DOI 10.1053/j.gastro.2004.03.009
Iwamoto H, 1999, J LAB CLIN MED, V134, P83, DOI 10.1016/S0022-2143(99)90057-4
Iwamoto H, 1998, J HEPATOL, V29, P752, DOI 10.1016/S0168-8278(98)80256-0
Jeong HG, 2002, PHARMACOL RES, V46, P221, DOI 10.1016/S1043-6618(02)00121-4
Jonsson JR, 2001, GASTROENTEROLOGY, V121, P148, DOI 10.1053/gast.2001.25480
Karaman A, 2003, J PEDIATR SURG, V38, P1341, DOI 10.1016/S0022-3468(03)00393-2
KEIDING S, 1994, J HEPATOL, V20, P454, DOI 10.1016/S0168-8278(05)80489-1
Kerkvliet EHM, 1999, MATRIX BIOL, V18, P373, DOI 10.1016/S0945-053X(99)00032-3
Klahr S, 2000, KIDNEY INT, V57, pS7, DOI 10.1046/j.1523-1755.2000.07509.x
Kweon YO, 2001, J HEPATOL, V35, P749, DOI 10.1016/S0168-8278(01)00218-5
Lau DTY, 1999, GASTROENTEROLOGY, V117, P1229, DOI 10.1016/S0016-5085(99)70409-9
Li LY, 2001, J BIOL CHEM, V276, P38152
Marra F, 1999, J HEPATOL, V31, P1120
Marra F, 2000, GASTROENTEROLOGY, V119, P466, DOI 10.1053/gast.2000.9365
MARRA F, 1996, HEPATOLOGY, V24, P233
MATHEW J, 1994, J HEPATOL, V20, P537, DOI 10.1016/S0168-8278(05)80502-1
Mathurin P, 1996, GASTROENTEROLOGY, V110, P1847, DOI 10.1053/gast.1996.v110.pm8964410
Mato JM, 1999, J HEPATOL, V30, P1081, DOI 10.1016/S0168-8278(99)80263-3
Matsuno Y, 2003, GENE THER, V10, P1559, DOI 10.1038/sj.gt.3302052
Matsusaka T, 1999, J CLIN INVEST, V103, P1451, DOI 10.1172/JCI5056
MITCHISON HC, 1992, J HEPATOL, V15, P336, DOI 10.1016/0168-8278(92)90065-W
Mizobuchi Y, 1998, J HEPATOL, V29, P933, DOI 10.1016/S0168-8278(98)80121-9
MONTGOMERY AMP, 1994, P NATL ACAD SCI USA, V91, P8856, DOI 10.1073/pnas.91.19.8856
Muriel P, 2003, EUR J GASTROEN HEPAT, V15, P951, DOI 10.1097/00042737-200309000-00003
Murphy FR, 2002, J BIOL CHEM, V277, P11069, DOI 10.1074/jbc.M111490200
Naziroglu M, 1999, CELL BIOCHEM FUNCT, V17, P253, DOI 10.1002/(SICI)1099-0844(199912)17:4&lt;253::AID-CBF837&gt;3.0.CO;2-R
Nelson DR, 2000, GASTROENTEROLOGY, V118, P655, DOI 10.1016/S0016-5085(00)70134-X
Nieto N, 2000, J BIOL CHEM, V275, P20136, DOI 10.1074/jbc.M001422200
Niki T, 1999, HEPATOLOGY, V29, P858, DOI 10.1002/hep.510290328
Oakley F, 2003, AM J PATHOL, V163, P1849, DOI 10.1016/S0002-9440(10)63544-4
Oakley F, 2003, J BIOL CHEM, V278, P24359, DOI 10.1074/jbc.M211051200
Ohuchi E, 1997, J BIOL CHEM, V272, P2446, DOI 10.1074/jbc.272.4.2446
Okuno M, 2001, GASTROENTEROLOGY, V120, P1784, DOI 10.1053/gast.2001.24832
Olaso E, 2001, J CLIN INVEST, V108, P1369, DOI 10.1172/JCI200112373
Ozaki I, 2002, J HEPATOL, V36, P169, DOI 10.1016/S0168-8278(01)00245-8
Paradis V, 2002, LAB INVEST, V82, P767, DOI 10.1097/01.LAB.0000017365.18894.D3
Pares A, 1998, J HEPATOL, V28, P615, DOI 10.1016/S0168-8278(98)80285-7
Pietrangelo A, 2002, J BIOENERG BIOMEMBR, V34, P67, DOI 10.1023/A:1013874804911
Pines M, 1997, J HEPATOL, V27, P391, DOI 10.1016/S0168-8278(97)80186-9
Pinzani M, 2001, SEMIN LIVER DIS, V21, P397, DOI 10.1055/s-2001-17554
Pinzani M, 1996, GASTROENTEROLOGY, V110, P534, DOI 10.1053/gast.1996.v110.pm8566602
Pinzani M, 1996, BRIT J PHARMACOL, V119, P1117, DOI 10.1111/j.1476-5381.1996.tb16012.x
POWELL LW, 1970, AUSTRALAS ANN MED, V19, P54
Poynard T, 2002, GASTROENTEROLOGY, V122, P1303, DOI 10.1053/gast.2002.33023
Preaux AM, 2002, HEPATOLOGY, V36, P615, DOI 10.1053/jhep.2002.35279
Qi Z, 1999, P NATL ACAD SCI USA, V96, P2345, DOI 10.1073/pnas.96.5.2345
Raghu G, 2004, NEW ENGL J MED, V350, P125, DOI 10.1056/NEJMoa030511
RAMBALDI A, 2001, COCHRANE DB SYST REV, V3
Reif S, 1999, J HEPATOL, V31, P1053, DOI 10.1016/S0168-8278(99)80318-3
Rockey DC, 2001, SEMIN LIVER DIS, V21, P337, DOI 10.1055/s-2001-17551
Rockey DC, 1998, GASTROENTEROLOGY, V114, P344, DOI 10.1016/S0016-5085(98)70487-1
Rossi E, 2003, CLIN CHEM, V49, P450, DOI 10.1373/49.3.450
Ryhanen L, 1996, J HEPATOL, V24, P238, DOI 10.1016/S0168-8278(96)80035-3
Saile B, 1997, AM J PATHOL, V151, P1265
Salgado S, 2000, MOL THER, V2, P545, DOI 10.1006/mthe.2000.0210
SCHILSKY ML, 1991, GASTROENTEROLOGY, V100, P762, DOI 10.1016/0016-5085(91)80023-3
Shi ZD, 1997, P NATL ACAD SCI USA, V94, P10663, DOI 10.1073/pnas.94.20.10663
Smart DE, 2001, J BIOL CHEM, V276, P24414, DOI 10.1074/jbc.M101840200
STRIKEL F, 2002, HEPATO-GASTROENTEROL, V49, P1102
Suzuki K, 2003, BIOCHEM BIOPH RES CO, V307, P814, DOI 10.1016/S0006-291X(03)01255-5
Thompson K, 1998, HEPATOLOGY, V28, P1597, DOI 10.1002/hep.510280620
Tilg H, 2003, J HEPATOL, V38, P419, DOI 10.1016/S0168-8278(02)00442-7
Ueki T, 1999, NAT MED, V5, P226, DOI 10.1038/5593
WANG J, 2002, GASTROENTEROLOGY, pM839
Wang YQ, 2000, HEPATOLOGY, V32, P980, DOI 10.1053/jhep.2000.18658
Wanless IR, 2001, J CLIN GASTROENTEROL, V32, P371, DOI 10.1097/00004836-200105000-00001
Williams EJ, 2001, GUT, V49, P577, DOI 10.1136/gut.49.4.577
Windmeier C, 1997, GEN PHARMACOL-VASC S, V29, P181, DOI 10.1016/S0306-3623(96)00314-X
Wright MC, 2001, GASTROENTEROLOGY, V121, P685, DOI 10.1053/gast.2001.27188
Yu Q, 2000, J CLIN INVEST, V105, P741, DOI 10.1172/JCI7997
NR 104
TC 34
Z9 38
U1 1
U2 1
PU TAYLOR & FRANCIS LTD
PI ABINGDON
PA 2-4 PARK SQUARE, MILTON PARK, ABINGDON OR14 4RN, OXON, ENGLAND
SN 1472-8222
EI 1744-7631
J9 EXPERT OPIN THER TAR
JI Expert Opin. Ther. Targets
PD OCT
PY 2004
VL 8
IS 5
BP 423
EP 435
DI 10.1517/14728222.8.5.423
PG 13
WC Pharmacology & Pharmacy
WE Science Citation Index Expanded (SCI-EXPANDED)
SC Pharmacology & Pharmacy
GA 859AH
UT WOS:000224233700005
PM 15469393
DA 2022-04-16
ER
PT J
AU Rimola, A
Londono, MC
Guevara, G
Bruguera, M
Navasa, M
Forns, X
Garcia-Retortillo, M
Garcia-Valdecasas, JC
Rodes, J
AF Rimola, A
Londono, MC
Guevara, G
Bruguera, M
Navasa, M
Forns, X
Garcia-Retortillo, M
Garcia-Valdecasas, JC
Rodes, J
TI Beneficial effect of angiotensin-blocking agents on graft fibrosis in
hepatitis C recurrence after liver transplantation
SO TRANSPLANTATION
LA English
DT Article
DE liver transplantation; hepatitis c recurrence; fibrosis;
angiotensin-blocking agents
ID TRANSGENIC MOUSE MODEL; GROWTH-FACTOR-BETA; MYOCARDIAL FIBROSIS;
INFECTION; PROGRESSION; TGF-BETA-1; BLOCKADE; LOSARTAN; CLASSIFICATION;
PROLIFERATION
AB Background. Hepatitis C recurrence after liver transplantation is often associated with accelerated graft fibrosis and progression to cirrhosis. Because drugs blocking the action of angiotensin-II can reduce fibrosis in different human and experimental models, we assessed the possible beneficial effect of these drugs on graft fibrosis in hepatitis C recurrence after liver transplantation.
Methods. We retrospectively reviewed the charts of 128 liver-transplant recipients with hepatitis C recurrence. Twenty-seven patients (group I) received angiotensin converting enzyme inhibitors or angiotensin-II receptor antagonists as antihypertensive treatment, and 101 patients (group II) did not receive these drugs.
Results. No significant differences were found between groups I and II in demographic, clinical, and laboratory data. In contrast, cirrhosis in the graft was less frequently observed in group I than in group II during postransplant follow-up: 15% versus 35% (P=0.035), respectively, with a probability of cirrhosis of 9% versus 32% at 5 years after transplantation and 35% versus 70% at 10 years (P=…
Conclusion. The administration of angiotensin-blocking agents may be beneficial to reduce the development of graft fibrosis in hepatitis C recurrence after liver transplantation.
C1 IDIBAPS, Hosp Clin, Liver Unit, Barcelona 08036, Spain.
IDIBAPS, Hosp Clin, Dept Surg, Barcelona 08036, Spain.
RP Rimola, A (通讯作者)，IDIBAPS, Hosp Clin, Liver Unit, Villarroel 170, Barcelona 08036, Spain.
EM arimola@clinic.ub.es
RI Navasa, Miquel/G-7958-2016
OI Navasa, Miquel/0000-0002-3130-9604; GARCIA-RETORTILLO,
MONTSERRAT/0000-0001-6783-7604; Forns, Xavier/0000-0002-8188-1764
CR Bataller R, 2000, GASTROENTEROLOGY, V118, P1149, DOI 10.1016/S0016-5085(00)70368-4
Bataller R, 2001, SEMIN LIVER DIS, V21, P437, DOI 10.1055/s-2001-17558
Berenguer M, 2000, J HEPATOL, V32, P673, DOI 10.1016/S0168-8278(00)80231-7
Bissell DM, 2001, HEPATOLOGY, V34, P859, DOI 10.1053/jhep.2001.28457
Brecher P, 1996, TRENDS CARDIOVAS MED, V6, P193, DOI 10.1016/S1050-1738(96)00072-2
Brilla CG, 2000, CIRCULATION, V102, P1388, DOI 10.1161/01.CIR.102.12.1388
Brilla CG, 2000, CARDIOVASC RES, V47, P1, DOI 10.1016/S0008-6363(00)00092-4
Burak KW, 2002, LIVER TRANSPLANT, V8, P362, DOI 10.1053/jlts.2002.32282
BURDMANN EA, 1995, AM J PHYSIOL-RENAL, V269, pF491, DOI 10.1152/ajprenal.1995.269.4.F491
Campistol JM, 1999, KIDNEY INT, V56, P714, DOI 10.1046/j.1523-1755.1999.00597.x
Cane EJ, 1996, NEW ENGL J MED, V334, P815, DOI 10.1056/NEJM199603283341302
Castoldi G, 2003, AM J PHYSIOL-HEART C, V284, pH635, DOI 10.1152/ajpheart.00986.2001
Charlton M, 1998, HEPATOLOGY, V28, P823, DOI 10.1002/hep.510280333
Chen KM, 2002, J IMMUNOL, V169, P6530, DOI 10.4049/jimmunol.169.11.6530
Croquet V, 2002, J HEPATOL, V37, P773, DOI 10.1016/S0168-8278(02)00307-0
DESMET VJ, 1994, HEPATOLOGY, V19, P1513, DOI 10.1002/hep.1840190629
Feray C, 1999, GASTROENTEROLOGY, V117, P619, DOI 10.1016/S0016-5085(99)70454-3
Forman LM, 2002, GASTROENTEROLOGY, V122, P889, DOI 10.1053/gast.2002.32418
FRIEDMAN SL, 1993, NEW ENGL J MED, V328, P1828
Garcia-Retortillo M, 2002, HEPATOLOGY, V35, P680, DOI 10.1053/jhep.2002.31773
Ghany MG, 2003, GASTROENTEROLOGY, V124, P97, DOI 10.1053/gast.2003.50018
Gonzalez A, 2002, J MOL CELL CARDIOL, V34, P1585, DOI 10.1006/jmcc.2002.2081
Guckelberger O, 1997, CLIN TRANSPLANT, V11, P60
Johnson DW, 2000, NEPHRON, V86, P473, DOI 10.1159/000045837
Jonsson JR, 2001, GASTROENTEROLOGY, V121, P148, DOI 10.1053/gast.2001.25480
KAGAMI S, 1994, J CLIN INVEST, V93, P2431, DOI 10.1172/JCI117251
Kanzler S, 1999, AM J PHYSIOL-GASTR L, V276, pG1059, DOI 10.1152/ajpgi.1999.276.4.G1059
Kawano H, 2000, CIRCULATION, V101, P1130, DOI 10.1161/01.CIR.101.10.1130
Kim WR, 2002, HEPATOLOGY, V36, pS30, DOI 10.1053/jhep.2002.36791
Lim DS, 2001, CIRCULATION, V103, P789, DOI 10.1161/01.CIR.103.6.789
Lopez B, 2001, CIRCULATION, V104, P286, DOI 10.1161/01.CIR.104.3.286
McEwan PE, 1998, CIRCULATION, V98, P2765, DOI 10.1161/01.CIR.98.24.2765
Munoz S J, 2000, Clin Liver Dis, V4, P691, DOI 10.1016/S1089-3261(05)70133-1
Nankervis A, 1998, METABOLISM, V47, P12, DOI 10.1016/S0026-0495(98)90364-X
Ohishi T, 2001, HEPATOL RES, V21, P147, DOI 10.1016/S1386-6346(01)00102-4
Paizis G, 2001, J HEPATOL, V35, P376, DOI 10.1016/S0168-8278(01)00146-5
Prieto M, 1999, HEPATOLOGY, V29, P250, DOI 10.1002/hep.510290122
Qi Z, 1999, P NATL ACAD SCI USA, V96, P2345, DOI 10.1073/pnas.96.5.2345
Ramalho LNZ, 2002, HEPATO-GASTROENTEROL, V49, P1499
REGITZZAGROSEK V, 1995, J CARDIOVASC PHARM, V26, P66, DOI 10.1097/00005344-199507000-00011
Rosen HR, 1998, TRANSPLANTATION, V65, P1178, DOI 10.1097/00007890-199805150-00006
Sanchez-Fueyo A, 2002, TRANSPLANTATION, V73, P56, DOI 10.1097/00007890-200201150-00010
Sawada T, 2002, PHARMACOL RES, V46, P505, DOI 10.1016/S1043661802002281
SCHEUER PJ, 1991, J HEPATOL, V13, P372, DOI 10.1016/0168-8278(91)90084-O
Terui Y, 2002, HEPATOLOGY, V36, P1022, DOI 10.1053/jhep.2002.32679
Textor SC, 2000, LIVER TRANSPLANT, V6, P521, DOI 10.1053/jlts.2000.9737
Waller JR, 2001, BRIT J SURG, V88, P1429, DOI 10.1046/j.0007-1323.2001.01867.x
Weber KT, 1997, SEMIN NEPHROL, V17, P467
Wiesner RH, 2003, LIVER TRANSPLANT, V9, pS1, DOI 10.1053/jlts.2003.50268
Yoshiji H, 2001, HEPATOLOGY, V34, P745, DOI 10.1053/jhep.2001.28231
NR 50
TC 75
Z9 81
U1 0
U2 1
PU LIPPINCOTT WILLIAMS & WILKINS
PI PHILADELPHIA
PA TWO COMMERCE SQ, 2001 MARKET ST, PHILADELPHIA, PA 19103 USA
SN 0041-1337
EI 1534-6080
J9 TRANSPLANTATION
JI Transplantation
PD SEP 15
PY 2004
VL 78
IS 5
BP 686
EP 691
DI 10.1097/01.tp.0000128913.09774.ce
PG 6
WC Immunology; Surgery; Transplantation
WE Science Citation Index Expanded (SCI-EXPANDED)
SC Immunology; Surgery; Transplantation
GA 854WV
UT WOS:000223935400009
PM 15371669
DA 2022-04-16
ER
PT J
AU Poynard, T
AF Poynard, T
TI Treatment of cirrhotic patients in the pegylated interferon era
SO DIGESTIVE AND LIVER DISEASE
LA English
DT Article
DE cirrhosis; fibrosis; biochemical markers; pegylated interferon
ID CHRONIC HEPATITIS-C; LIVER FIBROSIS PROGRESSION;
HEPATOCELLULAR-CARCINOMA; PLUS RIBAVIRIN; INITIAL TREATMENT;
RANDOMIZED-TRIAL; PEGINTERFERON ALPHA-2A; COMBINATION THERAPY;
BIOCHEMICAL MARKERS; MAINTENANCE THERAPY
AB Chronic hepatitis C is a leading cause of cirrhosis, hepatocellular carcinoma, digestive tract haemorrhage and hepatic insufficiency. The present best strategy to prevent severe complications of chronic hepatitis C is the decrease of fibrosis progression. Recently, pegylated interferon combination treatments of chronic hepatitis C have made it possibly to obtain 60% sustained virological respo…
C1 Grp Hosp Pitie Salpetriere, Serv Hepatogastroenterol, F-75651 Paris 13, France.
RP Poynard, T (通讯作者)，Grp Hosp Pitie Salpetriere, Serv Hepatogastroenterol, 47-83 Blvd Hop, F-75651 Paris 13, France.
EM tpoynard@teaser.fr
RI Poynard, Thierry/C-1355-2010
OI Poynard, Thierry/0000-0002-3726-7230; Poynard,
Thierry/0000-0002-2050-640X
CR Alberti A, 2002, ANN INTERN MED, V137, P961, DOI 10.7326/0003-4819-137-12-200212170-00009
Alric L, 2001, J HEPATOL, V35, P272, DOI 10.1016/S0168-8278(01)00110-6
Baffis V, 1999, ANN INTERN MED, V131, P696, DOI 10.7326/0003-4819-131-9-199911020-00011
Camma C, 2001, J HEPATOL, V34, P593, DOI 10.1016/S0168-8278(01)00005-8
Deuffic-Burban S, 2002, J VIRAL HEPATITIS, V9, P114, DOI 10.1046/j.1365-2893.2002.00340.x
Dufour JF, 1998, DIGEST DIS SCI, V43, P2573, DOI 10.1023/A:1026601904609
Freeman AJ, 2001, HEPATOLOGY, V34, P809, DOI 10.1053/jhep.2001.27831
Fried MW, 2002, NEW ENGL J MED, V347, P975, DOI 10.1056/NEJMoa020047
Hadziyannis SJ, 2004, ANN INTERN MED, V140, P346, DOI 10.7326/0003-4819-140-5-200403020-00010
Heathcote EJ, 2000, NEW ENGL J MED, V343, P1673, DOI 10.1056/NEJM200012073432302
Hickman IJ, 2002, GUT, V51, P89, DOI 10.1136/gut.51.1.89
Hoofnagle JH, 2003, HEPATOLOGY, V38, P66, DOI 10.1053/jhep.2003.50258
Hourigan LF, 1999, HEPATOLOGY, V29, P1215, DOI 10.1002/hep.510290401
Imbert-Bismut F, 2001, LANCET, V357, P1069, DOI 10.1016/S0140-6736(00)04258-6
Lindsay KL, 2001, HEPATOLOGY, V34, P395, DOI 10.1053/jhep.2001.26371
Manns MP, 2001, LANCET, V358, P958, DOI 10.1016/S0140-6736(01)06102-5
McHutchison JG, 1998, NEW ENGL J MED, V339, P1485, DOI 10.1056/NEJM199811193392101
Myers RP, 2003, AIDS, V17, P721, DOI 10.1097/00002030-200303280-00010
NISHIGUCHI S, 1995, LANCET, V346, P1051, DOI 10.1016/S0140-6736(95)91739-X
Poynard T, 1998, ACTA GASTRO-ENT BELG, V61, P431
Poynard T, 1997, LANCET, V349, P825, DOI 10.1016/S0140-6736(96)07642-8
Poynard T, 2003, LANCET, V362, P2095, DOI 10.1016/S0140-6736(03)15109-4
Poynard T, 2003, HEPATOLOGY, V38, P481, DOI 10.1053/jhep.2003.50319
Poynard T, 2000, HEPATOLOGY, V31, P211, DOI 10.1002/hep.510310131
Poynard T, 2001, J HEPATOL, V34, P730, DOI 10.1016/S0168-8278(00)00097-0
Poynard T, 1998, LANCET, V352, P1426, DOI 10.1016/S0140-6736(98)07124-4
Poynard T, 2002, GASTROENTEROLOGY, V122, P1303, DOI 10.1053/gast.2002.33023
Poynard T, 2003, J HEPATOL, V38, P257, DOI 10.1016/S0168-8278(02)00413-0
Shiffman ML, 1999, GASTROENTEROLOGY, V117, P1164, DOI 10.1016/S0016-5085(99)70402-6
Shiratori Y, 2000, ANN INTERN MED, V132, P517, DOI 10.7326/0003-4819-132-7-200004040-00002
Sobesky R, 1999, GASTROENTEROLOGY, V116, P378, DOI 10.1016/S0016-5085(99)70135-6
Yoshida H, 1999, ANN INTERN MED, V131, P174, DOI 10.7326/0003-4819-131-3-199908030-00003
Yoshida H, 2002, GASTROENTEROLOGY, V123, P483, DOI 10.1053/gast.2002.34785
NR 33
TC 5
Z9 7
U1 0
U2 0
PU ELSEVIER SCIENCE INC
PI NEW YORK
PA STE 800, 230 PARK AVE, NEW YORK, NY 10169 USA
SN 1590-8658
EI 1878-3562
J9 DIGEST LIVER DIS
JI Dig. Liver Dis.
PD NOV
PY 2004
VL 36
SU 3
BP S344
EP S348
DI 10.1016/S1590-8658(04)80004-5
PG 5
WC Gastroenterology & Hepatology
WE Science Citation Index Expanded (SCI-EXPANDED)
SC Gastroenterology & Hepatology
GA 886OK
UT WOS:000226238000004
PM 15645665
DA 2022-04-16
ER
PT J
AU Dahab, GM
Kheriza, MM
El-Beltagi, HM
Fouda, AMM
El-Din, OAS
AF Dahab, GM
Kheriza, MM
El-Beltagi, HM
Fouda, AMM
El-Din, OAS
TI Digital quantification of fibrosis in liver biopsy sections: Description
of a new method by Photoshop software
SO JOURNAL OF GASTROENTEROLOGY AND HEPATOLOGY
LA English
DT Article
DE Adobe Photoshop; liver fibrosis; Masson's trichrome; quantification;
selective color
ID CHRONIC HEPATITIS-C; CHRONIC ACTIVE HEPATITIS; IMAGE-ANALYSIS;
CARBON-TETRACHLORIDE; SEMIQUANTITATIVE INDEXES; TREATED PATIENTS;
TISSUE-SECTIONS; SCORING SYSTEM; BREAST-CANCER; CIRRHOSIS
AB Background: The precise quantification of fibrous tissue in liver biopsy sections is extremely important in the classification, diagnosis and grading of chronic liver disease, as well as in evaluating the response to antifibrotic therapy. Because the recently described methods of digital image analysis of fibrosis in liver biopsy sections have major flaws, including the use of out-dated techni…
Methods: We prepared an experimental model of liver fibrosis involving treatment of rats with oral CCl4 for 6 weeks. After staining liver sections with Masson's trichrome, a series of computer operations were performed including (i) reconstitution of seamless widefield images from a number of acquired fields of liver sections; (ii) image size and solution adjustment; (iii) color correction; (iv) …
Results: This technique is fully computerized with no manual interference at any step, and thus could be very reliable for objectively quantifying any pattern of fibrosis in liver biopsy sections and in assessing the response to antifibrotic therapy. It could also be a valuable tool in the precise assessment of antifibrotic therapy to other tissue regardless of the pattern of tissue or fibrosis. …
C1 Univ Mansoura, Fac Med, Dept Clin Pharmacol, Mansoura, Egypt.
Univ Mansoura, Fac Med, Dept Pathol, Mansoura, Egypt.
RP Dahab, GM (通讯作者)，Univ Mansoura, Fac Med, Dept Clin Pharmacol, Mansoura, Egypt.
RI Fouda, Abdel-Motaal M/K-4142-2018
OI Fouda, Abdel-Motaal M/0000-0002-4962-9817
CR *AD SYST INC, 2000, AD PHOT 2000 6 US GU
Afdhal NH, 1997, J HEPATOL, V27, P993, DOI 10.1016/S0168-8278(97)80142-0
Aube C, 1999, J HEPATOL, V30, P472, DOI 10.1016/S0168-8278(99)80107-X
Bancroft J., 1982, THEORY PRACTICE HIST, P131
BEDOSSA P, 1994, HEPATOLOGY, V20, P15
Brown HE, 1998, BRAIN RES PROTOC, V2, P264, DOI 10.1016/S1385-299X(98)00003-8
BROWN MH, 1995, PLAST RECONSTR SURG, V96, P846, DOI 10.1097/00006534-199509001-00013
Brunt EM, 2000, HEPATOLOGY, V31, P241, DOI 10.1002/hep.510310136
Caballero T, 2001, J HEPATOL, V34, P740, DOI 10.1016/S0168-8278(01)00006-X
CHEVALLIER M, 1994, HEPATOLOGY, V20, P349, DOI 10.1016/0270-9139(94)90185-6
DESMET VJ, 1994, HEPATOLOGY, V19, P1513, DOI 10.1002/hep.1840190629
FELDMANN G, 1995, J HEPATOL, V22, P49
GATLIN CL, 1993, ANAL QUANT CYTOL, V15, P345
GOTO M, 1992, PATHOL RES PRACT, V188, P433, DOI 10.1016/S0344-0338(11)80033-6
*I LAB AN RES COMM, 1985, GUID CAR US LAB AN
Ikeda I, 1997, J HISTOCHEM CYTOCHEM, V45, P461, DOI 10.1177/002215549704500314
ISHAK K, 1995, J HEPATOL, V22, P696, DOI 10.1016/0168-8278(95)80226-6
KNODELL RG, 1981, HEPATOLOGY, V1, P431, DOI 10.1002/hep.1840010511
LAMAZIERE JMD, 1993, LAB INVEST, V68, P248
Lehr HA, 1996, APPL IMMUNOHISTOCHEM, V4, P117
Lehr HA, 1999, J HISTOCHEM CYTOCHEM, V47, P119, DOI 10.1177/002215549904700113
Lehr HA, 1997, J HISTOCHEM CYTOCHEM, V45, P1559, DOI 10.1177/002215549704501112
LUDWIG J, 1993, GASTROENTEROLOGY, V105, P274, DOI 10.1016/0016-5085(93)90037-D
MACKENZIE WF, 1986, FUNDAM APPL TOXICOL, V6, P16
MARTINEZHERNANDEZ A, 1991, HEPATOLOGY, V14, P864, DOI 10.1002/hep.1840140519
Masseroli M, 2000, J HEPATOL, V32, P453, DOI 10.1016/S0168-8278(00)80397-9
Mizuoka H, 1999, J HEPATOL, V31, P825, DOI 10.1016/S0168-8278(99)80283-9
NOHLGARD C, 1993, J AM ACAD DERMATOL, V28, P40, DOI 10.1016/0190-9622(93)70006-F
O'Brien MJ, 2000, AM J CLIN PATHOL, V114, P712, DOI 10.1309/D7AU-EYW7-4B6C-K08Y
Oberti F, 1997, GASTROENTEROLOGY, V113, P1609, DOI 10.1053/gast.1997.v113.pm9352863
Pilette C, 1998, J HEPATOL, V28, P439, DOI 10.1016/S0168-8278(98)80318-8
Ruifrok AC, 1997, ANAL QUANT CYTOL, V19, P107
Sakaida I, 1999, AM J GASTROENTEROL, V94, P489, DOI 10.1111/j.1572-0241.1999.884_m.x
Sargent EW, 1998, ARCH OTOLARYNGOL, V124, P313, DOI 10.1001/archotol.124.3.313
SCHEUER PJ, 1991, J HEPATOL, V13, P372, DOI 10.1016/0168-8278(91)90084-O
Scheuer PJ, 1994, LIVER BIOPSY INTERPR
Smolle J, 1996, ANAL QUANT CYTOL, V18, P323
THEODOSSI A, 1980, GASTROENTEROLOGY, V79, P232
Watanabe T, 2000, J HEPATOL, V33, P224, DOI 10.1016/S0168-8278(00)80363-3
Westhuyzen J, 1997, EUR J CLIN CHEM CLIN, V35, P17
ZHOU RX, 1992, ANAL QUANT CYTOL, V14, P73
NR 41
TC 79
Z9 82
U1 0
U2 7
PU BLACKWELL PUBLISHING ASIA
PI CARLTON
PA 54 UNIVERSITY ST, P O BOX 378, CARLTON, VICTORIA 3053, AUSTRALIA
SN 0815-9319
J9 J GASTROEN HEPATOL
JI J. Gastroenterol. Hepatol.
PD JAN
PY 2004
VL 19
IS 1
BP 78
EP 85
DI 10.1111/j.1440-1746.2004.03183.x
PG 8
WC Gastroenterology & Hepatology
WE Science Citation Index Expanded (SCI-EXPANDED)
SC Gastroenterology & Hepatology
GA 753YQ
UT WOS:000187276300013
PM 14675247
DA 2022-04-16
ER
PT J
AU Czaja, AJ
Carpenter, HA
AF Czaja, AJ
Carpenter, HA
TI Progressive fibrosis during corticosteroid therapy of autoimmune
hepatitis
SO HEPATOLOGY
LA English
DT Article; Proceedings Paper
CT Annual Meeting of the
American-Association-for-the-Study-of-Liver-Diseases
CY MAY 17, 2004
CL New Orleans, LA
ID LIVER FIBROSIS; STELLATE CELLS; TYPE-1; RESOLUTION; CIRRHOSIS;
REVERSIBILITY; ANTIBODIES; APOPTOSIS; SUSCEPTIBILITY; POLYMORPHISMS
AB Hepatic fibrosis and cirrhosis are possible consequences of corticosteroid-treated autoimmune hepatitis. Our aims were to determine the frequency of progressive fibrosis and the factors associated with this progression. Two hundred seventy-seven liver tissue specimens that had been obtained from 73 patients were interpreted in batch under code by a single pathologist. Fibrosis scores and histo…
C1 Mayo Clin & Mayo Fdn, Div Gastroenterol & Hepatol, Rochester, MN 55905 USA.
Mayo Clin & Mayo Fdn, Dept Lab Med & Pathol, Rochester, MN 55905 USA.
RP Czaja, AJ (通讯作者)，Mayo Clin, 200 1st St SW, Rochester, MN 55905 USA.
EM czaja.albert@mayo.edu
CR Agarwal K, 2000, HEPATOLOGY, V31, P49, DOI 10.1002/hep.510310110
Almawi WY, 1996, J LEUKOCYTE BIOL, V60, P563, DOI 10.1002/jlb.60.5.563
Almawi WY, 2001, MOD ASP IMMUNOBIOL, V2, P78
Alvarez E, 1999, J HEPATOL, V31, P929, DOI 10.1016/S0168-8278(99)80297-9
Arthur MJP, 2002, GASTROENTEROLOGY, V122, P1525, DOI 10.1053/gast.2002.33367
Bedossa P, 2003, HEPATOLOGY, V38, P1449, DOI 10.1016/j.hep.2003.09.022
BEDOSSA P, 1994, HEPATOLOGY, V20, P15
Bonis PAL, 2001, NEW ENGL J MED, V344, P452, DOI 10.1056/NEJM200102083440610
Brunt EM, 2000, HEPATOLOGY, V31, P241, DOI 10.1002/hep.510310136
CENTRELLA M, 1991, MOL CELL BIOL, V11, P4490, DOI 10.1128/MCB.11.9.4490
Colloredo G, 2003, J HEPATOL, V39, P239, DOI 10.1016/S0168-8278(03)00191-0
Cotler SJ, 2001, J CLIN GASTROENTEROL, V32, P428, DOI 10.1097/00004836-200105000-00014
Czaja AJ, 1997, HEPATOLOGY, V25, P317
Czaja AJ, 1996, HEPATOLOGY, V24, P1068
CZAJA AJ, 1993, GASTROENTEROLOGY, V105, P1502, DOI 10.1016/0016-5085(93)90157-8
Czaja AJ, 2004, J HEPATOL, V40, P646, DOI 10.1016/j.jhep.2004.01.009
Czaja AJ, 2002, HEPATOLOGY, V36, P479, DOI 10.1053/jhep.2002.34944
CZAJA AJ, 1992, GASTROENTEROLOGY, V103, P1290, DOI 10.1016/0016-5085(92)91518-9
Czaja AJ, 1999, GASTROENTEROLOGY, V117, P645, DOI 10.1016/S0016-5085(99)70458-0
Czaja AJ, 2002, SEMIN LIVER DIS, V22, P365, DOI 10.1055/s-2002-35706
Czaja AJ, 2002, AM J GASTROENTEROL, V97, P2051
Czaja AJ, 2002, HEPATOLOGY, V35, P890, DOI 10.1053/jhep.2002.32485
Czaja AJ, 2001, AM J GASTROENTEROL, V96, P1224
CZAJA AJ, 1990, HEPATOLOGY, V11, P1044, DOI 10.1002/hep.1840110621
Czaja AJ, 1997, DIGEST DIS SCI, V42, P1688, DOI 10.1023/A:1018809431189
Czaja Albert J, 2002, Clin Liver Dis, V6, P799, DOI 10.1016/S1089-3261(02)00028-4
DAVIS GL, 1984, GASTROENTEROLOGY, V87, P1222
DONALDSON PT, 1991, HEPATOLOGY, V13, P701, DOI 10.1002/hep.1840130415
Dufour JF, 1997, ANN INTERN MED, V127, P981, DOI 10.7326/0003-4819-127-11-199712010-00006
FRIEDMAN SL, 1993, NEW ENGL J MED, V328, P1828
Friedman SL, 2000, J BIOL CHEM, V275, P2247, DOI 10.1074/jbc.275.4.2247
Iredale JP, 1998, J CLIN INVEST, V102, P538, DOI 10.1172/JCI1018
ISHAK K, 1995, J HEPATOL, V22, P696, DOI 10.1016/0168-8278(95)80226-6
Issa R, 2001, GUT, V48, P548, DOI 10.1136/gut.48.4.548
[truncated: 27,868 more rows]

## Sheet: 2005
FN Clarivate Analytics Web of Science
VR 1.0
PT J
AU Mohamadnejad, M
Malekzadeh, R
Nasseri-Moghaddam, S
Hagh-Azali, S
Rakhshani, N
Tavangar, SM
Sedaghat, M
Alimohamadi, SM
AF Mohamadnejad, M
Malekzadeh, R
Nasseri-Moghaddam, S
Hagh-Azali, S
Rakhshani, N
Tavangar, SM
Sedaghat, M
Alimohamadi, SM
TI Impact of immunosuppressive treatment on liver fibrosis in autoimmune
hepatitis
SO DIGESTIVE DISEASES AND SCIENCES
LA English
DT Article
DE autoimmune hepatitis; liver fibrosis; therapeutics; immunosuppressive
agents
ID CORTICOSTEROID-THERAPY; CYCLOSPORINE-A; PROGRESSION; CIRRHOSIS
AB The impact of treatment on progression of fibrosis in autoimmune hepatitis (AIH) is unknown. We assessed the changes in liver fibrosis before and after treatment among these patients. Nineteen AIH patients who had paired liver biopsies were studied. Of these, seven had been treated with 6 months of cyclosporine A and the rest with 6 months of prednisolone for induction of remission. Thereafter…
C1 Univ Tehran Med Sci, Digest Dis Res Ctr, Tehran 14114, Iran.
Univ Tehran Med Sci, Sch Med, Dept Community Med, Tehran 14114, Iran.
Iran Univ Med Sci, Gastrointestinal & Liver Dis Res Ctr, Tehran, Iran.
RP Malekzadeh, R (通讯作者)，Univ Tehran Med Sci, Shariati Hosp, Digest Dis Res Ctr, N Kargar Ave, Tehran 14114, Iran.
EM malek@ams.ac.ir
RI Rakhshani, Naser/ABH-6213-2020; Alimohamadi, Maysam/AAB-5498-2020;
Malekzadeh, Reza/U-1382-2017; Mohamadnejad, Mehdi/J-2738-2018
OI Alimohamadi, Maysam/0000-0002-8556-3181; Malekzadeh,
Reza/0000-0002-9820-6335; Mohamadnejad, Mehdi/0000-0002-8126-8505;
rakhshani, nasser/0000-0002-5596-4849; Tavangar, Seyed
Mohammad/0000-0002-4253-2385; Malekzadeh, Reza/0000-0003-1043-3814
CR Cotler SJ, 2001, J CLIN GASTROENTEROL, V32, P428, DOI 10.1097/00004836-200105000-00014
Czaja AJ, 2004, J HEPATOL, V40, P646, DOI 10.1016/j.jhep.2004.01.009
CZAJA AJ, 2002, GASTROINTESTINAL LIV, P1462
Dufour JF, 1997, ANN INTERN MED, V127, P981, DOI 10.7326/0003-4819-127-11-199712010-00006
Filaci G, 2001, RHEUMATOLOGY, V40, P1431, DOI 10.1093/rheumatology/40.12.1431
Hammel P, 2001, NEW ENGL J MED, V344, P418, DOI 10.1056/NEJM200102083440604
ISHAK K, 1995, J HEPATOL, V22, P696, DOI 10.1016/0168-8278(95)80226-6
Malekzadeh R, 2001, DIGEST DIS SCI, V46, P1321, DOI 10.1023/A:1010683817344
Marzano A, 2001, ANN RHEUM DIS, V60, P427, DOI 10.1136/ard.60.4.427
Poynard T, 2000, HEPATOLOGY, V32, P1131, DOI 10.1053/jhep.2000.19347
Rosenberg WMC, 2003, J HEPATOL, V38, P357, DOI 10.1016/S0168-8278(03)00010-2
Wai CT, 2003, HEPATOLOGY, V38, P518, DOI 10.1053/jhep.2003.50346
NR 12
TC 43
Z9 45
U1 0
U2 2
PU SPRINGER
PI DORDRECHT
PA VAN GODEWIJCKSTRAAT 30, 3311 GZ DORDRECHT, NETHERLANDS
SN 0163-2116
EI 1573-2568
J9 DIGEST DIS SCI
JI Dig. Dis. Sci.
PD MAR
PY 2005
VL 50
IS 3
BP 547
EP 551
DI 10.1007/s10620-005-2472-5
PG 5
WC Gastroenterology & Hepatology
WE Science Citation Index Expanded (SCI-EXPANDED)
SC Gastroenterology & Hepatology
GA 910PK
UT WOS:000227943800022
PM 15810640
DA 2022-04-16
ER
PT J
AU Elzbieta, SLM
Marek, LD
AF Elzbieta, Sobaniec-Lotowska Maria
Marek, Lebensztejn Dariusz
TI Histological outcome of chronic hepatitis B in children treated with
interferon alpha
SO WORLD JOURNAL OF GASTROENTEROLOGY
LA English
DT Article
DE Children; Chronic hepatitis B; Interferon alpha; Fibrosis stage;
Inflammation grade; Semiquantitative scoring systems
ID RANDOMIZED CONTROLLED-TRIAL; C VIRUS; THERAPY; FIBROSIS; SERUM
AB AIM: To evaluate the effect of interferon alpha (IFN-alpha) treatment on the liver histology in children with chronic hepatitis B and to evaluate the usefulness of various histological scoring systems of liver histology in this group of patients.
METHODS: Fibrosis stage and inflammation grade were assessed according to Batts and Ludwig, Ishak et al., and METAVIR (only fibrosis stage) before and 12 mo after IFN-alpha treatment termination in 93 children aged 2-16 years with chronic hepatitis B.
RESULTS: None of the three numerical scoring systems for liver fibrosis showed statistically significant differences in liver fibrosis, while evolution of inflammatory activity revealed statistically significant improvement in the whole group of children with chronic hepatitis B treated with IFN-alpha and in responders. Significantly positive correlations were found between fibrosis stage and inf…
CONCLUSION: Treatment with IFN-alpha did not improve histological fibrosis but decreased inflammatory activity in children with chronic hepatitis B. The three semiquantitative scoring systems seem to be comparable in the estimation of the inflammation grade and fibrosis stage in this group of children. (C) 2005 The WJG Press and Elsevier Inc. All rights reserved.
C1 [Elzbieta, Sobaniec-Lotowska Maria] Med Univ Bialystok, Dept Clin Pathomorphol, PL-15269 Bialystok, Poland.
[Marek, Lebensztejn Dariusz] Med Univ Bialystok, Dept Pediat 3, PL-15269 Bialystok, Poland.
RP Elzbieta, SLM (通讯作者)，Med Univ Bialystok, Dept Clin Pathomorphol, 13 Waszyngtona Str, PL-15269 Bialystok, Poland.
EM mariasl@zeus.amb.edu.pl
OI Sobaniec-Lotowska, Maria Elzbieta/0000-0002-5521-7819
CR [Anonymous], 1977, LANCET, V2, P914
Assy N, 1999, WORLD J GASTROENTERO, V5, P107, DOI 10.3748/wjg.v5.i2.107
BATTS KP, 1995, AM J SURG PATHOL, V19, P1409, DOI 10.1097/00000478-199512000-00007
BEDOSSA P, 1994, HEPATOLOGY, V20, P15
Bortolotti F, 1998, J HEPATOL, V29, P184, DOI 10.1016/S0168-8278(98)80002-0
Bortolotti F, 2003, J HEPATOL, V39, pS200, DOI 10.1016/S0168-8278(03)00328-3
Bruno S, 2001, J HEPATOL, V34, P748, DOI 10.1016/S0168-8278(01)00062-9
Caballero T, 2001, J HEPATOL, V34, P740, DOI 10.1016/S0168-8278(01)00006-X
CAPRA F, 1993, J HEPATOL, V18, P112, DOI 10.1016/S0168-8278(05)80018-2
CULLU F, 1995, GASTROEN CLIN BIOL, V19, P53
DESMET VJ, 1994, HEPATOLOGY, V19, P1513, DOI 10.1002/hep.1840190629
Dufour JF, 1998, DIGEST DIS SCI, V43, P2573, DOI 10.1023/A:1026601904609
Fujisawa T, 2000, J PEDIATR GASTR NUTR, V30, P201, DOI 10.1097/00005176-200002000-00019
Gregorio GV, 1996, HEPATOLOGY, V23, P700, DOI 10.1053/jhep.1996.v23.pm0008666320
Han HL, 2003, WORLD J GASTROENTERO, V9, P117, DOI 10.3748/wjg.v9.i1.117
ISHAK K, 1995, J HEPATOL, V22, P696, DOI 10.1016/0168-8278(95)80226-6
KNODELL RG, 1981, HEPATOLOGY, V1, P431, DOI 10.1002/hep.1840010511
Lu LG, 2003, WORLD J GASTROENTERO, V9, P2574
NAKANO Y, 1990, AM J GASTROENTEROL, V85, P24
OKUNO T, 1990, Gastroenterologia Japonica, V25, P70
Ozer E, 1999, LIVER, V19, P369, DOI 10.1111/j.1478-3231.1999.tb00064.x
Rozario R, 2003, J HEPATOL, V38, P223, DOI 10.1016/S0168-8278(02)00357-4
Ruiz-Moreno M, 1999, HEPATOLOGY, V29, P572, DOI 10.1002/hep.510290230
RUIZMORENO M, 1991, HEPATOLOGY, V13, P1035, DOI 10.1002/hep.1840130605
Shiffman ML, 1999, GASTROENTEROLOGY, V117, P1164, DOI 10.1016/S0016-5085(99)70402-6
Sobesky R, 1999, GASTROENTEROLOGY, V116, P378, DOI 10.1016/S0016-5085(99)70135-6
Sokal EM, 1998, GASTROENTEROLOGY, V114, P988, DOI 10.1016/S0016-5085(98)70318-X
Torre D, 1996, CLIN INFECT DIS, V23, P131, DOI 10.1093/clinids/23.1.131
Tsubota A, 1997, J HEPATOL, V27, P49, DOI 10.1016/S0168-8278(97)80279-6
Vajro P, 1998, ACTA GASTRO-ENT BELG, V61, P219
WILLIAMS SJ, 1990, AUST NZ J MED, V20, P9, DOI 10.1111/j.1445-5994.1990.tb00362.x
Woynarowski M, 2004, PEDIATRIC GASTROENTEROLOGY 2004, P253
NR 32
TC 11
Z9 12
U1 0
U2 1
PU BAISHIDENG PUBLISHING GROUP INC
PI PLEASANTON
PA 7041 Koll Center Parkway, Suite 160, PLEASANTON, CA, UNITED STATES
SN 1007-9327
EI 2219-2840
J9 WORLD J GASTROENTERO
JI World J. Gastroenterol.
PD DEC 7
PY 2005
VL 11
IS 45
BP 7179
EP 7182
DI 10.3748/wjg.v11.i45.7179
PG 4
WC Gastroenterology & Hepatology
WE Science Citation Index Expanded (SCI-EXPANDED)
SC Gastroenterology & Hepatology
GA V20RQ
UT WOS:000208157500020
PM 16437668
OA Green Published, hybrid
DA 2022-04-16
ER
PT J
AU Yoshiji, H
Kuriyama, S
Noguchi, R
Yoshii, J
Ikenaka, Y
Yanase, K
Namisaki, T
Kitade, M
Yamazaki, M
Tsujinoue, H
Fukui, H
AF Yoshiji, H
Kuriyama, S
Noguchi, R
Yoshii, J
Ikenaka, Y
Yanase, K
Namisaki, T
Kitade, M
Yamazaki, M
Tsujinoue, H
Fukui, H
TI Combination of interferon-beta and angiotensin-converting enzyme
inhibitor, perindopril, attenuates the murine liver fibrosis development
SO LIVER INTERNATIONAL
LA English
DT Article
DE ACE inhibitor; interferon; hepatic stellate cells; liver fibrosis
ID ENDOTHELIAL GROWTH-FACTOR; CHRONIC HEPATITIS-C; CHRONIC VIRAL-HEPATITIS;
STELLATE CELLS; HEPATOCELLULAR-CARCINOMA; RECEPTOR INTERACTION;
TRANSGENIC MOUSE; TISSUE INHIBITOR; TUMOR-GROWTH; THERAPY
AB Recent studies have revealed that both interferon (IFN) and angiotensin-converting enzyme inhibitor (ACE-I) exert an anti-fibrotic effect. The aim of this study was to examine the combined effect of the ACE-I and IFN on the murine hepatic fibrosis development. A model of CCl4-induced hepatic fibrosis was used to assess the effect of the clinically used ACE-I, perindopril (PE), and IFN-beta. Th…
C1 Nara Med Univ, Dept Internal Med 3, Nara, Japan.
Kagawa Univ, Sch Med, Dept Internal Med 3, Takamatsu, Kagawa 760, Japan.
RP Yoshiji, H (通讯作者)，Shijo Cho 840, Nara 6348522, Japan.
EM yoshijih@naramed-u.ac.jp
OI NOGUCHI, RYUICHI/0000-0002-4559-7600
CR Arif A, 2003, DIGEST DIS SCI, V48, P1425, DOI 10.1023/A:1024196201684
BARON S, 1994, ANTIVIR RES, V24, P97, DOI 10.1016/0166-3542(94)90058-2
Bataller R, 2000, GASTROENTEROLOGY, V118, P1149, DOI 10.1016/S0016-5085(00)70368-4
Bataller R, 2003, GASTROENTEROLOGY, V125, P117, DOI 10.1016/S0016-5085(03)00695-4
Bonkovsky HL, 1997, HEPATOLOGY, V26, pS143, DOI 10.1002/hep.510260725
Carmeliet P, 2000, NATURE, V407, P249, DOI 10.1038/35025220
Carmeliet P, 2003, NAT MED, V9, P653, DOI 10.1038/nm0603-653
Chander G, 2002, HEPATOLOGY, V36, pS135, DOI 10.1053/jhep.2002.37146
Corpechot C, 2002, HEPATOLOGY, V35, P1010, DOI 10.1053/jhep.2002.32524
Fort J, 1998, J HEPATOL, V29, P263, DOI 10.1016/S0168-8278(98)80012-3
Friedman SL, 2003, J HEPATOL, V38, pS38, DOI 10.1016/S0168-8278(02)00429-4
Guido M, 1996, J HEPATOL, V24, P301, DOI 10.1016/S0168-8278(96)80008-0
Helmy A, 2000, GASTROENTEROLOGY, V118, P565, DOI 10.1016/S0016-5085(00)70263-0
Hoofnagle JH, 1997, NEW ENGL J MED, V336, P347, DOI 10.1056/NEJM199701303360507
Inagaki Y, 2003, HEPATOLOGY, V38, P890, DOI 10.1053/jhep.2003.50408
Kalluri R, 2000, CURR OPIN NEPHROL HY, V9, P413, DOI 10.1097/00041552-200007000-00013
Kamada Y, 2003, HEPATOL RES, V25, P296, DOI 10.1016/S1386-6346(02)00306-6
Matsusaka T, 1997, ANNU REV PHYSIOL, V59, P395, DOI 10.1146/annurev.physiol.59.1.395
NAKAE D, 1992, CANCER RES, V52, P5042
Okanoue T, 1999, J HEPATOL, V30, P653, DOI 10.1016/S0168-8278(99)80196-2
Poynard T, 1996, HEPATOLOGY, V24, P778
Rosmorduc O, 1999, AM J PATHOL, V155, P1065, DOI 10.1016/S0002-9440(10)65209-1
Schalm SW, 1997, HEPATOLOGY, V26, pS128, DOI 10.1002/hep.510260722
Seeff LB, 2002, HEPATOLOGY, V36, pS35, DOI 10.1053/jhep.2002.36806
Shendure J, 2002, GENOME BIOL, V3
Shimizu I, 1999, HEPATOLOGY, V29, P149, DOI 10.1002/hep.510290108
Shiratori Y, 2000, ANN INTERN MED, V132, P517, DOI 10.7326/0003-4819-132-7-200004040-00002
Suzuki K, 2003, GENE THER, V10, P765, DOI 10.1038/sj.gt.3301949
Wang L, 2000, HEPATOLOGY, V32, P43, DOI 10.1053/jhep.2000.8525
Yoshiji H, 2000, HEPATOLOGY, V32, P1248, DOI 10.1053/jhep.2000.20521
Yoshiji H, 2003, GUT, V52, P1347, DOI 10.1136/gut.52.9.1347
Yoshiji H, 2002, J HEPATOL, V37, P22, DOI 10.1016/S0168-8278(02)00104-6
Yoshiji H, 2002, HEPATOLOGY, V36, P850, DOI 10.1053/jhep.2002.35625
Yoshiji H, 2002, HEPATOLOGY, V35, P834, DOI 10.1053/jhep.2002.32541
Yoshiji H, 2002, ANTI-CANCER DRUG, V13, P221, DOI 10.1097/00001813-200203000-00003
Yoshiji H, 2001, HEPATOLOGY, V34, P745, DOI 10.1053/jhep.2001.28231
Yoshiji H, 2001, CLIN CANCER RES, V7, P1073
YOSHIJI H, 1991, BRIT J CANCER, V64, P839, DOI 10.1038/bjc.1991.410
NR 38
TC 24
Z9 25
U1 0
U2 0
PU WILEY
PI HOBOKEN
PA 111 RIVER ST, HOBOKEN 07030-5774, NJ USA
SN 1478-3223
EI 1478-3231
J9 LIVER INT
JI Liver Int.
PD FEB
PY 2005
VL 25
IS 1
BP 153
EP 161
DI 10.1111/j.1478-3231.2005.01038.x
PG 9
WC Gastroenterology & Hepatology
WE Science Citation Index Expanded (SCI-EXPANDED)
SC Gastroenterology & Hepatology
GA 894KO
UT WOS:000226790700022
PM 15698413
DA 2022-04-16
ER
PT S
AU Bennett, RG
Mahan, KJ
Gentry-Nielsen, MJ
Tuma, DJ
AF Bennett, RG
Mahan, KJ
Gentry-Nielsen, MJ
Tuma, DJ
BE Sherwood, OD
Fields, PA
Steinetz, BG
TI Relaxin receptor expression in hepatic stellate cells and in cirrhotic
rat liver tissue
SO RELAXIN AND RELATED PEPTIDES: FOURTH INTERNATIONAL CONFERENCE
SE Annals of the New York Academy of Sciences
LA English
DT Article; Proceedings Paper
CT 4th International Conference on Relaxin and Related Peptides
CY SEP, 2004
CL Moran, WY
SP Univ Illinois Urbana Champaign Sch Mol & Cellular Biol, Bas Med, Immunodiagnostik AG, Lalor Fdn, March Dimes, NICHD, USDA, CSREES, Univ Guelph
DE relaxin; hepatic stellate cell; hepatic fibrosis; LGR7; LGR8; relaxin-3;
InsL3
ID FIBROSIS; ACTIVATION; ROLES
AB Relaxin has antifibrotic effects on the hepatic stellate cells (HSCs) responsible for collagen deposition in cirrhosis. The expression of relaxin receptors LGR7 and LGR8 in HSCs and liver disease was examined. Activated and quiescent HSCs expressed LGR7, whereas only activated HSCs expressed LGR8. Relaxin, relaxin-3, or InsL3 treatment increased cAMP, suggesting activation of both receptors. L…
C1 Vet Affairs Med Ctr, Med Res Serv 151, Dept Med Res, Omaha, NE 68105 USA.
Univ Nebraska, Med Ctr, Dept Internal Med, Omaha, NE 68198 USA.
Univ Nebraska, Med Ctr, Dept Pharmacol, Omaha, NE 68198 USA.
Creighton Univ, Sch Med, Omaha, NE 68131 USA.
RP Bennett, RG (通讯作者)，Vet Affairs Med Ctr, Med Res Serv 151, Dept Med Res, 4101 Woolworth Ave, Omaha, NE 68105 USA.
EM rgbennet@unmc.edu
CR Bani D, 2001, J ENDOCRINOL, V171, P541, DOI 10.1677/joe.0.1710541
Bennett RG, 2003, BIOCHEM PHARMACOL, V66, P867, DOI 10.1016/S0006-2952(03)00403-9
Friedman SL, 2003, J HEPATOL, V38, pS38, DOI 10.1016/S0168-8278(02)00429-4
Hsu SY, 2002, SCIENCE, V295, P671, DOI 10.1126/science.1065654
Hsu SYT, 2003, MOL CELL ENDOCRINOL, V202, P165, DOI 10.1016/S0303-7207(03)00078-9
Knittel T, 1999, HISTOCHEM CELL BIOL, V112, P387, DOI 10.1007/s004180050421
Kubota Y, 2002, MOL HUM REPROD, V8, P900, DOI 10.1093/molehr/8.10.900
Kumagai J, 2002, J BIOL CHEM, V277, P31283, DOI 10.1074/jbc.C200398200
Murphy F, 2002, EXPERT OPIN INV DRUG, V11, P1575, DOI 10.1517/13543784.11.11.1575
Pinzani M, 1998, LIVER, V18, P2
Sherwood OD, 2004, ENDOCR REV, V25, P205, DOI 10.1210/er.2003-0013
Sudo S, 2003, J BIOL CHEM, V278, P7855, DOI 10.1074/jbc.M212457200
Williams EJ, 2001, GUT, V49, P577, DOI 10.1136/gut.49.4.577
NR 13
TC 11
Z9 11
U1 1
U2 2
PU NEW YORK ACAD SCIENCES
PI NEW YORK
PA 2 EAST 63RD ST, NEW YORK, NY 10021 USA
SN 0077-8923
BN 1-57331-484-6
J9 ANN NY ACAD SCI
JI Ann.NY Acad.Sci.
PY 2005
VL 1041
BP 185
EP 189
DI 10.1196/annals.1282.027
PG 5
WC Biochemistry & Molecular Biology; Endocrinology & Metabolism;
Multidisciplinary Sciences; Physiology
WE Conference Proceedings Citation Index - Science (CPCI-S); Science Citation Index Expanded (SCI-EXPANDED)
SC Biochemistry & Molecular Biology; Endocrinology & Metabolism; Science &
Technology - Other Topics; Physiology
GA BCY07
UT WOS:000231831000028
PM 15956705
DA 2022-04-16
ER
PT J
AU Wu, LM
Li, LD
Liu, H
Ning, KY
Li, YK
AF Wu, Li-Mao
Li, Lian-Da
Liu, Hong
Ning, Ke-Yong
Li, Yi-Kui
TI Effects of Guiyuanfang and autologous transplantation of bone marrow
stem cells on rats with liver fibrosis
SO WORLD JOURNAL OF GASTROENTEROLOGY
LA English
DT Article
DE Liver fibrosis; Guiyuanfang; Bone marrow stem cells; Transplantation
AB AIM: To investigate the therapeutic effects of Guiyuanfang and bone marrow stem cells (BMSCs) on rats with liver fibrosis.
METHODS: Liver fibrosis model was induced by carbon tetrachloride, ethanol, high lipid and assessed biochemically and histologically. Liver function and hydroxyproline contents of liver tissue were determined. Serum hyaluronic acid (HA) level and procollagen III level were performed by radioimmunoassay. The VG staining was used to evaluate the collagen deposit in the liver. Immunohistochemical SA…
RESULTS: Serum transaminase level and liver fibrosis in rats were markedly reduced by Guiyuanfang and BMSCs. HA level and procollagen III level were also reduced obviously, compared to model rats (HA: 47.18 +/- 10.97 ng/mL, 48.96 +/- 14.79 ng/mL; PCIII: 22.48 +/- 5.46 ng/mL, 26.90 +/- 3.35 ng/mL; P<0.05). Hydroxyproline contents of liver tissue in both BMSCs group and Guiyuanfang group were far l…
CONCLUSION: Guiyuanfang protects against liver fibrosis. Transplanted BMSCs may engraft, survive, and proliferate in the fibrosis livers indefinitely. Guiyuanfang may synergize with BMSCs to improve recovery from liver fibrosis. (C) 2005 The WJG Press and Elsevier Inc. All rights reserved.
C1 [Wu, Li-Mao] Zhejiang Univ, Coll Pharmaceut Sci, Inst Tradit Chinese Mat Med, Hangzhou 310031, Zhejiang, Peoples R China.
[Ning, Ke-Yong; Li, Yi-Kui] China Acad Tradit Chinese Med, Affiliated Xiyuan Hosp, Basic Med Grp, Beijing 100091, Peoples R China.
[Liu, Hong] Guangzhou Univ Tradit Chinese Med, Guangzhou 501405, Guangdong, Peoples R China.
RP Wu, LM (通讯作者)，Zhejiang Univ, Coll Pharmaceut Sci, Inst Tradit Chinese Mat Med, Hangzhou 310031, Zhejiang, Peoples R China.
EM wulimao@yahoo.com.cn
FU National Natural Science Foundation of ChinaNational Natural Science
Foundation of China (NSFC) [30271663]
FX Supported by the National Natural Science Foundation of China, No.
30271663
CR Alison MR, 2000, NATURE, V406, P257, DOI 10.1038/35018642
Brunt EM, 2000, HEPATOLOGY, V31, P241, DOI 10.1002/hep.510310136
Chinzei R, 2002, HEPATOLOGY, V36, P22, DOI 10.1053/jhep.2002.34136
Dorshkind K, 2002, NAT IMMUNOL, V3, P311, DOI 10.1038/ni0402-311
Fox IJ, 1998, NEW ENGL J MED, V338, P1422, DOI 10.1056/NEJM199805143382004
Fox IJ, 2002, HEPATOLOGY, V36, P249, DOI 10.1053/jhep.2002.34610
Gagandeep S, 2000, J PATHOL, V191, P78, DOI 10.1002/(SICI)1096-9896(200005)191:1<78::AID-PATH587>3.0.CO;2-P
Guha C, 2002, HEPATOLOGY, V36, P354, DOI 10.1053/jhep.2002.34516
Jiang YH, 2002, NATURE, V418, P41, DOI 10.1038/nature00870
Kobayashi N, 2000, HEPATOLOGY, V31, P851, DOI 10.1053/he.2000.5636
Krause DS, 2001, CELL, V105, P369, DOI 10.1016/S0092-8674(01)00328-2
Laconi S, 2001, AM J PATHOL, V158, P771, DOI 10.1016/S0002-9440(10)64019-9
Lagasse E, 2000, NAT MED, V6, P1229, DOI 10.1038/81326
Mallet VO, 2002, HEPATOLOGY, V35, P799, DOI 10.1053/jhep.2002.32530
Miyazaki M, 2002, BIOCHEM BIOPH RES CO, V298, P24, DOI 10.1016/S0006-291X(02)02340-9
Ott M, 2000, CELLS TISSUES ORGANS, V167, P81, DOI 10.1159/000016771
Schuppan D, 1999, HEPATOLOGY, V30, P1099, DOI 10.1002/hep.510300437
Schwartz RE, 2002, J CLIN INVEST, V109, P1291, DOI 10.1172/JCI200215182
Slehria S, 2002, HEPATOLOGY, V35, P1320, DOI 10.1053/jhep.2002.33201
Strom SC, 1997, TRANSPLANTATION, V63, P559, DOI 10.1097/00007890-199702270-00014
Theise ND, 2000, HEPATOLOGY, V32, P11, DOI 10.1053/jhep.2000.9124
NR 21
TC 4
Z9 4
U1 0
U2 0
PU BAISHIDENG PUBLISHING GROUP INC
PI PLEASANTON
PA 8226 REGENCY DR, PLEASANTON, CA 94588 USA
SN 1007-9327
EI 2219-2840
J9 WORLD J GASTROENTERO
JI World J. Gastroenterol.
PD FEB 28
PY 2005
VL 11
IS 8
BP 1155
EP 1160
DI 10.3748/wjg.v11.i8.1155
PG 6
WC Gastroenterology & Hepatology
WE Science Citation Index Expanded (SCI-EXPANDED)
SC Gastroenterology & Hepatology
GA V19VX
UT WOS:000208101000010
PM 15754396
OA hybrid, Green Published
DA 2022-04-16
ER
PT J
AU Sakaida, I
Okita, K
AF Sakaida, I
Okita, K
TI The role of oxidative stress in NASH and fatty liver model
SO HEPATOLOGY RESEARCH
LA English
DT Article; Proceedings Paper
CT 3rd Annual Single Topic Conference on Nonalcoholic Steatohepatitis in
Asia-Oceania
CY 2005
CL Kochi, JAPAN
SP Japan Soc Hepatol, Ajinomoto Pharma Co Ltd, F Hoffmann-La Roch Ltd, GlaxoSmithKline K K, Mitsubishi Pharma Co
DE oxidative stress; iron; liver injury; preneoplastic lesion; liver
fibrosis
ID RAT-LIVER; CULTURED-HEPATOCYTES; CHOLINE DEFICIENCY; HEPATIC-FIBROSIS;
GENE-EXPRESSION; ITO CELLS; DIET; IRON; DNA; INCREASES
AB The aim of this study was to investigate whether oxidative stress is related to the development of liver injury and an iron chelator, deferoxamine (13170) can prevent lipid peroxidation resulting in reduced liver injury as well as reduce preneoplastic lesions induced by a choline-deficient L-amino acid-defined (CDAA) diet. CDAA diet administration resulted in an increased serum ALT level after…
But simultaneous DFO treatment for one week reduced this elevation of ALT as well as MDA accumulation in the liver. Feeding rats a CDAA diet for 14 weeks led to the development of severe liver fibrosis and preneoplastic lesions detected as enzyme-altered lesions. DFO treatment also prevented the expression of activated stellate cells, resulting in the reduction of liver fibrosis as well as reduci…
C1 Yamaguchi Univ, Sch Med, Dept Gastroenterol & Hepatol, Ube, Yamaguchi 7558505, Japan.
RP Sakaida, I (通讯作者)，Yamaguchi Univ, Sch Med, Dept Gastroenterol & Hepatol, Minami Kogushi 1-1-1, Ube, Yamaguchi 7558505, Japan.
EM sakaida@po.cc.yamaguchi-u.ac.jp
CR FRIEDMAN SL, 1993, NEW ENGL J MED, V328, P1828
GHOSHAL AK, 1993, LAB INVEST, V68, P255
KYLE ME, 1988, J BIOL CHEM, V263, P3784
NAKANO M, 1986, ACTA PATHOL JAPON, V36, P1643
PAROLA M, 1993, BIOCHEM BIOPH RES CO, V194, P1044, DOI 10.1006/bbrc.1993.1927
RUSHMORE TH, 1986, CARCINOGENESIS, V7, P1677, DOI 10.1093/carcin/7.10.1677
RUSHMORE TH, 1987, CANCER RES, V47, P6731
Sakaida I, 1996, HEPATOLOGY, V23, P755, DOI 10.1053/jhep.1996.v23.pm0008666329
SAKAIDA I, 1990, MOL PHARMACOL, V37, P435
SAKAIDA I, 1991, J BIOL CHEM, V266, P717
SAKAIDA I, 1994, CARCINOGENESIS, V15, P2201, DOI 10.1093/carcin/15.10.2201
SAKAIDA I, 1995, SCAND J GASTROENTERO, V30, P61, DOI 10.3109/00365529509093237
SAKAIDA I, 1996, B YAMAGUCHI MED SCH, V43, P45
TSUKAMOTO H, 1995, J CLIN INVEST, V96, P620, DOI 10.1172/JCI118077
WAINFAN E, 1989, CANCER RES, V49, P4094
WILSON MJ, 1984, BIOCHEM J, V218, P987, DOI 10.1042/bj2180987
NR 16
TC 27
Z9 28
U1 0
U2 1
PU ELSEVIER IRELAND LTD
PI CLARE
PA ELSEVIER HOUSE, BROOKVALE PLAZA, EAST PARK SHANNON, CO, CLARE, 00000,
IRELAND
SN 1386-6346
J9 HEPATOL RES
JI Hepatol. Res.
PD OCT
PY 2005
VL 33
IS 2
BP 128
EP 131
DI 10.1016/j.hepres.2005.09.019
PG 4
WC Gastroenterology & Hepatology
WE Conference Proceedings Citation Index - Science (CPCI-S); Science Citation Index Expanded (SCI-EXPANDED)
SC Gastroenterology & Hepatology
GA 994PM
UT WOS:000234043700015
PM 16214393
DA 2022-04-16
ER
PT J
AU Lotersztajn, S
Julien, B
Teixeira-Clerc, F
Grenard, P
Mallat, A
AF Lotersztajn, S
Julien, B
Teixeira-Clerc, F
Grenard, P
Mallat, A
TI Hepatic fibrosis: Molecular mechanisms and drug targets
SO ANNUAL REVIEW OF PHARMACOLOGY AND TOXICOLOGY
SE Annual Review of Pharmacology and Toxicology
LA English
DT Review; Book Chapter
DE liver; cirrhosis; myofibroblasts; hepatic stellate cells
ID STELLATE CELL ACTIVATION; GROWTH-INHIBITORY PROPERTIES; COLLAGEN
GENE-EXPRESSION; RENIN-ANGIOTENSIN SYSTEM; ENDOTHELIN B-RECEPTORS;
INDUCED LIVER FIBROSIS; NECROSIS-FACTOR-ALPHA; DUCT LIGATED MOUSE; HUMAN
ITO CELLS; RAT-LIVER
AB Liver fibrosis is the common response to chronic liver injury, ultimately leading to cirrhosis and its complications, portal hypertension, liver failure, and hepatocellular carcinoma. Efficient and well-tolerated antifibrotic drugs are currently lacking, and current treatment of hepatic fibrosis is limited to withdrawal of the noxious agent. Efforts over the past decade have mainly focused on …
C1 Hop Henri Mondor, INSERM, U581, F-94010 Creteil, France.
Hop Henri Mondor, Serv Hepatol & Gastroenterol, AP, HP, F-94010 Creteil, France.
RP Lotersztajn, S (通讯作者)，Hop Henri Mondor, INSERM, U581, F-94010 Creteil, France.
EM sophie.lotersztajn@im3.inserin.fr; boris.julien@im3.inserm.fr;
fatima.clerr@im3.inserm.fr; pascale.grenard@im3.inserm.fr;
ariane.mallat@hmn.ap-hop-paris.fr
RI Teixeira-Clerc, Fatima/AAB-5499-2021; Teixeira-Clerc,
Fatima/C-9884-2009; Julien, Boris/E-2374-2012; Lotersztajn,
Sophie/K-9160-2017
OI Teixeira-Clerc, Fatima/0000-0003-1098-9222; lotersztajn,
Sophie/0000-0002-0053-7807
CR ABDELAZIZ G, 1990, AM J PATHOL, V137, P1333
Baba S, 2004, J HEPATOL, V40, P255, DOI 10.1016/j.jhep.2003.10.012
Baker D, 2003, LANCET NEUROL, V2, P291, DOI 10.1016/S1474-4422(03)00381-8
Bataller R, 2000, GASTROENTEROLOGY, V118, P1149, DOI 10.1016/S0016-5085(00)70368-4
Bataller R, 2003, GASTROENTEROLOGY, V125, P117, DOI 10.1016/S0016-5085(03)00695-4
Bataller R, 2001, SEMIN LIVER DIS, V21, P437, DOI 10.1055/s-2001-17558
Bedossa P, 2003, HEPATOLOGY, V38, P1449, DOI 10.1016/j.hep.2003.09.022
Beljaars L, 2000, J BIOL CHEM, V275, P12743, DOI 10.1074/jbc.275.17.12743
Beljaars L, 2003, BIOCHEM PHARMACOL, V66, P1307, DOI 10.1016/S0006-2952(03)00445-3
Benedetti A, 2001, GASTROENTEROLOGY, V120, P545, DOI 10.1053/gast.2001.21203
BENO DWA, 1993, HEPATOLOGY, V17, P707, DOI 10.1002/hep.1840170427
Benyon RC, 2001, SEMIN LIVER DIS, V21, P373, DOI 10.1055/s-2001-17552
Berg AH, 2002, TRENDS ENDOCRIN MET, V13, P84, DOI 10.1016/S1043-2760(01)00524-0
Bifulco M, 2002, NAT MED, V8, P547, DOI 10.1038/nm0602-547
Boigk G, 1997, HEPATOLOGY, V26, P643, DOI 10.1002/hep.510260316
Bonacchi A, 2003, GASTROENTEROLOGY, V125, P1060, DOI 10.1016/S0016-5085(03)01194-6
Bruck R, 1996, J HEPATOL, V24, P731, DOI 10.1016/S0168-8278(96)80270-4
Bruck R, 2001, HEPATOLOGY, V33, P379, DOI 10.1053/jhep.2001.21408
Callewaert N, 2004, NAT MED, V10, P429, DOI 10.1038/nm1006
Canbay A, 2004, J PHARMACOL EXP THER, V308, P1191, DOI 10.1124/jpet.103.060129
Canbay A, 2002, GASTROENTEROLOGY, V123, P1323, DOI 10.1053/gast.2002.35953
Cassiman D, 2002, J HEPATOL, V36, P200, DOI 10.1016/S0168-8278(01)00260-4
Cho JJ, 2000, GASTROENTEROLOGY, V118, P1169, DOI 10.1016/S0016-5085(00)70370-2
Croquet V, 2002, J HEPATOL, V37, P773, DOI 10.1016/S0168-8278(02)00307-0
Davaille J, 2000, J BIOL CHEM, V275, P34628, DOI 10.1074/jbc.M006393200
Davaille J, 2002, J BIOL CHEM, V277, P37323, DOI 10.1074/jbc.M202798200
Dekel R, 2003, DIGEST DIS SCI, V48, P1642, DOI 10.1023/A:1024792529601
Desmouliere A, 1997, LAB INVEST, V76, P765
Dienstag JL, 2003, GASTROENTEROLOGY, V124, P105, DOI 10.1053/gast.2003.50013
Dooley S, 2003, GASTROENTEROLOGY, V125, P178, DOI 10.1016/S0016-5085(03)00666-8
Dubuisson L, 2002, HEPATOLOGY, V35, P325, DOI 10.1053/jhep.2002.31166
Duchatelle V, 1998, J HEPATOL, V29, P20, DOI 10.1016/S0168-8278(98)80174-8
Dufour JF, 1997, ANN INTERN MED, V127, P981, DOI 10.7326/0003-4819-127-11-199712010-00006
FERENCI P, 1989, J HEPATOL, V9, P105, DOI 10.1016/0168-8278(89)90083-4
Fischer R, 2001, GASTROENTEROLOGY, V120, P1212, DOI 10.1053/gast.2001.23260
Forbes SJ, 2004, GASTROENTEROLOGY, V126, P955, DOI 10.1053/j.gastro.2004.02.025
Forns X, 2002, HEPATOLOGY, V36, P986, DOI 10.1053/jhep.2002.36128
FRIEDMAN SL, 1985, P NATL ACAD SCI USA, V82, P8681, DOI 10.1073/pnas.82.24.8681
Friedman SL, 2000, J BIOL CHEM, V275, P2247, DOI 10.1074/jbc.275.4.2247
Galli A, 2000, HEPATOLOGY, V31, P101, DOI 10.1002/hep.510310117
Galli A, 2002, GASTROENTEROLOGY, V122, P1924, DOI 10.1053/gast.2002.33666
Gallois C, 2000, ANN NY ACAD SCI, V905, P311
Gallois C, 1998, J BIOL CHEM, V273, P23183, DOI 10.1074/jbc.273.36.23183
Geerts A, 1998, HEPATOLOGY, V27, P590, DOI 10.1002/hep.510270238
Geerts A, 2001, SEMIN LIVER DIS, V21, P311, DOI 10.1055/s-2001-17550
George J, 1999, P NATL ACAD SCI USA, V96, P12719, DOI 10.1073/pnas.96.22.12719
Godichaud S, 2000, HEPATOLOGY, V31, P922, DOI 10.1053/he.2000.5848
Gong WR, 1998, HEPATOLOGY, V28, P492, DOI 10.1002/hep.510280229
Grenard P, 2004, J HEPATOL, V40, P95, DOI 10.1016/S0168-8278(04)90311-X
Grenard P, 2004, J HEPATOL, V40, P8, DOI 10.1016/S0168-8278(04)90020-7
Gressner AM, 2002, FRONT BIOSCI-LANDMRK, V7, pD793, DOI 10.2741/gressner
Hammel P, 2001, NEW ENGL J MED, V344, P418, DOI 10.1056/NEJM200102083440604
Han YP, 2004, J BIOL CHEM, V279, P4820, DOI 10.1074/jbc.M310999200
Henriksen JH, 1999, HEPATOLOGY, V29, P1818, DOI 10.1002/hep.510290601
Hezode C, 2004, J HEPATOL, V40, P25, DOI 10.1016/S0168-8278(04)90068-2
Hocher B, 1997, J CLIN INVEST, V99, P1380, DOI 10.1172/JCI119297
Houglum K, 1997, GASTROENTEROLOGY, V113, P1069, DOI 10.1053/gast.1997.v113.pm9322499
Ikejima K, 2002, GASTROENTEROLOGY, V122, P1399, DOI 10.1053/gast.2002.32995
Inagaki Y, 2003, HEPATOLOGY, V38, P890, DOI 10.1053/jhep.2003.50408
Iredale JP, 1998, J CLIN INVEST, V102, P538, DOI 10.1172/JCI1018
Iredale JP, 2001, SEMIN LIVER DIS, V21, P427, DOI 10.1055/s-2001-17557
Issa R, 2002, FASEB J, V16, P47, DOI 10.1096/fj.02-0494fje
Jonsson JR, 2001, GASTROENTEROLOGY, V121, P148, DOI 10.1053/gast.2001.25480
JOUNEAUX C, 1994, J BIOL CHEM, V269, P1845
Kamada Y, 2003, GASTROENTEROLOGY, V125, P1796, DOI 10.1053/j.gastro.2003.08.029
Kanno K, 2003, BIOCHEM BIOPH RES CO, V308, P177, DOI 10.1016/S0006-291X(03)01357-3
Kinnman N, 2003, LAB INVEST, V83, P163, DOI 10.1097/01.LAB.0000054178.01162.E4
Knittel T, 1999, GASTROENTEROLOGY, V117, P1205, DOI 10.1016/S0016-5085(99)70407-5
Knittel T, 1999, HISTOCHEM CELL BIOL, V112, P387, DOI 10.1007/s004180050421
Kobold D, 2002, J HEPATOL, V36, P607, DOI 10.1016/S0168-8278(02)00050-8
Leivas A, 1998, J VASC RES, V35, P186, DOI 10.1159/000025583
Li LY, 2003, GASTROENTEROLOGY, V125, P460, DOI 10.1016/S0016-5085(03)00906-5
Li LY, 2001, J BIOL CHEM, V276, P38152
Louis H, 1998, HEPATOLOGY, V28, P1607, DOI 10.1002/hep.510280621
MALLAT A, 1995, J CLIN INVEST, V96, P42, DOI 10.1172/JCI118052
MALLAT A, 1995, HEPATOLOGY, V21, P1003, DOI 10.1016/0270-9139(95)90247-3
Mallat A, 1996, J HEPATOL, V25, P405, DOI 10.1016/S0168-8278(96)80130-9
Mallat A, 1998, J BIOL CHEM, V273, P27300, DOI 10.1074/jbc.273.42.27300
Mallat A, 1996, J CLIN INVEST, V98, P2771, DOI 10.1172/JCI119103
MALLAT A, 1995, J CARDIOVASC PHARM, V26, pS132
MANABE N, 1993, HEPATOLOGY, V18, P1344, DOI 10.1002/hep.1840180610
Marra F, 2000, GASTROENTEROLOGY, V119, P466, DOI 10.1053/gast.2000.9365
MILANI S, 1990, GASTROENTEROLOGY, V98, P175, DOI 10.1016/0016-5085(90)91307-R
Miyahara T, 2000, J BIOL CHEM, V275, P35715, DOI 10.1074/jbc.M006577200
Murphy FR, 2002, J BIOL CHEM, V277, P11069, DOI 10.1074/jbc.M111490200
Nelson DR, 2000, GASTROENTEROLOGY, V118, P655, DOI 10.1016/S0016-5085(00)70134-X
Oben JA, 2004, GUT, V53, P438, DOI 10.1136/gut.2003.026658
Okuno M, 2001, GASTROENTEROLOGY, V120, P1784, DOI 10.1053/gast.2001.24832
Paizis G, 2002, GASTROENTEROLOGY, V123, P1667, DOI 10.1053/gast.2002.36561
Paradis V, 2002, LAB INVEST, V82, P767, DOI 10.1097/01.LAB.0000017365.18894.D3
Pares A, 1998, J HEPATOL, V28, P615, DOI 10.1016/S0168-8278(98)80285-7
Parola M, 2001, J HEPATOL, V35, P297, DOI 10.1016/S0168-8278(01)00142-8
Piche T, 2004, J VIRAL HEPATITIS, V11, P91, DOI 10.1046/j.1365-2893.2003.00483.x
Pinzani M, 2001, SEMIN LIVER DIS, V21, P397, DOI 10.1055/s-2001-17554
Pinzani M, 1996, GASTROENTEROLOGY, V110, P534, DOI 10.1053/gast.1996.v110.pm8566602
Piomelli D, 2000, TRENDS PHARMACOL SCI, V21, P218, DOI 10.1016/S0165-6147(00)01482-6
Pol S, 2004, HUM PATHOL, V35, P107, DOI 10.1016/j.humpath.2003.08.012
Poo JL, 1999, GASTROENTEROLOGY, V116, P161, DOI 10.1016/S0016-5085(99)70240-4
Powell EE, 2000, HEPATOLOGY, V31, P828, DOI 10.1053/he.2000.6253
Poynard T, 2003, HEPATOLOGY, V38, P481, DOI 10.1053/jhep.2003.50319
Preaux AM, 1997, HEPATOLOGY, V26, P315, DOI 10.1002/hep.510260210
Preaux AM, 2002, HEPATOLOGY, V36, P615, DOI 10.1053/jhep.2002.35279
Qi Z, 1999, P NATL ACAD SCI USA, V96, P2345, DOI 10.1073/pnas.96.5.2345
Saile B, 1999, HEPATOLOGY, V30, P196, DOI 10.1002/hep.510300144
Saile B, 1997, AM J PATHOL, V151, P1265
SANDERSON N, 1995, P NATL ACAD SCI USA, V92, P2572, DOI 10.1073/pnas.92.7.2572
Saxena NK, 2003, J CELL BIOCHEM, V89, P311, DOI 10.1002/jcb.10494
Saxena NK, 2002, HEPATOLOGY, V35, P762, DOI 10.1053/jhep.2002.32029
Schiff ER, 2004, J HEPATOL, V40, P24, DOI 10.1016/S0168-8278(04)90066-9
SERRADEILLEGAL C, 1991, J CLIN INVEST, V87, P133, DOI 10.1172/JCI114962
Shimizu I, 1999, HEPATOLOGY, V29, P149, DOI 10.1002/hep.510290108
Song EW, 2003, NAT MED, V9, P347, DOI 10.1038/nm828
Taimr P, 2003, HEPATOLOGY, V37, P87, DOI 10.1053/jhep.2003.50002
Tao JC, 1999, J BIOL CHEM, V274, P23761, DOI 10.1074/jbc.274.34.23761
Terui Y, 2002, HEPATOLOGY, V36, P1022, DOI 10.1053/jhep.2002.32679
Thompson K, 1998, HEPATOLOGY, V28, P1597, DOI 10.1002/hep.510280620
Tietge UJF, 2004, AM J PHYSIOL-ENDOC M, V287, pE82, DOI 10.1152/ajpendo.00494.2003
Titos E, 2003, FASEB J, V17, P1745, DOI 10.1096/fj.02-1157fje
Ueki T, 1999, NAT MED, V5, P226, DOI 10.1038/5593
Wai CT, 2003, HEPATOLOGY, V38, P518, DOI 10.1053/jhep.2003.50346
Wanless IR, 2000, ARCH PATHOL LAB MED, V124, P1599
Wells RG, 2000, AM J PHYSIOL-GASTR L, V279, pG845, DOI 10.1152/ajpgi.2000.279.5.G845
WIN KM, 1993, HEPATOLOGY, V18, P137, DOI 10.1002/hep.1840180121
Windmeier C, 1997, GEN PHARMACOL-VASC S, V29, P181, DOI 10.1016/S0306-3623(96)00314-X
Wright MC, 2001, GASTROENTEROLOGY, V121, P685, DOI 10.1053/gast.2001.27188
Xu AM, 2003, J CLIN INVEST, V112, P91, DOI 10.1172/JCI200317797
Yamauchi T, 2003, NATURE, V423, P762, DOI 10.1038/nature01705
Yoshiji H, 2002, HEPATOLOGY, V36, P850, DOI 10.1053/jhep.2002.35625
Yoshiji H, 2001, HEPATOLOGY, V34, P745, DOI 10.1053/jhep.2001.28231
Zhou X, 2004, J BIOL CHEM, V24, P24
Ziol M, 2004, J HEPATOL, V40, P136, DOI 10.1016/S0168-8278(04)90459-X
NR 131
TC 249
Z9 272
U1 0
U2 28
PU ANNUAL REVIEWS
PI PALO ALTO
PA 4139 EL CAMINO WAY, PO BOX 10139, PALO ALTO, CA 94303-0139 USA
SN 0362-1642
EI 1545-4304
J9 ANNU REV PHARMACOL
JI Annu. Rev. Pharmacol. Toxicol.
PY 2005
VL 45
BP 605
EP 628
DI 10.1146/annurev.pharmtox.45.120403.095906
PG 24
WC Pharmacology & Pharmacy; Toxicology
WE Book Citation Index– Science (BKCI-S); Science Citation Index Expanded (SCI-EXPANDED)
SC Pharmacology & Pharmacy; Toxicology
GA 904NC
UT WOS:000227504000025
PM 15471534
DA 2022-04-16
ER
PT J
AU Filimonov, PN
Sukhenko, TG
Papantonopulo, AN
Gavrilova, NI
Shkurupii, VA
AF Filimonov, PN
Sukhenko, TG
Papantonopulo, AN
Gavrilova, NI
Shkurupii, VA
TI Level of liver fibrosis and immune status of mice of different age after
heroin treatment and long abstinence
SO BULLETIN OF EXPERIMENTAL BIOLOGY AND MEDICINE
LA English
DT Article
DE heroin; liver fibrosis; age
ID PHARMACOKINETICS; MORPHINE; ABUSERS; DISEASE
AB Young and middle-aged CBA mice were injected with "street" heroin in increasing doses for 14 days. Volume density of perisinusoid argirophilic fibers increased in both age groups (the increase being more pronounced in middle-aged mice), spontaneous, LPS- and ConA-stimulated splenocyte proliferation decreased in young mice. Six months after heroin discontinuation further progress of liver fibro…
C1 Novosibirsk State Med Acad, Novosibirsk, Russia.
Russian Acad Med Sci, Siberian Div, Inst Clin Immunol, Moscow, Russia.
Russian Acad Med Sci, Siberian Div, Res Ctr Clin & Expt Med, Moscow 109801, Russia.
RP Filimonov, PN (通讯作者)，Novosibirsk State Med Acad, Novosibirsk, Russia.
RI Filimonov, Pavel/N-2431-2014
OI Filimonov, Pavel/0000-0002-5786-9319
CR DEARAUJO MST, 1993, VIRCHOWS ARCH A, V422, P145, DOI 10.1007/BF01607166
DeAraujo MST, 1997, CELL MOL BIOL, V43, P589
FILIMONOV PN, 2000, KONSILIUM, P6
Govitrapong P, 1998, J PHARMACOL EXP THER, V286, P883
Nair MPN, 1997, CLIN DIAGN LAB IMMUN, V4, P127, DOI 10.1128/CDLI.4.2.127-132.1997
Nikolova M, 2002, ISR MED ASSOC J, V4, P908
NOVICK DM, 1985, GUT, V26, P8, DOI 10.1136/gut.26.1.8
Pacifici R, 2000, INT J IMMUNOPHARMACO, V22, P603, DOI 10.1016/S0192-0561(00)00023-0
Schenker S, 1999, J HEPATOL, V31, P1098, DOI 10.1016/S0168-8278(99)80325-0
Tegeder I, 1999, CLIN PHARMACOKINET, V37, P17, DOI 10.2165/00003088-199937010-00002
THOMAS PT, 1995, GEN PHARMACOL-VASC S, V26, P123, DOI 10.1016/0306-3623(94)00162-G
NR 11
TC 2
Z9 5
U1 0
U2 3
PU SPRINGER
PI NEW YORK
PA ONE NEW YORK PLAZA, SUITE 4600, NEW YORK, NY, UNITED STATES
SN 0007-4888
EI 1573-8221
J9 B EXP BIOL MED+
JI Bull. Exp. Biol. Med.
PD DEC
PY 2005
VL 140
IS 6
BP 723
EP 725
DI 10.1007/s10517-006-0066-7
PG 3
WC Medicine, Research & Experimental
WE Science Citation Index Expanded (SCI-EXPANDED)
SC Research & Experimental Medicine
GA 032CA
UT WOS:000236750300021
PM 16848236
DA 2022-04-16
ER
PT J
AU Yao, XX
Jiang, SL
Tang, YW
Yao, DM
Yao, X
AF Yao, Xi-Xian
Jiang, Shu-Lin
Tang, You-Wei
Yao, Dong-Mei
Yao, Xin
TI Efficacy of Chinese medicine Yi-gan-kang granule in prophylaxis and
treatment of liver fibrosis in rats
SO WORLD JOURNAL OF GASTROENTEROLOGY
LA English
DT Article
DE Liver fibrosis; Yi-gan-kang granule; Prophylaxis and treatment; Rat
model
ID HEPATIC STELLATE CELLS; FAT-STORING CELLS; APOPTOSIS; MECHANISMS;
EXPRESSION
AB AIM: To investigate the efficacy of a Chinese medicine, Yi-gan-kang granule (granules for benefiting the liver), in prophylaxis and treatment of liver fibrosis in rats and its possible mechanism.
METHODS: One hundred and forty Sprague-Dawley rats were randomly divided into seven groups (20 each): group 1, blank control group without any interference during the study; group 2, CCl4-induced liver fibrosis group; group 3, pig serum-induced liver fibrosis group; group 4, prophylaxis group of CCl4-induced liver fibrosis by Yi-gan-kang; group 5, prophylaxis group of pig serum-induced liver fibr…
RESULTS: The mean number of pseudolobuli at wk 10, 14 and 20 in the prophylaxis group was significantly less than that in the control group (P<0.05 or 0.01). The effect of prophylaxis at wk 14 in CCl4 rats and at wk 10 in pig serum-induced rats was much better than that of treatment group (P<0.01). The thickness (in mu m) of fibers both in pig serum-induced prophylaxis and in treatment groups at …
CONCLUSION: Yi-gan-kang can effectively inhibit or inverse the course of liver fibrogenesis in CCl4- and pig serum-induced rat models. (C) 2005 The WJG Press and Elsevier Inc. All rights reserved.
C1 [Yao, Xi-Xian; Jiang, Shu-Lin; Tang, You-Wei; Yao, Dong-Mei; Yao, Xin] Hebei Med Univ, Dept Gastroenterol, Hosp 2, Shijiazhuang 050000, Hebei Province, Peoples R China.
RP Yao, XX (通讯作者)，Hebei Med Univ, Dept Gastroenterol, Hosp 2, Shijiazhuang 050000, Hebei Province, Peoples R China.
EM yaoxixian@163.com
FU Natural Science Foundation of Hebei ProvinceNatural Science Foundation
of Hebei Province [300358]
FX Supported by the Natural Science Foundation of Hebei Province, No.
300358
CR Arthur MJP, 1998, J GASTROEN HEPATOL, V13, pS33
Baroni GS, 1998, HEPATOLOGY, V27, P720
Baroni GS, 1996, HEPATOLOGY, V23, P1189
Benyon RC, 2001, SEMIN LIVER DIS, V21, P373, DOI 10.1055/s-2001-17552
DENIZOT F, 1986, J IMMUNOL METHODS, V89, P271, DOI 10.1016/0022-1759(86)90368-6
FRIEDMAN SL, 1993, NEW ENGL J MED, V328, P1828
Friedman SL, 2000, J BIOL CHEM, V275, P2247, DOI 10.1074/jbc.275.4.2247
GEERTS A, 1989, J HEPATOL, V9, P59, DOI 10.1016/0168-8278(89)90076-7
HERNANDEZMUNOZ R, 1990, HEPATOLOGY, V12, P242, DOI 10.1002/hep.1840120210
Hu YY, 1997, XIN XIAOHUABINGXUE Z, V5, P485
Ikeda H, 2003, AM J PHYSIOL-GASTR L, V285, pG880, DOI 10.1152/ajpgi.00039.2003
Iredale JP, 1998, J CLIN INVEST, V102, P538, DOI 10.1172/JCI1018
Jia K, 2000, Zhonghua Nei Ke Za Zhi, V39, P797
JIANG SL, 2002, ZHONGGUO QUANKE YIXU, V5, P525
Jiang SL, 2002, ZHONGHUA SHIYONG YIX, V4, P10
Kim JY, 2003, PHARMACOL TOXICOL, V92, P195, DOI 10.1034/j.1600-0773.2003.920410.x
Li BS, 1998, SHIJIE HUAREN XIAOHU, V6, P786
Liu P, 1997, ZHONGGUO SHIYAN FANG, V3, P20
Lu CB, 1998, ZHONGHUA GANZANGBING, V6, P67
MYERS DK, 1957, BIOCHEM J, V67, P558, DOI 10.1042/bj0670558
Nie Guang, 2002, Zhongguo Zhong Xi Yi Jie He Za Zhi, V22, P318
PIETRANGELO A, 1994, HEPATOLOGY, V19, P714, DOI 10.1002/hep.1840190325
Pinzani M, 2001, SEMIN LIVER DIS, V21, P397, DOI 10.1055/s-2001-17554
Pinzani M, 1998, LIVER, V18, P2
Shibata N, 2003, CELL TRANSPLANT, V12, P499, DOI 10.3727/000000003108747064
Shimizu I, 1999, HEPATOLOGY, V29, P149, DOI 10.1002/hep.510290108
WANG BE, 1998, ZHONGHUA GANZANGBING, V6, P193
WANG BE, 1998, ZHONGHUA YIXUE ZAZHI, V69, P503
Wu J, 2000, J GASTROENTEROL, V35, P665, DOI 10.1007/s005350070045
XU RY, 1999, SHIJIE HUAREN XIAOHU, V7, P866
Yao X.X., 2001, SHIJIE HUAREN XIAOHU, V9, P263
Yao XX, 2001, WEICHANGBING GANBING, V10, P217
YAO XX, 1989, HEBEI YIXUEYUAN XUEB, V10, P231
Yoshiji H, 2000, HEPATOLOGY, V32, P1248, DOI 10.1053/jhep.2000.20521
ZHU YH, 1999, SHIJIE HUAREN XIAOHU, V7, P348
NR 35
TC 12
Z9 14
U1 0
U2 1
PU BAISHIDENG PUBLISHING GROUP INC
PI PLEASANTON
PA 8226 REGENCY DR, PLEASANTON, CA 94588 USA
SN 1007-9327
EI 2219-2840
J9 WORLD J GASTROENTERO
JI World J. Gastroenterol.
PD MAY 7
PY 2005
VL 11
IS 17
BP 2583
EP 2590
DI 10.3748/wjg.v11.i17.2583
PG 8
WC Gastroenterology & Hepatology
WE Science Citation Index Expanded (SCI-EXPANDED)
SC Gastroenterology & Hepatology
GA V19UU
UT WOS:000208098100011
PM 15849816
OA hybrid, Green Submitted, Green Published
DA 2022-04-16
ER
PT J
AU Ki, SH
Choi, DW
Kim, CW
Kim, SG
AF Ki, SH
Choi, DW
Kim, CW
Kim, SG
TI Lack of therapeutic improvement of liver fibrosis in rats by
dexamethasone in spite of ascites amelioration
SO CHEMICO-BIOLOGICAL INTERACTIONS
LA English
DT Article
DE dexamethasone; liver fibrosis; alpha-SMA; liver function
ID GLUTATHIONE-S-TRANSFERASE; GROWTH-FACTOR-BETA; MICROSOMAL EPOXIDE
HYDROLASE; HEPATOCYTE PRIMARY CULTURES; ENHANCER-BINDING PROTEIN;
GENE-EXPRESSION; PHOSPHATIDYLINOSITOL 3-KINASE; PLASMINOGEN-ACTIVATOR;
HEPATIC-FIBROSIS; RESPONSE ELEMENT
AB Pathophysiology of liver fibrosis (LF) includes hepatic parenchymal cell destruction and connective tissue formation. Although dexamethasone has been used in the liver diseases, there is controversy over the beneficial effects of dexamethasone on LF. Previous studies showed that CCAAT/enhancer binding protein-beta (C/EBP beta) activation contributes to hepatocyte regeneration and dissolution o…
C1 Seoul Natl Univ, Natl Res Lab, Coll Pharm, Seoul 151742, South Korea.
Seoul Natl Univ, Res Inst Pharmaceut Sci, Seoul 151742, South Korea.
Hanyang Univ, Sch Med, Dept Diagnost Med Lab, Seoul 133791, South Korea.
RP Kim, SG (通讯作者)，Seoul Natl Univ, Natl Res Lab, Coll Pharm, Sillim Dong, Seoul 151742, South Korea.
EM sgk@snu.ac.kr
CR Abdel-Salam OME, 2003, PHARMACOL RES, V47, P331, DOI 10.1016/S1043-6618(03)00002-1
Albanis E, 2001, Clin Liver Dis, V5, P315, DOI 10.1016/S1089-3261(05)70168-9
Alonzi T, 2001, MOL CELL BIOL, V21, P1621, DOI 10.1128/MCB.21.5.1621-1632.2001
Baroni GS, 1996, HEPATOLOGY, V23, P1189
Cheng JD, 2002, BIOCHEM BIOPH RES CO, V297, P1128, DOI 10.1016/S0006-291X(02)02301-X
Cho MK, 2003, HEPATOLOGY, V37, P686, DOI 10.1053/jhep.2003.50078
Dik WA, 2003, THORAX, V58, P765, DOI 10.1136/thorax.58.9.765
Ensminger W, 2004, CANCER RES, V64, P311, DOI 10.1158/0008-5472.CAN-03-2588
FRIEDMAN SL, 1993, NEW ENGL J MED, V328, P1828
Friedman SL, 2000, J BIOL CHEM, V275, P2247, DOI 10.1074/jbc.275.4.2247
Greenbaum LE, 1998, J CLIN INVEST, V102, P996, DOI 10.1172/JCI3135
HENRIKSEN JH, 1980, SCAND J CLIN LAB INV, V40, P493, DOI 10.3109/00365518009091956
Hickey T, 2002, J BIOMED MATER RES, V61, P180, DOI 10.1002/jbm.10016
Kang KW, 2001, MOL PHARMACOL, V59, P1147, DOI 10.1124/mol.59.5.1147
Kang KW, 2003, J NATL CANCER I, V95, P53, DOI 10.1093/jnci/95.1.53
Kang KW, 2002, FASEB J, V16, P1988, DOI 10.1096/fj.02-0406fje
Kang KW, 2001, TOXICOL LETT, V121, P191, DOI 10.1016/S0378-4274(01)00337-X
KI SH, 2004, TOXICOLOGIST, V78, P241
Kim SG, 1998, BIOCHEM PHARMACOL, V55, P1585, DOI 10.1016/S0006-2952(97)00669-2
Knittel T, 1996, GASTROENTEROLOGY, V111, P745, DOI 10.1053/gast.1996.v111.pm8780581
KNODELL RG, 1981, HEPATOLOGY, V1, P431, DOI 10.1002/hep.1840010511
Luo JC, 1998, J GASTROEN HEPATOL, V13, P685, DOI 10.1111/j.1440-1746.1998.tb00714.x
Matsuno F, 1996, J BIOCHEM-TOKYO, V119, P524
MEISLER N, 1995, J CELL BIOCHEM, V59, P376, DOI 10.1002/jcb.240590309
Meisler N, 1997, J INVEST DERMATOL, V108, P285, DOI 10.1111/1523-1747.ep12286461
Melgert BN, 2000, J HEPATOL, V32, P603, DOI 10.1016/S0168-8278(00)80222-6
Melgert BN, 2001, HEPATOLOGY, V34, P719, DOI 10.1053/jhep.2001.27805
MILLER MS, 1993, BIOCHEM PHARMACOL, V45, P1465, DOI 10.1016/0006-2952(93)90046-Y
Moragas A, 1998, ANAL QUANT CYTOL, V20, P169
Nam SY, 1998, BIOCHEM PHARMACOL, V56, P1295, DOI 10.1016/S0006-2952(98)00203-2
Niki T, 1996, HEPATOLOGY, V23, P1673
Parrelli JM, 1998, INT J BIOCHEM CELL B, V30, P623, DOI 10.1016/S1357-2725(98)00005-3
PATWARDHAN RV, 1987, ARCH INTERN MED, V147, P1249, DOI 10.1001/archinte.147.7.1249
PODOLSKY DK, 1992, HARRISONS PRINIPLES, P1342
ROEB E, 1993, HEPATOLOGY, V18, P1437, DOI 10.1016/0270-9139(93)90236-G
Voss SH, 2002, BIOCHEM J, V365, P229, DOI 10.1042/BJ20011514
VYBERG M, 1987, ACTA PATH MICRO IM A, V95, P11
WILLIAMS GM, 1978, IN VITRO CELL DEV B, V14, P824
Yokogawa K, 2002, BIOCHEM PHARMACOL, V63, P777, DOI 10.1016/S0006-2952(01)00911-X
NR 39
TC 8
Z9 8
U1 0
U2 3
PU ELSEVIER IRELAND LTD
PI CLARE
PA ELSEVIER HOUSE, BROOKVALE PLAZA, EAST PARK SHANNON, CO, CLARE, 00000,
IRELAND
SN 0009-2797
EI 1872-7786
J9 CHEM-BIOL INTERACT
JI Chem.-Biol. Interact.
PD FEB 28
PY 2005
VL 152
IS 1
BP 37
EP 47
DI 10.1016/j.cbi.2005.01.008
PG 11
WC Biochemistry & Molecular Biology; Pharmacology & Pharmacy; Toxicology
WE Science Citation Index Expanded (SCI-EXPANDED)
SC Biochemistry & Molecular Biology; Pharmacology & Pharmacy; Toxicology
GA 917SZ
UT WOS:000228490800004
PM 15766921
DA 2022-04-16
ER
PT J
AU Muriel, P
Moreno, MG
Hernandez, MD
Chavez, E
Alcantar, LK
AF Muriel, P
Moreno, MG
Hernandez, MD
Chavez, E
Alcantar, LK
TI Resolution of liver fibrosis in chronic CCl4 administration in the rat
after discontinuation of treatment: Effect of silymarin, silibimn,
colchicine and trimethylcolchicinic acid
SO BASIC & CLINICAL PHARMACOLOGY & TOXICOLOGY
LA English
DT Article
ID CARBON-TETRACHLORIDE; HEPATIC-FIBROSIS; REVERSIBILITY; CHOLESTASIS;
OBSTRUCTION; CIRRHOSIS
AB The purpose of this work was to obtain a suitable model of fibrosis, in which spontaneous reversion was minimal, to study the ability of silymarin, silibinin, colchicine and trimethylcolchicinic acid (TMCA) to reverse it. Reversal of liver fibrosis was studied in male Wistar rats after one, two or three months of CCl4 administration (0.4 g/kg intraperitoneally, three times per week), by discon…
C1 CINVESTAV IPN, External Sect Pharmacol, Mexico City 07000, DF, Mexico.
RP Muriel, P (通讯作者)，CINVESTAV IPN, External Sect Pharmacol, POB 14-740, Mexico City 07000, DF, Mexico.
EM pamuriel@mail.cinvestav.mx
RI Muriel, Pablo/H-5156-2017
OI Muriel, Pablo/0000-0002-2236-6631
CR ABDELAZIZ G, 1990, AM J PATHOL, V137, P1333
Bergmeyer H.U., 1983, METHOD ENZYMAT AN, P269
Castro V, 1996, J APPL TOXICOL, V16, P269, DOI 10.1002/(SICI)1099-1263(199605)16:3<269::AID-JAT346>3.0.CO;2-Y
Cedillo A, 1996, PHARMACOL TOXICOL, V79, P241, DOI 10.1111/j.1600-0773.1996.tb00267.x
FRIEDMAN SL, 1993, NEW ENGL J MED, V328, P1828
Lee HS, 2001, HEPATO-GASTROENTEROL, V48, P1114
Lee HS, 2001, HEPATO-GASTROENTEROL, V48, P1312
MARTINEZ M, 1995, J APPL TOXICOL, V15, P49, DOI 10.1002/jat.2550150111
MOURELLE M, 1989, FUND CLIN PHARMACOL, V3, P183, DOI 10.1111/j.1472-8206.1989.tb00449.x
MURIEL P, 1990, J APPL TOXICOL, V10, P281, DOI 10.1002/jat.2550100409
Muriel P, 1997, J APPL TOXICOL, V17, P145, DOI 10.1002/(SICI)1099-1263(199705)17:3<145::AID-JAT417>3.0.CO;2-7
Muriel P, 1998, BIOCHEM PHARMACOL, V56, P773, DOI 10.1016/S0006-2952(98)00220-2
Muriel P., 1997, OXIDANTS ANTIOXIDANT, P237
OKASAKI I, 2000, J GASTROEN HEPATOL, V15, P26
PASCUAL C, 1993, DRUG DEVELOP RES, V29, P73, DOI 10.1002/ddr.430290109
Perez-Tamayo R, 1979, Pathol Annu, V14 Pt 2, P183
REITMAN S, 1957, AM J CLIN PATHOL, V28, P56, DOI 10.1093/ajcp/28.1.56
ROJKIND M, 2001, LIVER BIOL PATHOBIOL, P721
SEIFTER S, 1950, ARCH BIOCHEM, V25, P191
VARGA F, 1966, ACTA PHYSIOL HUNG, V29, P69
NR 20
TC 50
Z9 53
U1 0
U2 4
PU BLACKWELL MUNKSGAARD
PI FREDERIKSBERG C
PA 1 ROSENORNS ALLE, DK-1970 FREDERIKSBERG C, DENMARK
SN 1742-7835
J9 BASIC CLIN PHARMACOL
JI Basic Clin. Pharmacol. Toxicol.
PD MAY
PY 2005
VL 96
IS 5
BP 375
EP 380
DI 10.1111/j.1742-7843.2005.pto_06.x
PG 6
WC Pharmacology & Pharmacy; Toxicology
WE Science Citation Index Expanded (SCI-EXPANDED)
SC Pharmacology & Pharmacy; Toxicology
GA 920LO
UT WOS:000228690700006
PM 15853930
OA Bronze
DA 2022-04-16
ER
PT J
AU Ratti, L
Pozzi, M
Bosch, J
AF Ratti, L
Pozzi, M
Bosch, J
TI Pathophysiology of portal hypertension in HCV-related cirrhosis -
Putative role of assessment of portal pressure gradient in
Peginterferon-treated patients
SO DIGESTIVE AND LIVER DISEASE
LA English
DT Article
DE HCV cirrhosis; pegylated interferons; portal hypertension; portal
pressure gradient
ID CHRONIC HEPATITIS-C; INTERFERON-ALPHA; LIVER FIBROSIS; NITRIC-OXIDE;
HEMODYNAMIC EVALUATION; ANTIVIRAL THERAPY; PROGNOSTIC VALUE;
CONTROLLED-TRIAL; PLUS RIBAVIRIN; BLOOD-FLOW
AB Chronic HCV infection is the leading aetiologic factor for cirrhosis, end-stage liver disease, hepatocellular carcinoma and liver transplantation worldwide. Pegylation of alfa interferons has improved the management of this disease. Interferon treatment has antifibrotic and immunomodulatory activities. Recent evidence supports the contention that Hepatitis C virus-related cirrhosis of the live…
It is thus conceivable that within therapeutic trials involving patients with advanced fibrosis of the liver, measurement of the hepatic venous pressure gradient, the gold standard in the clinical assessment of portal hypertension and its management, could provide information on the portal pressure-lowering effects of interferon treatment affecting the fibrosis score. This can be accomplished by …
If the introduction of drug therapy with non-selective beta blockers in the treatment of portal hypertension represents a milestone in the treatment of patients with cirrhosis and high-degree portal hypertension, the next step must then be prophylactic reversal of initial portal hypertension prompted by either HCV eradication and pharmacological inhibition of fibrosis progression by long-term Peg…
C1 Azienda Osped San Gerardo, Dept Clin Med Prevent & Appl Biotech Technol, I-20052 Milan, Italy.
Milano Bicocca Univ, I-20052 Milan, Italy.
Univ Barcelona, IDIBAPS, Hosp Clin, Hepat Hemodynam Lab,Liver Unit,IMD, Barcelona, Spain.
RP Ratti, L (通讯作者)，Azienda Osped San Gerardo, Dept Clin Med Prevent & Appl Biotech Technol, Via Donizetti 106, I-20052 Milan, Italy.
EM epa.monza@libero.it
RI Bosch, Jaime/AAF-1006-2022
CR Abraldes JG, 2003, HEPATOLOGY, V37, P902, DOI 10.1053/jhep.2003.50133
AFDAHL N, 2004, HEPATOLOGY S1, V40, pA171
ANGELI P, 1992, HEPATOLOGY, V15, P651, DOI 10.1002/hep.1840150416
Arif A, 2003, DIGEST DIS SCI, V48, P1425, DOI 10.1023/A:1024196201684
Arthur MJP, 2002, GASTROENTEROLOGY, V122, P1525, DOI 10.1053/gast.2002.33367
BAUER M, 1994, AM J PHYSIOL, V267, pG143, DOI 10.1152/ajpgi.1994.267.1.G143
Benyon RC, 2000, GUT, V46, P443, DOI 10.1136/gut.46.4.443
BHATHAL PS, 1985, J HEPATOL, V1, P325, DOI 10.1016/S0168-8278(85)80770-4
BOSCH J, 1986, SEMIN LIVER DIS, V6, P309, DOI 10.1055/s-2008-1040613
BOSCH J, 1989, MED CLIN N AM, V73, P931, DOI 10.1016/S0025-7125(16)30646-0
BOSCH J, 1985, J HEPATOL, V1, P125, DOI 10.1016/S0168-8278(85)80761-3
Boyer TD, 2004, HEPATOLOGY, V39, P283, DOI 10.1002/hep.20037
Bruix J, 1996, GASTROENTEROLOGY, V111, P1018, DOI 10.1016/S0016-5085(96)70070-7
Burroughs AK, 2002, GUT, V50, P425, DOI 10.1136/gut.50.3.425
Camma C, 2004, HEPATOLOGY, V39, P333, DOI 10.1002/hep.20073
Camma C, 1997, J HEPATOL, V26, P1187, DOI 10.1016/S0168-8278(97)80451-5
Casado M, 1998, GASTROENTEROLOGY, V114, P1296, DOI 10.1016/S0016-5085(98)70436-6
FELDMANN G, 1995, J HEPATOL, V22, P49
FEU F, 1995, LANCET, V346, P1056, DOI 10.1016/S0140-6736(95)91740-3
Fried MW, 2002, NEW ENGL J MED, V347, P975, DOI 10.1056/NEJMoa020047
Garcia-Pagan J C, 1995, Semin Gastrointest Dis, V6, P140
GARCIAPAGAN JC, PORTAL HYPERTENSION, V3
GarciaTsao G, 1996, GASTROENTEROLOGY, V110, pA1193
GARCIATSAO G, 1985, HEPATOLOGY, V5, P419, DOI 10.1002/hep.1840050313
GROSZMANN RJ, 1982, SEMIN LIVER DIS, V2, P177, DOI 10.1055/s-2008-1040707
Groszmann RJ, 2004, HEPATOLOGY, V39, P280, DOI 10.1002/hep.20062
GROSZMANN RJ, 1979, GASTROENTEROLOGY, V76, P253
GROSZMANN RJ, 1990, GASTROENTEROLOGY, V99, P1401, DOI 10.1016/0016-5085(90)91168-6
GUARNER C, 1993, HEPATOLOGY, V18, P1139
Guerret S, 1999, J VIRAL HEPATITIS, V6, P125, DOI 10.1046/j.1365-2893.1999.00148.x
Heathcote EJ, 2000, NEW ENGL J MED, V343, P1673, DOI 10.1056/NEJM200012073432302
Hoofnagle JH, 1997, HEPATOLOGY, V26, pS15, DOI 10.1002/hep.510260703
HOUSSET C, 1993, P NATL ACAD SCI USA, V90, P9266, DOI 10.1073/pnas.90.20.9266
INAGAKI Y, 2003, EXTRACELLULAR MATRIX
KAWADA N, 1993, EUR J BIOCHEM, V213, P815, DOI 10.1111/j.1432-1033.1993.tb17824.x
Kweon YO, 2001, J HEPATOL, V35, P749, DOI 10.1016/S0168-8278(01)00218-5
Lau DTY, 1998, HEPATOLOGY, V28, P1121, DOI 10.1002/hep.510280430
LEBREC D, 1980, LANCET, V2, P180
MALLAT A, 1995, HEPATOLOGY, V21, P1003, DOI 10.1016/0270-9139(95)90247-3
Manns MP, 2001, LANCET, V358, P958, DOI 10.1016/S0140-6736(01)06102-5
Marcellin P, 1997, ANN INTERN MED, V127, P875, DOI 10.7326/0003-4819-127-10-199711150-00003
Merkel C, 2004, GASTROENTEROLOGY, V127, P476, DOI 10.1053/j.gastro.2004.05.004
MITTAL MK, 1994, AM J PHYSIOL, V267, pG416, DOI 10.1152/ajpgi.1994.267.3.G416
MOLLER S, 1995, J HEPATOL, V23, P135, DOI 10.1016/0168-8278(95)80327-0
Nevens F, 1998, HEPATOLOGY, V27, P15, DOI 10.1002/hep.510270104
Pagliaro L, 1999, ITAL J GASTROENTEROL, V31, P28
PIZCUETA MP, 1992, BRIT J PHARMACOL, V105, P105
PIZCUETA P, 1992, GASTROENTEROLOGY, V103, P1909, DOI 10.1016/0016-5085(92)91451-9
Pol S, 2004, HUM PATHOL, V35, P107, DOI 10.1016/j.humpath.2003.08.012
POWELL LW, 1970, AUSTRALAS ANN MED, V19, P54
Poynard T, 2002, GASTROENTEROLOGY, V122, P1303, DOI 10.1053/gast.2002.33023
Rincon D, 2004, HEPATOLOGY, V40, p248A
Serfaty L, 1998, HEPATOLOGY, V27, P1435, DOI 10.1002/hep.510270535
Shiffman ML, 1999, GASTROENTEROLOGY, V117, P1164, DOI 10.1016/S0016-5085(99)70402-6
Shiffman ML, 1997, HEPATOLOGY, V26, P780, DOI 10.1002/hep.510260335
SHIFFMAN ML, 1999, VIRAL HEPAT REV, V5, P27
Shiratori Y, 2000, ANN INTERN MED, V132, P517, DOI 10.7326/0003-4819-132-7-200004040-00002
SIEBER CC, 1992, GASTROENTEROLOGY, V103, P235, DOI 10.1016/0016-5085(92)91118-N
Sobesky R, 1999, GASTROENTEROLOGY, V116, P378, DOI 10.1016/S0016-5085(99)70135-6
Steinlauf AF, 1999, HEPATOLOGY, V29, P1070, DOI 10.1002/hep.510290421
Thalheimer U, 2004, HEPATOLOGY, V39, P286, DOI 10.1002/hep.20061
Valla DC, 1999, HEPATOLOGY, V29, P1870, DOI 10.1002/hep.510290616
VIALLET A, 1975, GASTROENTEROLOGY, V69, P1297
Villanueva C, 2001, NEW ENGL J MED, V345, P647, DOI 10.1056/NEJMoa003223
Vorobioff J, 1996, GASTROENTEROLOGY, V111, P701, DOI 10.1053/gast.1996.v111.pm8780575
VOROBIOFF J, 1984, GASTROENTEROLOGY, V87, P1120
Wanless IR, 2001, J CLIN GASTROENTEROL, V32, P371, DOI 10.1097/00004836-200105000-00001
NR 67
TC 9
Z9 9
U1 0
U2 1
PU ELSEVIER SCIENCE INC
PI NEW YORK
PA STE 800, 230 PARK AVE, NEW YORK, NY 10169 USA
SN 1590-8658
EI 1878-3562
J9 DIGEST LIVER DIS
JI Dig. Liver Dis.
PD NOV
PY 2005
VL 37
IS 11
BP 886
EP 893
DI 10.1016/j.dld.2005.04.029
PG 8
WC Gastroenterology & Hepatology
WE Science Citation Index Expanded (SCI-EXPANDED)
SC Gastroenterology & Hepatology
GA 985JW
UT WOS:000233374600012
PM 16172033
DA 2022-04-16
ER
PT J
AU Adams, LA
Sanderson, S
Lindor, KD
Angulo, P
AF Adams, LA
Sanderson, S
Lindor, KD
Angulo, P
TI The histological course of nonalcoholic fatty liver disease: a
longitudinal study of 103 patients with sequential liver biopsies
SO JOURNAL OF HEPATOLOGY
LA English
DT Article; Proceedings Paper
CT 54th Annual Meeting of the
American-Association-for-the-Study-of-Liver-Diseases
CY OCT 24-28, 2003
CL BOSTON, MA
SP Amer Assoc Study Liver Dis
DE fibrosis; biopsies; progression; cirrhosis; diabetes; obesity;
inflammation; ballooning; Mallory's hyaline
ID NATURAL-HISTORY; URSODEOXYCHOLIC ACID; INSULIN SENSITIVITY;
STEATOHEPATITIS; FIBROSIS; RISK; OVERWEIGHT; OBESITY
AB Background/Aims: The histological course of nonalcoholic fatty liver disease (NAFLD) remains undescribed. Therefore, we examined the liver histology of NAFLD patients who had undergone sequential liver biopsies.
Methods: Data on 103 patients who underwent serial liver biopsies in the absence of effective treatment were reviewed, and biopsies scored in a blind fashion.
Results: Mean interval between biopsies was 3.2 +/- 3.0 years (range 0.7-21.3). Fibrosis stage apparently progressed in 37%, remained stable in 34% and regressed in 29%. Severity of steatosis, inflammation, hepatocyte ballooning and Mallory's hyaline improved significantly. Aminotransferases decreased significantly between biopsies, paralleling improvement in steatosis and inflammatory features b…
Conclusions: Fibrosis in NAFLD progresses slowly over time with considerable variability in the rate of changes among patients. Changes of aminotransferases do not parallel changes in fibrosis stage. Diabetic patients with elevated BMI and low fibrosis stage are at risk for higher rates of fibrosis progression. (C) 2004 European Association for the Study of the Liver. Published by Elsevier B.V. A…
C1 Mayo Clin, Coll Med, Div Gastroenterol & Hepatol, Rochester, MN 55905 USA.
Mayo Clin, Coll Med, Dept Lab Med & Pathol, Rochester, MN 55905 USA.
RP Angulo, P (通讯作者)，Mayo Clin, Coll Med, Div Gastroenterol & Hepatol, 200 1st St SW, Rochester, MN 55905 USA.
EM angulohernandez.paul@mayo.edu
CR ABDELMALEK M, 1995, J CLIN GASTROENTEROL, V20, P127, DOI 10.1097/00004836-199503000-00011
Angulo P, 1999, HEPATOLOGY, V30, P1356, DOI 10.1002/hep.510300604
Angulo P, 2002, NEW ENGL J MED, V346, P1221, DOI 10.1038/nrdp.2015.80
Bonora E, 2000, DIABETES CARE, V23, P57, DOI 10.2337/diacare.23.1.57
Bravo AA, 2001, NEW ENGL J MED, V344, P495, DOI 10.1056/NEJM200102153440706
Brunt EM, 1999, AM J GASTROENTEROL, V94, P2467, DOI 10.1111/j.1572-0241.1999.01377.x
Bugianesi E, 2004, HEPATOLOGY, V39, P179, DOI 10.1002/hep.20023
Caldwell SH, 1999, HEPATOLOGY, V29, P664, DOI 10.1002/hep.510290347
Clark JM, 2003, AM J GASTROENTEROL, V98, P960, DOI 10.1111/j.1572-0241.2003.07486.x
Cleeman JI, 2001, JAMA-J AM MED ASSOC, V285, P2486, DOI 10.1001/jama.285.19.2486
Dam-Larsen S, 2004, GUT, V53, P750, DOI 10.1136/gut.2003.019984
Day CP, 1998, GASTROENTEROLOGY, V114, P842, DOI 10.1016/S0016-5085(98)70599-2
El-Serag HB, 2004, GASTROENTEROLOGY, V126, P460, DOI 10.1053/j.gastro.2003.10.065
Evans CDJ, 2002, J CLIN PATHOL, V55, P689, DOI 10.1136/jcp.55.9.689
Friedman SL, 2003, J HEPATOL, V38, pS38, DOI 10.1016/S0168-8278(02)00429-4
Harrison SA, 2003, AM J GASTROENTEROL, V98, P2042, DOI 10.1016/S0002-9270(03)00622-1
Katz A, 2000, J CLIN ENDOCR METAB, V85, P2402, DOI 10.1210/jc.85.7.2402
Laurin J, 1996, HEPATOLOGY, V23, P1464
LEE RG, 1989, HUM PATHOL, V20, P594, DOI 10.1016/0046-8177(89)90249-9
Lindor KD, 2004, HEPATOLOGY, V39, P770, DOI 10.1002/hep.20092
Mendez P, 2003, HEPATOLOGY, V38, p673A
Merriman RB, 2003, HEPATOLOGY, V38, p232A
Neuschwander-Tetri BA, 2003, HEPATOLOGY, V37, P1202, DOI 10.1053/jhep.2003.50193
Ortiz V, 2002, AM J GASTROENTEROL, V97, P2408, DOI 10.1111/j.1572-0241.2002.05995.x
POWELL EE, 1990, HEPATOLOGY, V11, P74, DOI 10.1002/hep.1840110114
Ratziu V, 2000, GASTROENTEROLOGY, V118, P1117, DOI 10.1016/S0016-5085(00)70364-7
Ruhl CE, 2003, GASTROENTEROLOGY, V124, P71, DOI 10.1053/gast.2003.50004
Teli MR, 1995, HEPATOLOGY, V22, P1714, DOI 10.1016/0270-9139(95)90196-5
WANLESS IR, 1990, HEPATOLOGY, V12, P1106, DOI 10.1002/hep.1840120505
*WHO DEP NONC DIS, 1999, ORG WH REP WHO CONS
NR 30
TC 639
Z9 669
U1 0
U2 31
PU ELSEVIER
PI AMSTERDAM
PA RADARWEG 29, 1043 NX AMSTERDAM, NETHERLANDS
SN 0168-8278
EI 1600-0641
J9 J HEPATOL
JI J. Hepatol.
PD JAN
PY 2005
VL 42
IS 1
BP 132
EP 138
DI 10.1016/j.jhep.2004.09.012
PG 7
WC Gastroenterology & Hepatology
WE Science Citation Index Expanded (SCI-EXPANDED); Conference Proceedings Citation Index - Science (CPCI-S)
SC Gastroenterology & Hepatology
GA 895FJ
UT WOS:000226846000025
PM 15629518
DA 2022-04-16
ER
PT J
AU Bahra, M
Neumann, UP
Jacob, D
Puhl, G
Klupp, J
Langrehr, JM
Berg, T
Neuhaus, P
AF Bahra, M
Neumann, UP
Jacob, D
Puhl, G
Klupp, J
Langrehr, JM
Berg, T
Neuhaus, P
TI MMF and calcineurin taper in recurrent hepatitis C after liver
transplantation: Impact on histological course
SO AMERICAN JOURNAL OF TRANSPLANTATION
LA English
DT Article
DE hepatitis C; liver transplantation; MMF
ID MYCOPHENOLATE-MOFETIL; IMMUNOSUPPRESSIVE AGENT; ALLOGRAFT-REJECTION;
VIRUS-INFECTION; BANFF SCHEMA; STRATEGIES; RECIPIENTS; FIBROSIS;
PROGRESSION; RIBAVIRIN
AB Hepatitis C virus (HCV) recurrence after orthotopic liver transplantation (OLT) is almost universal. The optimal immunosuppression for these patients is still under discussion. We designed a retrospective case-control study to evaluate the effect of mycophenolate mofetil (MMF) treatment in patients with recurrent hepatitis C.
Forty patients with histologically proven hepatitis C recurrence after OLT were treated with MMF and calcineurin inhibitor (CNI) taper for 24 months and matched with 40 non-MMF-treated positive liver transplant recipients. Liver biopsies were obtained prior to MMF treatment and after a mean follow-up of 24 months. Histological changes were evaluated utilizing the Metavir score.
Comparison of fibrosis/inflammation showed no impairment of histological findings during MMF treatment. In contrast, histological findings of the 40 non-MMF patients showed a significant increase of severity for inflammation/fibrosis. Viral load was similar in both groups. The course of alanin amino transferase (ALT) levels measured during MMF treatment showed a significant decrease.
MMF in combination with CNI taper showed a positive effect on fibrosis progression, graft inflammation and ALT levels and may improve the clinical course of HCV after OLT, however, the antiviral properties of MMF are still unconfirmed.
C1 Humboldt Univ, Med Klin Schwerpunht Hepatol Gastroenterol, Univ Klinikum Charite, Berlin, Germany.
RP Bahra, M (通讯作者)，Humboldt Univ, Med Klin Schwerpunht Hepatol Gastroenterol, Univ Klinikum Charite, Berlin, Germany.
EM marcus.bahra@charite.de
OI Berg, Thomas/0000-0003-0003-6241
CR Altschuler EL, 2001, MED HYPOTHESES, V57, P701, DOI 10.1054/mehy.2001.1437
AUCHINCLOSS H, 1993, FUNDAMENTAL IMMUNOLO, P1999
Bedossa P, 1996, HEPATOLOGY, V24, P289, DOI 10.1002/hep.510240201
BELLE SH, 1997, RECENT FINDINGS LIVE, P15
Berenguer M, 2000, J HEPATOL, V32, P673, DOI 10.1016/S0168-8278(00)80231-7
Birkeland SA, 1999, TRANSPLANTATION, V67, P1209, DOI 10.1097/00007890-199905150-00002
Cane EJ, 1996, NEW ENGL J MED, V334, P815, DOI 10.1056/NEJM199603283341302
Charlton MR, 2002, LIVER TRANSPLANT, V8, P47, DOI 10.1053/jlts.2002.29762
Demetris AJ, 1997, HEPATOLOGY, V25, P658
Denton MD, 1999, LANCET, V353, P1083, DOI 10.1016/S0140-6736(98)07493-5
Di Bisceglie AM, 2002, HEPATOLOGY, V35, P224, DOI 10.1053/jhep.2002.30531
Everson GT, 2002, LIVER TRANSPLANT, V8, pS19, DOI 10.1053/jlts.2002.35852
FAOLA CGT, 2002, AM J TRANSPLANT S, V2, pA323
Feray C, 1999, GASTROENTEROLOGY, V117, P619, DOI 10.1016/S0016-5085(99)70454-3
Gong ZJ, 1999, J VIRAL HEPATITIS, V6, P229, DOI 10.1046/j.1365-2893.1999.00163.x
Grotz W, 1998, LANCET, V352, P1195, DOI 10.1016/S0140-6736(05)60533-8
HERRINE S, 2002, 53 ANN M AM ASS STUD
Jain A, 2002, LIVER TRANSPLANT, V8, P40, DOI 10.1053/jlts.2002.29763
Lau JYN, 2002, HEPATOLOGY, V35, P1002, DOI 10.1053/jhep.2002.32672
Missale G, 1996, J CLIN INVEST, V98, P706, DOI 10.1172/JCI118842
Morath C, 2003, INT J CLIN PHARM TH, V41, P465
Neyts J, 2001, ANTIVIR RES, V49, P121, DOI 10.1016/S0166-3542(00)00145-5
Neyts J, 1996, ANTIVIR RES, V30, P125, DOI 10.1016/0166-3542(96)89697-5
Ormonde DG, 1999, LIVER TRANSPLANT SUR, V5, P261, DOI 10.1002/lt.500050418
Pfitzmann R, 2003, TRANSPLANTATION, V76, P130, DOI 10.1097/01.TP.0000071522.74885.48
Platz KP, 1997, TRANSPLANT P, V29, P2880, DOI 10.1016/S0041-1345(97)00717-3
Prieto M, 1999, HEPATOLOGY, V29, P250, DOI 10.1002/hep.510290122
Rosen HR, 1996, TRANSPLANTATION, V62, P1773, DOI 10.1097/00007890-199612270-00015
Schluger LK, 1996, HEPATOLOGY, V23, P971, DOI 10.1002/hep.510230505
Sievers TM, 1997, PHARMACOTHERAPY, V17, P1178
Sreekumar R, 2000, HEPATOLOGY, V32, P1125, DOI 10.1053/jhep.2000.19340
Tamm M., 1998, European Respiratory Journal, V12, p161S
Testa G, 2000, LIVER TRANSPLANT, V6, P553, DOI 10.1053/jlts.2000.9741
Wiesner RH, 2003, LIVER TRANSPLANT, V9, pS1, DOI 10.1053/jlts.2003.50268
WRIGHT TL, 1992, GASTROENTEROLOGY, V103, P317, DOI 10.1016/0016-5085(92)91129-R
Ying C, 2000, ANTIVIR RES, V48, P117, DOI 10.1016/S0166-3542(00)00121-2
NR 36
TC 50
Z9 53
U1 0
U2 0
PU WILEY
PI HOBOKEN
PA 111 RIVER ST, HOBOKEN 07030-5774, NJ USA
SN 1600-6135
EI 1600-6143
J9 AM J TRANSPLANT
JI Am. J. Transplant.
PD FEB
PY 2005
VL 5
IS 2
BP 406
EP 411
DI 10.1111/j.1600-6143.2004.00706.x
PG 6
WC Surgery; Transplantation
WE Science Citation Index Expanded (SCI-EXPANDED)
SC Surgery; Transplantation
GA 887VD
UT WOS:000226332700027
PM 15644002
OA Bronze
DA 2022-04-16
ER
PT J
AU Iguchi, K
Takahashi, Y
Kaneto, Y
Kubota, M
Usui, S
Hirano, K
AF Iguchi, K
Takahashi, Y
Kaneto, Y
Kubota, M
Usui, S
Hirano, K
TI Identification of differentially expressed genes in hepatic HepG2 cells
treated with acetaminophen using suppression subtractive hybridization
SO BIOLOGICAL & PHARMACEUTICAL BULLETIN
LA English
DT Article
DE acetaminophen; lysyl hydroxylase 2; liver fibrosis; hepatotoxicity;
HepG2; suppression subtractive hybridization (SSH)
ID TELOPEPTIDE LYSYL HYDROXYLASE; COLLAGEN GALACTOSYLTRANSFERASE;
PROTOONCOGENE EXPRESSION; THYMIDYLATE SYNTHASE; PROLYL HYDROXYLASE;
MOUSE-LIVER; HALF-LIFE; NECROSIS; FIBROSIS; RAT
AB Acetaminophen (APAP) is widely used for the treatment of pain and fever. Although it is safe at therapeutic doses, APAP is toxic at higher doses and can cause severe damage to the liver. To clarify the mechanism of APAP-related liver damage, we attempted the identification of the differential gene expression in response to APAP treatment in hepatic HepG2 cells. In the present study, we used th…
C1 Gifu Pharmaceut Univ, Lab Pharmaceut, Gifu 5028585, Japan.
RP Hirano, K (通讯作者)，Gifu Pharmaceut Univ, Lab Pharmaceut, 5-6-1 Mitahora Higashi, Gifu 5028585, Japan.
EM hirano@gifu-pu.ac.jp
CR BONKOWSKY HL, 1978, LANCET, V1, P1016
Burczynski ME, 2000, TOXICOL SCI, V58, P399, DOI 10.1093/toxsci/58.2.399
CHU E, 1995, MOL CELL BIOL, V15, P179, DOI 10.1128/MCB.15.1.179
DAHLIN DC, 1984, P NATL ACAD SCI-BIOL, V81, P1327, DOI 10.1073/pnas.81.5.1327
DAVIDSON DG, 1966, BRIT MED J, V2, P497, DOI 10.1136/bmj.2.5512.497
Diatchenko L, 1999, METHOD ENZYMOL, V303, P349
Diatchenko L, 1996, P NATL ACAD SCI USA, V93, P6025, DOI 10.1073/pnas.93.12.6025
DOOSTDAR H, 1988, FEBS LETT, V241, P15, DOI 10.1016/0014-5793(88)81021-4
Evans SJ, 2002, EUR J NEUROSCI, V16, P409, DOI 10.1046/j.1460-9568.2002.02097.x
HERBST H, 1991, LAB INVEST, V65, P324
Hogaboam CM, 1999, FASEB J, V13, P1565, DOI 10.1096/fasebj.13.12.1565
Iguchi K, 1998, EUR J BIOCHEM, V253, P766, DOI 10.1046/j.1432-1327.1998.2530766.x
Kivirikko KI, 1998, ADV ENZYMOL RAMB, V72, P325
Liu J, 2002, BBA-MOL BASIS DIS, V1587, P174, DOI 10.1016/S0925-4439(02)00080-7
MITCHELL JR, 1973, J PHARMACOL EXP THER, V187, P185
ODELL JR, 1986, JAMA-J AM MED ASSOC, V255, P2636, DOI 10.1001/jama.255.19.2636
PRESCOTT LF, 1971, LANCET, V1, P519
PROCKOP DJ, 1995, ANNU REV BIOCHEM, V64, P403, DOI 10.1146/annurev.biochem.64.1.403
Reilly TP, 2001, BIOCHEM BIOPH RES CO, V282, P321, DOI 10.1006/bbrc.2001.4576
RISTELI J, 1974, BIOCHEM J, V144, P115, DOI 10.1042/bj1440115
RISTELI J, 1976, BIOCHEM J, V158, P361, DOI 10.1042/bj1580361
Ruepp SU, 2002, TOXICOL SCI, V65, P135, DOI 10.1093/toxsci/65.1.135
Salminen WF, 1998, J PHARMACOL EXP THER, V286, P519
Sambrook J, 1989, MOL CLONING LAB MANU
Schiodt FV, 2002, CLIN PHARMACOL THER, V71, P221, DOI 10.1067/mcp.2002.121857
SCHMIEDEBERG P, 1993, J CELL PHYSIOL, V154, P294, DOI 10.1002/jcp.1041540212
SIEGEL RC, 1978, P NATL ACAD SCI USA, V75, P2945, DOI 10.1073/pnas.75.6.2945
Tanaka E, 1998, J CLIN PHARM THER, V23, P161, DOI 10.1046/j.1365-2710.1998.00135.x
Valtavaara M, 1997, J BIOL CHEM, V272, P6831, DOI 10.1074/jbc.272.11.6831
van der Slot AJ, 2004, MATRIX BIOL, V23, P251, DOI 10.1016/j.matbio.2004.06.001
van der Slot AJ, 2003, J BIOL CHEM, V278, P40967, DOI 10.1074/jbc.M307380200
Villeneuve JP, 2004, CURR DRUG METAB, V5, P273, DOI 10.2174/1389200043335531
Zaher H, 1998, TOXICOL APPL PHARM, V152, P193, DOI 10.1006/taap.1998.8501
NR 33
TC 5
Z9 9
U1 0
U2 1
PU PHARMACEUTICAL SOC JAPAN
PI TOKYO
PA 2-12-15 SHIBUYA, SHIBUYA-KU, TOKYO, 150-0002, JAPAN
SN 0918-6158
J9 BIOL PHARM BULL
JI Biol. Pharm. Bull.
PD JUL
PY 2005
VL 28
IS 7
BP 1148
EP 1153
DI 10.1248/bpb.28.1148
PG 6
WC Pharmacology & Pharmacy
WE Science Citation Index Expanded (SCI-EXPANDED)
SC Pharmacology & Pharmacy
GA 944XR
UT WOS:000230464900003
PM 15997088
OA Bronze
DA 2022-04-16
ER
PT J
AU Adachi, M
Brenner, DA
AF Adachi, M
Brenner, DA
TI Clinical syndromes of alcoholic liver disease
SO DIGESTIVE DISEASES
LA English
DT Article
DE alcoholic liver disease; steatosis; steatohepatitis; fibrosis
ID TUMOR-NECROSIS-FACTOR; ACETALDEHYDE-MODIFIED EPITOPES; STELLATE CELL
ACTIVATION; FAT-STORING CELLS; FACTOR-ALPHA; LIPID-PEROXIDATION;
OXIDATIVE STRESS; GENE-TRANSCRIPTION; BINDING PROTEIN; TERM SURVIVAL
AB Background and Aims: Alcoholic liver disease continues to be a major health problem with respect to both morbidity and mortality. To understand the clinical syndromes of alcoholic liver disease, this review highlights the papers on both clinical and basic research of alcoholic liver disease, especially on steatosis, alcoholic hepatitis and fibrosis. Methods: The various forms of alcoholic live…
C1 Columbia Univ Coll Phys & Surg, Dept Med, New York, NY 10032 USA.
RP Brenner, DA (通讯作者)，Columbia Univ Coll Phys & Surg, Dept Med, 630 W 168th St,PH 8 E Room 105, New York, NY 10032 USA.
EM dab2106@columbia.edu
OI Brenner, David/0000-0003-2573-525X
CR Adachi M, 2002, FREE RADICAL BIO MED, V32, P487, DOI 10.1016/S0891-5849(02)00740-2
ADACHI Y, 1995, GASTROENTEROLOGY, V108, P218, DOI 10.1016/0016-5085(95)90027-6
Akriviadis E, 2000, GASTROENTEROLOGY, V119, P1637, DOI 10.1053/gast.2000.20189
ALEXANDER JF, 1971, AM J GASTROENTEROL, V56, P515
Anantharaju A, 2003, ALCOHOL RES HEALTH, V27, P257
Angulo P, 2002, NEW ENGL J MED, V346, P1221, DOI 10.1038/nrdp.2015.80
[Anonymous], 1984, HEPATOLOGY, V4, p107S, DOI 10.1002/hep.1840040725
Arteel GE, 2003, GASTROENTEROLOGY, V124, P778, DOI 10.1053/gast.2003.50087
Bataller R, 2005, J CLIN INVEST, V115, P209, DOI 10.1172/JCI200524282
Bellentani S, 2000, ANN INTERN MED, V132, P112, DOI 10.7326/0003-4819-132-2-200001180-00004
BIRD GLA, 1988, MOL ASPECTS MED, V10, P97, DOI 10.1016/0098-2997(88)90017-9
BIRD GLA, 1990, ANN INTERN MED, V112, P917, DOI 10.7326/0003-4819-112-12-917
BRENNER DA, 1987, J BIOL CHEM, V262, P17690
Burra P, 2005, TRANSPL INT, V18, P491, DOI 10.1111/j.1432-2277.2005.00079.x
Caro AA, 2004, ANNU REV PHARMACOL, V44, P27, DOI 10.1146/annurev.pharmtox.44.101802.121704
Casini A, 1997, HEPATOLOGY, V25, P361
CASINI A, 1991, HEPATOLOGY, V13, P758, DOI 10.1016/0270-9139(91)92576-T
Costet P, 1998, J BIOL CHEM, V273, P29577, DOI 10.1074/jbc.273.45.29577
Dam-Larsen S, 2004, GUT, V53, P750, DOI 10.1136/gut.2003.019984
Day CP, 1998, GASTROENTEROLOGY, V114, P842, DOI 10.1016/S0016-5085(98)70599-2
Day CP, 2000, J ROY COLL PHYS LOND, V34, P557
Diehl A M, 1997, Liver Transpl Surg, V3, P206, DOI 10.1053/jlts.1997.v3.ajlts0030206
Eng FJ, 2000, AM J PHYSIOL-GASTR L, V279, pG7, DOI 10.1152/ajpgi.2000.279.1.G7
Enomoto N, 2002, GASTROENTEROLOGY, V123, P291, DOI 10.1053/gast.2002.34161
FELVER ME, 1990, ALCOHOL CLIN EXP RES, V14, P255, DOI 10.1111/j.1530-0277.1990.tb00482.x
Fischer M, 2003, J BIOL CHEM, V278, P27997, DOI 10.1074/jbc.M302140200
Galambos J T, 1972, Prog Liver Dis, V4, P567
GRESSNER AM, 1995, J HEPATOL, V22, P28
Gressner AM, 2002, FRONT BIOSCI-LANDMRK, V7, pD793, DOI 10.2741/gressner
HOLSTEGE A, 1994, HEPATOLOGY, V19, P367
Iimuro Y, 1997, HEPATOLOGY, V26, P1530
ISRAEL Y, 1986, P NATL ACAD SCI USA, V83, P7923, DOI 10.1073/pnas.83.20.7923
Kono H, 2000, J CLIN INVEST, V106, P867, DOI 10.1172/JCI9020
LIEBER CS, 1965, J CLIN INVEST, V44, P1009, DOI 10.1172/JCI105200
LUCEY MR, 1992, GASTROENTEROLOGY, V102, P1736, DOI 10.1016/0016-5085(92)91737-O
MACSWEEN RNM, 1986, SEMIN LIVER DIS, V6, P221, DOI 10.1055/s-2008-1040605
Maeda N, 2002, NAT MED, V8, P731, DOI 10.1038/nm724
Mandayam S, 2004, SEMIN LIVER DIS, V24, P217, DOI 10.1055/s-2004-832936
Mann RE, 2003, ALCOHOL RES HEALTH, V27, P209
Mathurin P, 1996, GASTROENTEROLOGY, V110, P1847, DOI 10.1053/gast.1996.v110.pm8964410
Matsuzawa Y, 2004, ARTERIOSCL THROM VAS, V24, P29, DOI 10.1161/01.ATV.0000099786.99623.EF
McClain CJ, 1997, ALCOHOL HEALTH RES W, V21, P317
MCCLAIN CJ, 1989, HEPATOLOGY, V9, P349, DOI 10.1002/hep.1840090302
McKim SE, 2003, GASTROENTEROLOGY, V125, P1834, DOI 10.1053/j.gastro.2003.08.030
Mokdad AH, 2000, JAMA-J AM MED ASSOC, V284, P1650, DOI 10.1001/jama.284.13.1650
Morgan M Y, 1994, Alcohol Alcohol Suppl, V2, P335
MOSHAGE H, 1990, HEPATOLOGY, V12, P511, DOI 10.1002/hep.1840120311
NANJI AA, 1994, P SOC EXP BIOL MED, V205, P243
Naveau S, 1997, HEPATOLOGY, V25, P108, DOI 10.1002/hep.510250120
Naveau S, 2004, HEPATOLOGY, V39, P1390, DOI 10.1002/hep.20206
NIEMELA O, 1991, J CLIN INVEST, V87, P1367, DOI 10.1172/JCI115141
NIEMELA O, 1995, HEPATOLOGY, V22, P1208, DOI 10.1016/0270-9139(95)90630-4
Nieto N, 1999, HEPATOLOGY, V30, P987, DOI 10.1002/hep.510300433
Ouchi N, 2003, CURR OPIN LIPIDOL, V14, P561, DOI 10.1097/00041433-200312000-00003
Paradis V, 1997, HEPATOLOGY, V26, P135
PARES A, 1986, J HEPATOL, V2, P33, DOI 10.1016/S0168-8278(86)80006-X
Poynard T, 1999, J HEPATOL, V30, P1130, DOI 10.1016/S0168-8278(99)80269-4
Raynard B, 2002, HEPATOLOGY, V35, P635, DOI 10.1053/jhep.2002.31782
Reeves HL, 1996, J HEPATOL, V25, P677, DOI 10.1016/S0168-8278(96)80238-8
SALASPURO MP, 1981, HEPATOLOGY, V1, P33, DOI 10.1002/hep.1840010106
Schnabl B, 2001, HEPATOLOGY, V34, P89, DOI 10.1053/jhep.2001.25349
SORENSEN TIA, 1984, LANCET, V2, P241, DOI 10.1016/S0140-6736(84)90295-2
STARZL TE, 1988, JAMA-J AM MED ASSOC, V260, P2542, DOI 10.1001/jama.260.17.2542
Svegliati-Baroni G, 2001, LIVER, V21, P1, DOI 10.1034/j.1600-0676.2001.210101.x
TALLEY NJ, 1988, J CLIN GASTROENTEROL, V10, P647, DOI 10.1097/00004836-198812000-00015
TELI MR, 1995, LANCET, V346, P987, DOI 10.1016/S0140-6736(95)91685-7
Thurman RG, 1998, AM J PHYSIOL-GASTR L, V275, pG605, DOI 10.1152/ajpgi.1998.275.4.G605
Tilg H, 2003, J HEPATOL, V38, P419, DOI 10.1016/S0168-8278(02)00442-7
Uesugi T, 2002, J IMMUNOL, V168, P2963, DOI 10.4049/jimmunol.168.6.2963
Uesugi T, 2001, HEPATOLOGY, V34, P101, DOI 10.1053/jhep.2001.25350
Viitala K, 2000, ALCOHOL CLIN EXP RES, V24, P1103
Viitala K, 1997, HEPATOLOGY, V25, P1418, DOI 10.1002/hep.510250619
Whalen R, 1999, HEPATOLOGY, V30, P927, DOI 10.1002/hep.510300404
WORNER TM, 1985, JAMA-J AM MED ASSOC, V254, P627, DOI 10.1001/jama.254.5.627
Wu DF, 2003, ALCOHOL RES HEALTH, V27, P277
Xu AM, 2003, J CLIN INVEST, V112, P91, DOI 10.1172/JCI200317797
Yin M, 2001, J IMMUNOL, V166, P4737, DOI 10.4049/jimmunol.166.7.4737
Yin M, 1999, GASTROENTEROLOGY, V117, P942, DOI 10.1016/S0016-5085(99)70354-9
You M, 2004, GASTROENTEROLOGY, V127, P1798, DOI 10.1053/j.gastro.2004.09.049
You M, 2002, J BIOL CHEM, V277, P29342, DOI 10.1074/jbc.M202411200
NR 80
TC 68
Z9 70
U1 1
U2 11
PU KARGER
PI BASEL
PA ALLSCHWILERSTRASSE 10, CH-4009 BASEL, SWITZERLAND
SN 0257-2753
EI 1421-9875
J9 DIGEST DIS
JI Dig. Dis.
PY 2005
VL 23
IS 3-4
BP 255
EP 263
DI 10.1159/000090173
PG 9
WC Gastroenterology & Hepatology
WE Science Citation Index Expanded (SCI-EXPANDED)
SC Gastroenterology & Hepatology
GA 015WT
UT WOS:000235582700013
PM 16508290
DA 2022-04-16
ER
PT J
AU Wells, RG
AF Wells, RG
TI The role of matrix stiffness in hepatic stellate cell activation and
liver fibrosis
SO JOURNAL OF CLINICAL GASTROENTEROLOGY
LA English
DT Article
DE hepatic stellate cells; TGF-beta; myofibroblast; elastic modulus; liver
fibrosis
ID GROWTH-FACTOR-BETA; FAT-STORING CELLS; TGF-BETA; RAT-LIVER;
GENE-EXPRESSION; MYOFIBROBLASTS; LOCALIZATION; RECEPTOR;
TRANSDIFFERENTIATION; PROLIFERATION
AB Liver fibrosis results primarily from the action of hepatic stellate cells, nonparenchymal cells of the liver that undergo trans-differentiation into fibrogenic, proliferative, and contractile myofibroblasts. Stellate cell transdifferentiation has been modeled by the culture of primary cells, a system that has yielded important information about factors determining the phenotype of these cells…
C1 Univ Penn, Sch Med, Dept Med Gastroenterol, Philadelphia, PA 19104 USA.
RP Wells, RG (通讯作者)，Univ Penn, Sch Med, Dept Med Gastroenterol, 600 CRB 6140,415 Curie Blvd, Philadelphia, PA 19104 USA.
EM rgwells@mail.med.upenn.edu
FU NATIONAL INSTITUTE OF DIABETES AND DIGESTIVE AND KIDNEY DISEASESUnited
States Department of Health & Human ServicesNational Institutes of
Health (NIH) - USANIH National Institute of Diabetes & Digestive &
Kidney Diseases (NIDDK) [R01DK058123] Funding Source: NIH RePORTER;
NIDDK NIH HHSUnited States Department of Health & Human ServicesNational
Institutes of Health (NIH) - USANIH National Institute of Diabetes &
Digestive & Kidney Diseases (NIDDK) [DK-58123] Funding Source: Medline
CR Arthur MJP, 2000, AM J PHYSIOL-GASTR L, V279, pG245
BACHEM MG, 1993, VIRCHOWS ARCH B, V63, P123, DOI 10.1007/BF02899251
BORDER WA, 1994, NEW ENGL J MED, V331, P1286
Dooley S, 2003, GASTROENTEROLOGY, V125, P178, DOI 10.1016/S0016-5085(03)00666-8
Elsharkawy AM, 1999, HEPATOLOGY, V30, P761, DOI 10.1002/hep.510300327
Engler AJ, 2004, J CELL BIOL, V166, P877, DOI 10.1083/jcb.200405004
Forbes SJ, 2004, GASTROENTEROLOGY, V126, P955, DOI 10.1053/j.gastro.2004.02.025
Friedman SL, 2003, J HEPATOL, V38, pS38, DOI 10.1016/S0168-8278(02)00429-4
FRIEDMAN SL, 1989, J BIOL CHEM, V264, P10756
Friedman SL, 2000, J BIOL CHEM, V275, P2247, DOI 10.1074/jbc.275.4.2247
Gaca MDA, 2003, MATRIX BIOL, V22, P229, DOI 10.1016/S0945-053X(03)00017-9
Gao RP, 2004, J BIOL CHEM, V279, P8848, DOI 10.1074/jbc.M313204200
Geerts A, 2001, SEMIN LIVER DIS, V21, P311, DOI 10.1055/s-2001-17550
George J, 1999, P NATL ACAD SCI USA, V96, P12719, DOI 10.1073/pnas.96.22.12719
GRESSNER AM, 1990, SEMIN LIVER DIS, V10, P30, DOI 10.1055/s-2008-1040455
Hellerbrand C, 1999, J HEPATOL, V30, P77, DOI 10.1016/S0168-8278(99)80010-5
Issa R, 2004, GASTROENTEROLOGY, V126, P1795, DOI 10.1053/j.gastro.2004.03.009
Kalluri R, 2003, J CLIN INVEST, V112, P1776, DOI 10.1172/JCI200320530
Kinnman N, 2002, FRONT BIOSCI-LANDMRK, V7, pD496, DOI 10.2741/kinnman
Knittel T, 1999, GASTROENTEROLOGY, V117, P1205, DOI 10.1016/S0016-5085(99)70407-5
Knittel T, 1996, HEPATOLOGY, V24, P352
Knittel T, 1999, HISTOCHEM CELL BIOL, V112, P387, DOI 10.1007/s004180050421
Liu CH, 2003, J BIOL CHEM, V278, P11721, DOI 10.1074/jbc.M207728200
Magness ST, 2004, HEPATOLOGY, V40, P1151, DOI 10.1002/hep.20427
Oe S, 2004, HEPATOLOGY, V40, p537A
Pelham RJ, 1997, P NATL ACAD SCI USA, V94, P13661, DOI 10.1073/pnas.94.25.13661
Pinzani M, 2001, SEMIN LIVER DIS, V21, P397, DOI 10.1055/s-2001-17554
PINZANI M, 1989, J CLIN INVEST, V84, P1786, DOI 10.1172/JCI114363
Rockey DC, 1998, HEPATOLOGY, V27, P472, DOI 10.1002/hep.510270222
ROJKIND M, 1979, GASTROENTEROLOGY, V76, P710
SANDERSON N, 1995, P NATL ACAD SCI USA, V92, P2572, DOI 10.1073/pnas.92.7.2572
Schnabl B, 2002, LAB INVEST, V82, P323, DOI 10.1038/labinvest.3780426
Schnabl B, 2001, HEPATOLOGY, V34, P89, DOI 10.1053/jhep.2001.25349
Sohara N, 2002, J HEPATOL, V37, P214, DOI 10.1016/S0168-8278(02)00103-4
Tomasek JJ, 2002, NAT REV MOL CELL BIO, V3, P349, DOI 10.1038/nrm809
Uemura M, 2004, HEPATOLOGY, V40, p270A
Ueno H, 2000, HUM GENE THER, V11, P33, DOI 10.1089/10430340050016139
WEINER FR, 1990, HEPATOLOGY, V11, P111, DOI 10.1002/hep.1840110119
Wells RG, 2000, AM J PHYSIOL-GASTR L, V279, pG845, DOI 10.1152/ajpgi.2000.279.5.G845
Yata Y, 2002, HEPATOLOGY, V35, P1022, DOI 10.1053/jhep.2002.32673
Yeh WC, 2002, ULTRASOUND MED BIOL, V28, P467, DOI 10.1016/S0301-5629(02)00489-1
Yeung T, 2005, CELL MOTIL CYTOSKEL, V60, P24, DOI 10.1002/cm.20041
Yin HM, 2004, IEEE T BIO-MED ENG, V51, P1854, DOI 10.1109/TBME.2004.828052
NR 43
TC 171
Z9 180
U1 1
U2 25
PU LIPPINCOTT WILLIAMS & WILKINS
PI PHILADELPHIA
PA TWO COMMERCE SQ, 2001 MARKET ST, PHILADELPHIA, PA 19103 USA
SN 0192-0790
EI 1539-2031
J9 J CLIN GASTROENTEROL
JI J. Clin. Gastroenterol.
PD APR
PY 2005
VL 39
IS 4
SU 2
BP S158
EP S161
DI 10.1097/01.mcg.0000155516.02468.0f
PG 4
WC Gastroenterology & Hepatology
WE Science Citation Index Expanded (SCI-EXPANDED)
SC Gastroenterology & Hepatology
GA 911FY
UT WOS:000227989200019
PM 15758652
DA 2022-04-16
ER
PT J
AU Liu, P
Hu, YY
Liu, C
Xu, LM
Liu, CH
Sun, KW
Hu, DC
Yin, YK
Zhou, XQ
Wan, MB
Cai, X
Zhang, ZQ
Ye, J
Zhou, RX
He, J
Tang, BZ
AF Liu, Ping
Hu, Yi-Yang
Liu, Cheng
Xu, Lie-Ming
Liu, Cheng-Hai
Sun, Ke-Wei
Hu, De-Chang
Yin, You-Kuan
Zhou, Xia-Qiu
Wan, Mo-Bin
Cai, Xiong
Zhang, Zhi-Qing
Ye, Jun
Zhou, Ren-Xing
He, Jia
Tang, Bao-Zhang
TI Multicenter clinical study on Fuzhenghuayu capsule against liver
fibrosis due to chronic hepatitis B
SO WORLD JOURNAL OF GASTROENTEROLOGY
LA English
DT Article
DE Chronic hepatitis B; Fuzhenghuayu capsule
AB AIM: To study the efficacy and safety of Fuzhenghuayu capsule (FZHY capsule, a capsule for strengthening body resistance to remove blood stasis) against liver fibrosis due to chronic hepatitis B.
METHODS: Multicenter, randomized, double blinded and parallel control experiment was conducted in patients (aged from 18 to 65 years) with liver fibrosis due to chronic hepatitis B. Hepatic histologic changes and HBV markers were examined at wk 0 and 24 during treatment. Serologic parameters (HA, LM, P-III-P, IV-C) were determined and B ultrasound examination of the spleen and liver was performed…
RESULTS: There was no significant difference between experimental group (110 cases) and control group (106 cases) in demographic features, vital signs, course of illness, history for drug anaphylaxis and previous therapy, liver function, serologic parameters for liver fibrosis, liver histologic examination (99 cases in experimental group, 96 cases in control group), HBV markers, and renal functio…
CONCLUSION: Fuzhenghuayu capsule has good therapeutic effects on alleviating liver fibrosis due to chronic hepatitis B without any adverse effect and is superior to that of Heluoshugan capsule. (c) 2005 The WJG Press and Elsevier Inc. All rights reserved.
C1 [Liu, Ping; Hu, Yi-Yang; Liu, Cheng; Xu, Lie-Ming; Liu, Cheng-Hai] Shanghai Univ Tradit Chinese Med, Inst Liver Dis, Shanghai 201203, Peoples R China.
[Sun, Ke-Wei] Hunan Coll TCM, Affiliated Hosp, Changsha 410000, Hunan, Peoples R China.
[Hu, De-Chang; Yin, You-Kuan] Fudan Univ, Zhongshan Hosp, Shanghai 200032, Peoples R China.
[Zhou, Xia-Qiu] Shanghai Med Univ 2, Ruijin Hosp, Shanghai 200025, Peoples R China.
[Wan, Mo-Bin] Changhai Hosp, Shanghai 200423, Peoples R China.
[Cai, Xiong] Shanghai Changzheng Hosp, Shanghai 200236, Peoples R China.
[Zhang, Zhi-Qing] 4th People Hosp Huaian City, Huaian 232000, Jiangsu Provinc, Peoples R China.
[Ye, Jun] Cent Hosp Putuo Dist, Shanghai 200062, Peoples R China.
[Zhou, Ren-Xing] Shanghai Modern Tech Co Ltd TCM, Shanghai 200037, Peoples R China.
[He, Jia] Shanghai Second Mil Med Univ, Shanghai 200233, Peoples R China.
[Tang, Bao-Zhang] Yunnan Coll TCM, Affiliated Hosp, Yunnan 650000, Kunming Provinc, Peoples R China.
RP Liu, P (通讯作者)，Shanghai Univ Tradit Chinese Med, Inst Liver Dis, Shanghai 201203, Peoples R China.
EM liuliver@online.sh.cn
OI Liu, Ping/0000-0002-6152-4508
CR [Anonymous], 1995, CHIN J INTER MED, V34, P788
Liu C, 1999, Zhongguo Zhong Xi Yi Jie He Za Zhi, V19, P412
Liu P, 1996, Zhongguo Zhong Xi Yi Jie He Za Zhi, V16, P459
Liu P, 1996, ZHONGGUO ZHONGXIYI J, V16, P588
Liu P, 1998, CJIM, V4, P118
Liu P, 2002, ACT SHANGHAI U TCM, V16, P37
Liu P, 1996, PRESS MILLITARY MED, V4, P314
Murawaki Y, 1996, J GASTROEN HEPATOL, V11, P459, DOI 10.1111/j.1440-1746.1996.tb00291.x
Murawaki Y, 1996, J HEPATOL, V24, P148, DOI 10.1016/S0168-8278(96)80023-7
She WN, 2002, CHIN HEPATOL, V7, P254
Wang BE., 1998, CHIN J HEPTOL, V6, P193
Wang TaiLing, 1998, Chinese Journal of Hepatology, V6, P195
Zu WR, 1996, CHIN J DIS, V16, P277
NR 13
TC 51
Z9 65
U1 2
U2 8
PU BAISHIDENG PUBLISHING GROUP INC
PI PLEASANTON
PA 7041 Koll Center Parkway, Suite 160, PLEASANTON, CA, UNITED STATES
SN 1007-9327
EI 2219-2840
J9 WORLD J GASTROENTERO
JI World J. Gastroenterol.
PD MAY 21
PY 2005
VL 11
IS 19
BP 2892
EP 2899
DI 10.3748/wjg.v11.i19.2892
PG 8
WC Gastroenterology & Hepatology
WE Science Citation Index Expanded (SCI-EXPANDED)
SC Gastroenterology & Hepatology
GA V19UX
UT WOS:000208098400007
PM 15902724
OA Green Published, hybrid
DA 2022-04-16
ER
PT J
AU Berdoukas, V
Bohane, T
Tobias, V
De Silva, K
Fraser, I
Aessopos, A
Lindeman, R
AF Berdoukas, V
Bohane, T
Tobias, V
De Silva, K
Fraser, I
Aessopos, A
Lindeman, R
TI Liver iron concentration and fibrosis in a cohort of
transfusion-dependent patients on long-term desferrioxamine therapy
SO HEMATOLOGY JOURNAL
LA English
DT Article
DE thalassemia major; desferrioxamine; liver iron concentration; ferritin
ID THALASSEMIA MAJOR; BETA-THALASSEMIA; SUBCUTANEOUS DESFERRIOXAMINE;
HEPATIC IRON; CHELATION-THERAPY; OVERLOAD; DEFERIPRONE; SURVIVAL;
CHILDREN; DISEASE
AB Secondary iron overload is associated with significant mortality and morbidity. Although new, less invasive techniques are becoming available, the most acceptable and readily accessible way to assess iron overload is to measure hepatic iron by liver biopsy. In this study, we report on serial liver biopsies (at least 2) in a cohort of transfusion-dependent patients (49) on long-term desferrioxa…
C1 Sydney Childrens Hosp, Randwick, NSW, Australia.
SCH, SEALS, Randwick, NSW, Australia.
Univ Athens, Dept Med 1, GR-10679 Athens, Greece.
Prince Wales Hosp, Randwick, NSW 2031, Australia.
RP Berdoukas, V (通讯作者)，Aghia Sophia Childrens Hosp, Thalassaemia Unit, Athens 11527, Greece.
EM plomari@hol.gr
RI Farmakis, Dimitrios/AAK-4509-2020
CR ALDOURI MA, 1987, J CLIN PATHOL, V40, P1353, DOI 10.1136/jcp.40.11.1353
AMBU R, 1995, J HEPATOL, V23, P544, DOI 10.1016/0168-8278(95)80060-3
Anderson LJ, 2002, LANCET, V360, P516, DOI 10.1016/S0140-6736(02)09740-4
Anderson LJ, 2001, EUR HEART J, V22, P2171, DOI 10.1053/euhj.2001.2822
Angelucci E, 2000, NEW ENGL J MED, V343, P327, DOI 10.1056/NEJM200008033430503
Angelucci E, 2002, BLOOD, V100, P17, DOI 10.1182/blood.V100.1.17
BERDOUKAS VA, 1986, CLIN LAB HAEMATOL, V8, P209, DOI 10.1111/j.1365-2257.1986.tb00097.x
Borgna-Pignatti C, 1998, ANN NY ACAD SCI, V850, P227, DOI 10.1111/j.1749-6632.1998.tb10479.x
GARDY RW, 2000, 42 ANN M AM SOC HEM
ISHAK K, 1995, J HEPATOL, V22, P696, DOI 10.1016/0168-8278(95)80226-6
JANKA GE, 1981, EUR J PEDIATR, V137, P285, DOI 10.1007/BF00443259
MAURER HS, 1988, AM J DIS CHILD, V142, P287, DOI 10.1001/archpedi.1988.02150030057020
Modell B, 2000, LANCET, V355, P2051, DOI 10.1016/S0140-6736(00)02357-6
MODELL B, 1984, CLIN APPROACH THALAS, pCH3
Nielsen P, 2000, J LAB CLIN MED, V135, P413, DOI 10.1067/mlc.2000.106456
Olivieri NF, 1997, BLOOD, V89, P739, DOI 10.1182/blood.V89.3.739
Olivieri NF, 1998, NEW ENGL J MED, V339, P417, DOI 10.1056/NEJM199808133390701
OVERMOYER BA, 1987, ARCH PATHOL LAB MED, V111, P549
STPIERRE TG, 2001, 8 INT C THAL HEM ATH, P52
TIETZ NW, 1995, CLIN GUIDE LAB TESTS, P374
TIETZ NW, 1986, TXB CLIN CHEM, P1577
Villeneuve JP, 1996, J HEPATOL, V25, P172, DOI 10.1016/S0168-8278(96)80070-5
NR 22
TC 15
Z9 15
U1 0
U2 0
PU NATURE PUBLISHING GROUP
PI LONDON
PA MACMILLAN BUILDING, 4 CRINAN ST, LONDON N1 9XW, ENGLAND
SN 1466-4860
J9 HEMATOL J
JI Hematol. J.
PY 2005
VL 5
IS 7
BP 572
EP 578
DI 10.1038/sj.thj.6200569
PG 7
WC Hematology
WE Science Citation Index Expanded (SCI-EXPANDED)
SC Hematology
GA 903RW
UT WOS:000227444300004
PM 15692602
DA 2022-04-16
ER
PT J
AU Morgan, TR
Weiss, DG
Nemchausky, B
Schiff, ER
Anand, B
Simon, F
Kidao, J
Cecil, B
Mendenhall, CL
Nelson, D
Lieber, C
Pedrosa, M
Jeffers, L
Bloor, J
Lumeng, L
Marsano, L
McClain, C
Mishra, G
Myers, B
Leo, M
Ponomarenko, Y
Taylor, D
Chedid, A
French, S
Kanel, G
Murray, N
Pinto, P
Fong, TL
Sather, MR
AF Morgan, TR
Weiss, DG
Nemchausky, B
Schiff, ER
Anand, B
Simon, F
Kidao, J
Cecil, B
Mendenhall, CL
Nelson, D
Lieber, C
Pedrosa, M
Jeffers, L
Bloor, J
Lumeng, L
Marsano, L
McClain, C
Mishra, G
Myers, B
Leo, M
Ponomarenko, Y
Taylor, D
Chedid, A
French, S
Kanel, G
Murray, N
Pinto, P
Fong, TL
Sather, MR
TI Colchicine treatment of alcoholic cirrhosis: A randomized,
placebo-controlled clinical trial of patient survival
SO GASTROENTEROLOGY
LA English
DT Article
ID PRIMARY BILIARY-CIRRHOSIS; CHRONIC HEPATITIS; URSODEOXYCHOLIC ACID;
LIVER-CIRRHOSIS; DOUBLE-BLIND; FIBROSIS; REVERSIBILITY; PREVENTION;
SECRETION; COLLAGEN
AB Background & Aims: Colchicine improved survival and reversed cirrhosis in several small clinical trials. We compared the efficacy and safety of long-term colchicine, as compared with placebo, in patients with advanced alcoholic cirrhosis. Methods: Five hundred forty-nine patients with advanced (Pugh B or C) alcoholic cirrhosis were randomized to receive either colchicine 0.6 mg twice per day (…
C1 Vet Adm Med Ctr, VA Long Beach Healthcare Syst, Long Beach, CA 90822 USA.
VA Med Ctr, Perry Point, MD USA.
VA Med Ctr, Hines, IL USA.
VA Med Ctr, Miami, FL USA.
VA Med Ctr, Houston, TX USA.
VA Med Ctr, Denver, CO USA.
VA Med Ctr, Louisville, KY USA.
VA Med Ctr, Cincinnati, OH USA.
VA Med Ctr, Minneapolis, MN USA.
VA Med Ctr, Bronx, NY USA.
VA Med Ctr, Boston, MA USA.
VA Med Ctr, Indianapolis, IN USA.
VA Med Ctr, Lexington, KY USA.
VA Med Ctr, Gainesville, FL USA.
VA Med Ctr, N Chicago, IL USA.
Harbor UCLA Med Ctr, Torrance, CA 90509 USA.
Univ So Calif, Med Ctr, LAC, Los Angeles, CA USA.
Baylor Hosp, Dallas, TX USA.
VA Med Ctr, Albuquerque, NM USA.
RP Morgan, TR (通讯作者)，Vet Adm Med Ctr, VA Long Beach Healthcare Syst, 5901 E 7th St, Long Beach, CA 90822 USA.
EM timothy.morgan@med.va.gov
CR Aguirre-Cruz L, 1998, EXP MOL PATHOL, V65, P9, DOI 10.1006/exmp.1998.2220
Banodkar DD, 1997, INT J DERMATOL, V36, P213, DOI 10.1046/j.1365-4362.1997.00033.x
BATTS KP, 1995, AM J SURG PATHOL, V19, P1409, DOI 10.1097/00000478-199512000-00007
BAUER EA, 1982, J INVEST DERMATOL, V79, P398, DOI 10.1111/1523-1747.ep12530243
Bell BP, 2001, HEPATOLOGY, V34, p468A
Chattopadhyay I, 2001, POSTGRAD MED J, V77, P191, DOI 10.1136/pmj.77.905.191
*COOP STUD PROGR V, 2001, GUID PLANN COND COOP
Cunningham BB, 1996, J AM ACAD DERMATOL, V34, P781, DOI 10.1016/S0190-9622(96)90013-4
DIEGELMA.RF, 1972, P NATL ACAD SCI USA, V69, P892, DOI 10.1073/pnas.69.4.892
DING AH, 1990, J EXP MED, V171, P715, DOI 10.1084/jem.171.3.715
Dufour JF, 1997, ANN INTERN MED, V127, P981, DOI 10.7326/0003-4819-127-11-199712010-00006
EHRLICH HP, 1974, J CELL BIOL, V62, P390, DOI 10.1083/jcb.62.2.390
Ikeda T, 1996, J HEPATOL, V24, P88, DOI 10.1016/S0168-8278(96)80191-7
Kaplan MM, 1999, GASTROENTEROLOGY, V117, P1173, DOI 10.1016/S0016-5085(99)70403-8
KAPLAN MM, 1986, NEW ENGL J MED, V315, P1448, DOI 10.1056/NEJM198612043152304
KATZ J, 1994, J AM ACAD DERMATOL, V31, P459, DOI 10.1016/S0190-9622(94)70211-X
KERSHENOBICH D, 1988, NEW ENGL J MED, V318, P1709, DOI 10.1056/NEJM198806303182602
KUNCL RW, 1987, NEW ENGL J MED, V316, P1562, DOI 10.1056/NEJM198706183162502
Lieber CS, 2003, ALCOHOL CLIN EXP RES, V27, P1757, DOI 10.1097/01.ALC.0000093744.12232.34
Lin DY, 1996, ALIMENT PHARM THERAP, V10, P961, DOI 10.1046/j.1365-2036.1996.98270000.x
Mato JM, 1999, J HEPATOL, V30, P1081, DOI 10.1016/S0168-8278(99)80263-3
MENDENHALL CL, 1993, HEPATOLOGY, V17, P564, DOI 10.1002/hep.1840170407
MOURELLE M, 1989, J HEPATOL, V8, P165, DOI 10.1016/0168-8278(89)90004-4
MOURELLE M, 1988, J HEPATOL, V6, P337, DOI 10.1016/S0168-8278(88)80051-5
MURIEL P, 1993, LIVER, V13, P217
PAOLINI O, 1995, LANCET, V345, P1057, DOI 10.1016/S0140-6736(95)90801-3
PITTS FN, 1995, NEW ENGL J MED, V333, P393, DOI 10.1056/NEJM199508103330620
POO JL, 1993, J HEPATOL, V19, P90, DOI 10.1016/S0168-8278(05)80181-3
Poupon RE, 1996, HEPATOLOGY, V24, P1098
POWELL LW, 1970, AUSTRALAS ANN MED, V19, P54
Poynard T, 2002, GASTROENTEROLOGY, V122, P1303, DOI 10.1053/gast.2002.33023
PUGH RNH, 1973, BRIT J SURG, V60, P646, DOI 10.1002/bjs.1800600817
RAMBALDI A, 2001, COCHRANE DB SYST REV
SOYER MT, 1976, SURGERY, V79, P601
TIEGS G, 1992, INFECT IMMUN, V60, P1941, DOI 10.1128/IAI.60.5.1941-1945.1992
WARNES TW, 1987, J HEPATOL, V5, P1, DOI 10.1016/S0168-8278(87)80053-3
Wong SS, 2001, CUTIS, V68, P216
Yurdakul S, 2001, ARTHRITIS RHEUM-US, V44, P2686, DOI 10.1002/1529-0131(200111)44:11<2686::AID-ART448>3.0.CO;2-H
NR 38
TC 44
Z9 45
U1 0
U2 2
PU W B SAUNDERS CO-ELSEVIER INC
PI PHILADELPHIA
PA 1600 JOHN F KENNEDY BOULEVARD, STE 1800, PHILADELPHIA, PA 19103-2899 USA
SN 0016-5085
EI 1528-0012
J9 GASTROENTEROLOGY
JI Gastroenterology
PD APR
PY 2005
VL 128
IS 4
BP 882
EP 890
DI 10.1053/j.gastro.2005.01.057
PG 9
WC Gastroenterology & Hepatology
WE Science Citation Index Expanded (SCI-EXPANDED)
SC Gastroenterology & Hepatology
GA 914SS
UT WOS:000228248600014
PM 15825072
DA 2022-04-16
ER
PT J
AU Zhao, DC
Lei, JX
Chen, R
Yu, WH
Zhang, XM
Li, SN
Xiang, P
AF Zhao, Dong-Chang
Lei, Jun-Xia
Chen, Rui
Yu, Wei-Hua
Zhang, Xiu-Ming
Li, Shu-Nong
Xiang, Peng
TI Bone marrow-derived mesenchymal stem cells protect against experimental
liver fibrosis in rats
SO WORLD JOURNAL OF GASTROENTEROLOGY
LA English
DT Article
DE Mesenchymal stem cells; Liver fibrosis; Rat; Therapy
ID SYSTEMIC INFUSION; STROMAL CELLS; DIFFERENTIATE; ACTIVATION; PHENOTYPE;
APOPTOSIS; CIRRHOSIS; THERAPY; INJURY
AB AIM: Recent reports have shown the capacity of mesenchymal stem cells (MSCs) to differentiate into hepatocytes in vitro and in vivo. MSCs administration could repair injured liver, lung, or heart through reducing inflammation, collagen deposition, and remodeling. These results provide a clue to treatment of liver fibrosis. The aim of this study was to investigate the effect of infusion of bone…
METHODS: MSCs isolated from BM in male Fischer 344 rats were infused to female Wistar rats induced with carbon tetrachloride (CCl4) or dimethylnitrosamine (DMN). There were two random groups on the 42(nd) d of CCl4: CCl4/MSCs, to infuse a dose of MSCs alone; CCl4/saline, to infuse the same volume of saline as control. There were another three random groups after exposure to DMN: DMN10/MSCs, to in…
RESULTS: Compared to controls, infusion of MSCs reduced the mortality rates of incidence in CCl4-induced model (10% vs 20%) and in DMN-induced model (20-40% vs 90%). The amount of collagen deposition and alpha-SMA staining was about 40-50% lower in liver of rats with MSCs than that of rats without MSCs. The similar results were observed in fibrosis index. And the effect of the inhibition of fibro…
CONCLUSION: MSCs treatment can protect against experimental liver fibrosis in CCl4-induced or DMN-induced rats and the mechanisms of the anti-fibrosis by MSCs will be studied further. (C) 2005 The WJG Press and Elsevier Inc. All rights reserved.
C1 [Zhao, Dong-Chang; Chen, Rui; Yu, Wei-Hua; Zhang, Xiu-Ming; Li, Shu-Nong; Xiang, Peng] Sun Yat Sen Univ, Ctr Stem Cell Biol & Tissue Engn, Guangzhou 510080, Guangdong, Peoples R China.
[Zhao, Dong-Chang; Lei, Jun-Xia; Yu, Wei-Hua; Zhang, Xiu-Ming; Li, Shu-Nong] Sun Yat Sen Univ, Dept Pathophysiol, Sch Med, Guangzhou 510080, Guangdong, Peoples R China.
[Zhao, Dong-Chang] Guangdong Prov Maternal & Childrens Hosp, Dept Pediat, Guangzhou 510010, Guangdong, Peoples R China.
RP Xiang, P (通讯作者)，Sun Yat Sen Univ, Ctr Stem Cell Biol & Tissue Engn, 74 Zhongshan Rd,2, Guangzhou 510080, Guangdong, Peoples R China.
EM pxiang@gzsums.edu.cn
FU Major State Basic Research Development Program of China (973
Program)National Basic Research Program of China [2001CB509904]; Key
Scientific and Technological Projects of Guangdong Province
[2003A3020103]; Key Scientific and Technological Projects of Guangzhou
City [2002U13E0011]; National Natural Science Foundation of
ChinaNational Natural Science Foundation of China (NSFC) [30100188]
FX Supported by the Major State Basic Research Development Program of China
(973 Program), No. 2001CB509904, the Key Scientific and Technological
Projects of Guangdong Province, No. 2003A3020103, the Key Scientific and
Technological Projects of Guangzhou City, No. 2002U13E0011, and the
National Natural Science Foundation of China, No. 30100188
CR An J, 1997, J ANDROL, V18, P289
Devine SM, 2003, BLOOD, V101, P2999, DOI 10.1182/blood-2002-06-1830
Fang BJ, 2004, TRANSPLANTATION, V78, P83, DOI 10.1097/01.TP.0000128326.95294.14
[truncated: 34,786 more rows]

## Sheet: 2006
FN Clarivate Analytics Web of Science
VR 1.0
PT J
AU Guha, IN
Parkes, J
Roderick, PR
Harris, S
Rosenberg, WM
AF Guha, I. N.
Parkes, J.
Roderick, P. R.
Harris, S.
Rosenberg, W. M.
TI Non-invasive markers associated with liver fibrosis in non-alcoholic
fatty liver disease
SO GUT
LA English
DT Review
ID INSULIN-RESISTANCE; CHRONIC HEPATITIS; NATURAL-HISTORY;
LIPID-PEROXIDATION; SERUM MARKER; RISK-FACTORS; STEATOHEPATITIS;
PROGRESSION; PREDICTORS; BIOPSY
AB The diagnosis of fibrosis within liver disease is important for prognosis, stratification for treatment, and monitoring of treatment efficacy. The rising incidence and prevalence of nonalcoholic fatty liver disease ( NAFLD) has driven the search for accurate non-invasive tools of liver fibrosis within this condition. With the aid of a systematic review, we explore how the field has evolved fro…
C1 Univ Southampton, Southampton Gen Hosp, Div Infect Inflammat & Repair, Liver Grp, Southampton SO16 6YD, Hants, England.
Univ Southampton, Southampton SO16 6YD, Hants, England.
RP Guha, IN (通讯作者)，Univ Southampton, Southampton Gen Hosp, Div Infect Inflammat & Repair, Liver Grp, Mail Point 811,Level D,S Acad Block, Southampton SO16 6YD, Hants, England.
EM guhaneil@hotmail.com
RI Guha, Indra Neil/AAR-6347-2020; Rosenberg, William/ABA-1071-2021
OI Guha, Indra Neil/0000-0002-6940-5861; Rosenberg,
William/0000-0002-2732-2304
FU Medical Research CouncilUK Research & Innovation (UKRI)Medical Research
Council UK (MRC)European Commission [G106/1138] Funding Source: Medline;
MRCUK Research & Innovation (UKRI)Medical Research Council UK (MRC)
[G106/1138] Funding Source: UKRI
CR Adams LA, 2005, GASTROENTEROLOGY, V129, P113, DOI 10.1053/j.gastro.2005.04.014
Adams LA, 2005, J HEPATOL, V42, P132, DOI 10.1016/j.jhep.2004.09.012
Albano E, 2005, GUT, V54, P987, DOI 10.1136/gut.2004.057968
Angulo P, 1999, HEPATOLOGY, V30, P1356, DOI 10.1002/hep.510300604
Angulo P, 2004, J HEPATOL, V41, P943, DOI 10.1016/j.jhep.2004.08.020
Beymer C, 2003, ARCH SURG-CHICAGO, V138, P1240, DOI 10.1001/archsurg.138.11.1240
Brunt EM, 2004, HUM PATHOL, V35, P1070, DOI 10.1016/j.humpath.2004.04.017
Bugianesi E, 2004, HEPATOLOGY, V39, P179, DOI 10.1002/hep.20023
Cadranel JF, 2000, HEPATOLOGY, V32, P477, DOI 10.1053/jhep.2000.16602
Chitturi S, 2002, HEPATOLOGY, V36, P403, DOI 10.1053/jhep.2002.34738
Crespo J, 2001, OBES SURG, V11, P254, DOI 10.1381/096089201321336548
de Siqueira ACG, 2005, EUR J GASTROEN HEPAT, V17, P837, DOI 10.1097/00042737-200508000-00010
Deeks JJ, 2001, BRIT MED J, V323, P157, DOI 10.1136/bmj.323.7305.157
Dixon JB, 2003, J HEPATOL, V39, P967, DOI 10.1016/S0168-8278(03)00459-8
Dixon JB, 2001, GASTROENTEROLOGY, V121, P91, DOI 10.1053/gast.2001.25540
Dixon JB, 2004, HEPATOLOGY, V39, P1647, DOI 10.1002/hep.20251
dos Santos VN, 2005, BRAZ J MED BIOL RES, V38, P747, DOI 10.1590/S0100-879X2005000500012
Fierbinteanu-Braticevici Carmen, 2002, Rom J Intern Med, V40, P81
Foucher J, 2006, GUT, V55, P403, DOI 10.1136/gut.2005.069153
Guechot J, 1996, CLIN CHEM, V42, P558
HARTLEB M, 2005, GASTROENTEROL POLSKA, V12, P209
Hashimoto E, 2005, HEPATOL RES, V33, P72, DOI 10.1016/j.hepres.2005.09.007
Haynes RB, 2004, BMJ-BRIT MED J, V328, P1040, DOI 10.1136/bmj.38068.557998.EE
Huang MA, 2005, AM J GASTROENTEROL, V100, P1072, DOI 10.1111/j.1572-0241.2005.41334.x
Hui JM, 2004, HEPATOLOGY, V40, P46, DOI 10.1002/hep.20280
Kleiner DE, 2005, HEPATOLOGY, V41, P1313, DOI 10.1002/hep.20701
Koruk M, 2003, J CLIN GASTROENTEROL, V37, P177, DOI 10.1097/00004836-200308000-00017
LEDINGHEN LV, 2004, EUR J GASTROEN HEPAT, V16, P879
Lim AKP, 2005, GUT, V54, P128, DOI 10.1136/gut.2003.030965
Loguercio C, 2004, DIGEST LIVER DIS, V36, P398, DOI 10.1016/j.dld.2004.01.022
Marchesini G, 2003, HEPATOLOGY, V37, P917, DOI 10.1053/jhep.2003.50161
Mofrad P, 2003, HEPATOLOGY, V37, P1286, DOI 10.1053/jhep.2003.50229
Neuschwander-Tetri BA, 2003, HEPATOLOGY, V37, P1202, DOI 10.1053/jhep.2003.50193
Ong JP, 2005, OBES SURG, V15, P310, DOI 10.1381/0960892053576820
Paradis V, 2001, HEPATOLOGY, V34, P738, DOI 10.1053/jhep.2001.28055
Pares A, 1996, HEPATOLOGY, V24, P1399, DOI 10.1053/jhep.1996.v24.pm0008938169
Parkes J, 2006, J HEPATOL, V44, P462, DOI 10.1016/j.jhep.2005.10.019
Poynard T, 1997, LANCET, V349, P825, DOI 10.1016/S0140-6736(96)07642-8
Ratziu V, 2005, J HEPATOL, V42, P12, DOI 10.1016/j.jhep.2004.11.027
Ratziu V, 2000, GASTROENTEROLOGY, V118, P1117, DOI 10.1016/S0016-5085(00)70364-7
Ratziu V, 2005, GASTROENTEROLOGY, V128, P1898, DOI 10.1053/j.gastro.2005.03.084
Rosenberg WMC, 2004, GASTROENTEROLOGY, V127, P1704, DOI 10.1053/j.gastro.2004.08.052
Rosenberg WMC, 2003, J HEPATOL, V38, P357, DOI 10.1016/S0168-8278(03)00010-2
Sakugawa H, 2005, WORLD J GASTROENTERO, V11, P255, DOI 10.3748/wjg.v11.i2.255
Samuel VT, 2004, J BIOL CHEM, V279, P32345, DOI 10.1074/jbc.M313478200
Scheuer PJ, 2003, J HEPATOL, V38, P240, DOI 10.1016/S0168-8278(02)00406-3
Shimada M, 2002, HEPATOL RES, V24, P429, DOI 10.1016/S1386-6346(02)00246-2
Sorrentino P, 2004, J HEPATOL, V41, P751, DOI 10.1016/j.jhep.2004.07.010
Suzuki A, 2005, LIVER INT, V25, P779, DOI 10.1111/j.1478-3231.2005.01064.x
Whiting Penny, 2003, BMC Med Res Methodol, V3, P25, DOI 10.1186/1471-2288-3-25
Yesilova Z, 2005, AM J GASTROENTEROL, V100, P850, DOI 10.1111/j.1572-0241.2005.41500.x
Younossi ZM, 2005, HEPATOLOGY, V42, P665, DOI 10.1002/hep.20838
Zeng MD, 2005, HEPATOLOGY, V42, P1437, DOI 10.1002/hep.20960
NR 53
TC 100
Z9 107
U1 0
U2 12
PU BMJ PUBLISHING GROUP
PI LONDON
PA BRITISH MED ASSOC HOUSE, TAVISTOCK SQUARE, LONDON WC1H 9JR, ENGLAND
SN 0017-5749
EI 1468-3288
J9 GUT
JI Gut
PD NOV
PY 2006
VL 55
IS 11
BP 1650
EP 1660
DI 10.1136/gut.2006.091454
PG 11
WC Gastroenterology & Hepatology
WE Science Citation Index Expanded (SCI-EXPANDED)
SC Gastroenterology & Hepatology
GA 096FS
UT WOS:000241363600024
PM 17047111
OA Green Published, Bronze
DA 2022-04-16
ER
PT J
AU Lorena, D
Darby, IA
Gadeau, AP
Leen, LLS
Rittling, S
Porto, LC
Rosenbaum, J
Desmouliere, A
AF Lorena, D
Darby, IA
Gadeau, AP
Leen, LLS
Rittling, S
Porto, LC
Rosenbaum, J
Desmouliere, A
TI Osteopontin expression in normal and fibrotic liver. Altered liver
healing in. osteopontin-deficient mice
SO JOURNAL OF HEPATOLOGY
LA English
DT Article
DE osteopontin; liver fibrosis; carbon tetrachloride; bile duct ligation;
biliary epithelial cell; inflammatory cell; nitric oxide
ID NITRIC-OXIDE; INTERSTITIAL FIBROSIS; CARBON-TETRACHLORIDE; HEPATIC
MACROPHAGES; STELLATE CELLS; KUPFFER CELLS; LACKING; INFILTRATION;
INFLAMMATION; REGULATOR
AB Background/Aims: Osteopontin has been implicated in numerous physiopathological events. Osteopontin expression in normal and fibrotic liver and liver fibrogenesis in osteopontin-deficient mice were studied.
Methods: Fibrosis was induced in mice and rats by carbon tetrachloride (CCl4) treatment or bile duct ligation. The liver was used for conventional histology, osteopontin immunohistochemistry and in situ hybridization, or protein and RNA extraction. In mice, necrotic areas and fibrosis were evaluated by quantitative image analysis.
Results: In normal liver, osteopontin mRNA expression was very low. After CCl4 treatment or bile duct ligation, osteopontin mRNA expression was increased. Osteopontin was expressed by biliary epithelial cells in normal and fibrotic liver. Soon after the beginning of the CCl4 treatment, osteopontin was also present in inflammatory cells of the necrotic areas. In osteopontin-deficient mice, necroti…
Conclusions: Our results show that osteopontin expression increases during liver fibrogenesis. Furthermore, osteopontin-deficient mice were more susceptible to CCl4 treatment, displaying more necrosis during the initial steps (probably due to a deficiency in nitric oxide production) and more fibrosis thereafter. The increase in osteopontin expression observed during liver fibrogenesis may play a …
C1 Univ Bordeaux 2, Inst Federat Rech 66, INSERM, E0362,Grp Rech Etud Foie, F-33076 Bordeaux, France.
Univ Estado Rio de Janeiro, Dept Histol & Embriol, Rio De Janeiro, Brazil.
RMIT Univ, Sch Med Sci, Wound Healing & Microvasc Biol Grp, Melbourne, Vic, Australia.
Univ Bordeaux 2, Inst Federat Rech 4, INSERM, U441, F-33076 Bordeaux, France.
Rutgers State Univ, Piscataway, NJ USA.
RP Desmouliere, A (通讯作者)，Univ Bordeaux 2, Inst Federat Rech 66, INSERM, E0362,Grp Rech Etud Foie, F-33076 Bordeaux, France.
EM Alexis.Desmouliere@gref.u-bordeaux2.fr
RI Rosenbaum, Jean/F-5547-2013; Gadeau, Alain-Pierre/H-7889-2016; Porto,
Luis Cristovao M S/I-2984-2013; Porto, Luis Cristovao/U-6499-2019
OI Rosenbaum, Jean/0000-0001-8585-5152; Gadeau,
Alain-Pierre/0000-0003-1312-6481; Porto, Luis Cristovao M
S/0000-0003-1499-1821; Porto, Luis Cristovao/0000-0003-1499-1821; Darby,
Ian/0000-0002-0990-1986
CR Berman JS, 2004, AM J PHYSIOL-LUNG C, V286, pL1311, DOI 10.1152/ajplung.00394.2003
Bourassa B, 2004, CELL IMMUNOL, V227, P1, DOI 10.1016/j.cellimm.2004.01.001
BROWN LF, 1992, MOL BIOL CELL, V3, P1169, DOI 10.1091/mbc.3.10.1169
Denhardt DT, 2001, ANNU REV PHARMACOL, V41, P723, DOI 10.1146/annurev.pharmtox.41.1.723
Denhardt DT, 2001, J CLIN INVEST, V107, P1055, DOI 10.1172/JCI12980
Endlich N, 2002, FASEB J, V16, P1850, DOI 10.1096/fj.02-0125fje
FORT P, 1985, NUCLEIC ACIDS RES, V13, P1431, DOI 10.1093/nar/13.5.1431
GADEAU AP, 1993, ARTERIOSCLER THROMB, V13, P120, DOI 10.1161/01.ATV.13.1.120
GELLER DA, 1993, P NATL ACAD SCI USA, V90, P3491, DOI 10.1073/pnas.90.8.3491
Giachelli CM, 2000, MATRIX BIOL, V19, P615, DOI 10.1016/S0945-053X(00)00108-6
Graf K, 2004, HYPERTENSION, V44, P809, DOI 10.1161/01.HYP.0000148459.25908.49
Graf K, 1997, CIRCULATION, V96, P3063, DOI 10.1161/01.CIR.96.9.3063
Guo HT, 2001, J IMMUNOL, V166, P1079, DOI 10.4049/jimmunol.166.2.1079
Junaid A, 2004, HISTOPATHOLOGY, V44, P136, DOI 10.1111/j.1365-2559.2004.01771.x
Kawashima R, 1999, BIOCHEM BIOPH RES CO, V256, P527, DOI 10.1006/bbrc.1999.0372
LASKIN DL, 1994, J LEUKOCYTE BIOL, V56, P751, DOI 10.1002/jlb.56.6.751
Lee SH, 2004, BIOCHEM PHARMACOL, V68, P2367, DOI 10.1016/j.bcp.2004.08.022
Liaw L, 1998, J CLIN INVEST, V101, P1468
Mazzali M, 2002, KIDNEY INT, V62, P78, DOI 10.1046/j.1523-1755.2002.00408.x
Morio LA, 2001, TOXICOL APPL PHARM, V172, P44, DOI 10.1006/taap.2000.9133
Murphy-Ullrich JE, 2001, J CLIN INVEST, V107, P785, DOI 10.1172/JCI12609
Nau GJ, 1997, P NATL ACAD SCI USA, V94, P6414, DOI 10.1073/pnas.94.12.6414
Noiri E, 1999, KIDNEY INT, V56, P74, DOI 10.1046/j.1523-1755.1999.00526.x
O'Regan A, 2000, INT J EXP PATHOL, V81, P373, DOI 10.1046/j.1365-2613.2000.00163.x
Okada H, 2000, AM J PHYSIOL-RENAL, V278, pF110, DOI 10.1152/ajprenal.2000.278.1.F110
Ophascharoensuk V, 1999, KIDNEY INT, V56, P571, DOI 10.1046/j.1523-1755.1999.00580.x
Persy VP, 2003, KIDNEY INT, V63, P543, DOI 10.1046/j.1523-1755.2003.00767.x
Pillois X, 2002, CIRC RES, V90, P678, DOI 10.1161/01.RES.0000013700.98464.8E
[truncated: 41,430 more rows]

## Sheet: 2007
FN Clarivate Analytics Web of Science
VR 1.0
PT J
[truncated: 46,711 more rows]

## Sheet: 2008
FN Clarivate Analytics Web of Science
[truncated: 51,980 more rows]

[truncated: 3 more sheets: 2009, 2010, 2011]
