# Supplementary material for: Treatment of Liver Fibrosis: A 20-Year Bibliometric and Knowledge-Map Analysis
Source: Front Pharmacol. 2022 Jul 12;13:942841. doi: 10.3389/fphar.2022.942841 (PMC9315937; doi:10.3389/fphar.2022.942841)
Supplement: Supplementary file 2 [file DataSheet2.xlsx]

## Sheet: 2012
FN Clarivate Analytics Web of Science
VR 1.0
PT J
AU Liu, P
AF Liu Ping
TI Fuzheng Huayu Capsule ((sic)) in the Treatment of Liver Fibrosis:
Clinical Evidence and Mechanism of Action
SO CHINESE JOURNAL OF INTEGRATIVE MEDICINE
LA English
DT Review
DE liver fibrosis; Chinese medicine; Fuzheng Huayu Capsule; clinical study;
mechanism of action
AB Liver fibrosis represents the wound healing response to liver injury from a wide variety of etiologies. Remarkable progresses have been shown in the field of liver fibrosis in a range of areas in the past years. In particular, the reversibility of liver fibrosis has been well documented in both patients and animal models. Great progresses have been made in the treatment of liver fibrosis with …
C1 Shanghai Univ Tradit Chinese Med, Shanghai 201203, Peoples R China.
RP Liu, P (通讯作者)，Shanghai Univ Tradit Chinese Med, Shanghai 201203, Peoples R China.
EM liuping@shutcm.com
OI Liu, Ping/0000-0002-6152-4508
CR Friedman SL, 2007, NAT CLIN PRACT GASTR, V4, P236, DOI 10.1038/ncpgasthep0813
Friedman SL, 2003, J HEPATOL, V38, pS38, DOI 10.1016/S0168-8278(02)00429-4
Hu Yi-yang, 2006, Zhonghua Gan Zang Bing Za Zhi, V14, P174
Jiang C. M., 2000, CHIN J INTEGR TRADIT, V10, P26
Liu C, 1999, Zhongguo Zhong Xi Yi Jie He Za Zhi, V19, P412
Liu P, 1996, Zhongguo Zhong Xi Yi Jie He Za Zhi, V16, P459
Liu P, 2002, WORLD J GASTROENTERO, V8, P679, DOI 10.3748/wjg.v8.i4.679
Liu P, 1996, ZHONGGUO ZHONGXIYI J, V16, P588
Liu P, 2005, WORLD J GASTROENTERO, V11, P2892, DOI 10.3748/wjg.v11.i19.2892
Liver Disease Committee Chinese Association of Integrative Medicine, 2006, Zhongguo Zhong Xi Yi Jie He Za Zhi, V26, P1052
Lu X., 2003, J CHIN MED CHIN, V44, P136
Lu Xiong, 2002, Zhonghua Gan Zang Bing Za Zhi, V10, P441
Wang H. J., 1995, CHIN J INTEGR TRAD W, V5, P4
Wang YR, 1985, SHANGHAI J TRADIT CH, V6, P7
Xu LieMing, 1997, Chinese Journal of Hepatology, V5, P207
Xu LM, 1994, J TRADIT CHIN MED CH, V35, P737
Zhou T, 2008, DRUG EVAL CHIN, V5, P204
NR 17
TC 13
Z9 18
U1 2
U2 10
PU SPRINGER
PI NEW YORK
PA 233 SPRING ST, NEW YORK, NY 10013 USA
SN 1672-0415
EI 1993-0402
J9 CHIN J INTEGR MED
JI Chin. J. Integr. Med.
PD MAY
PY 2012
VL 18
IS 5
BP 398
EP 400
DI 10.1007/s11655-012-1030-1
PG 3
WC Integrative & Complementary Medicine
WE Science Citation Index Expanded (SCI-EXPANDED)
SC Integrative & Complementary Medicine
GA 933LD
UT WOS:000303362100014
PM 22438173
DA 2022-04-16
ER
PT J
AU Li, P
Zhang, HJ
Zheng, LT
AF Li Ping
Zhang Hao-jun
Zheng Liu-tao
TI The theory of homogeny of liver and kidney in the treatment of kidney
and liver fibrosis
SO CHINESE JOURNAL OF INTEGRATIVE MEDICINE
LA English
DT Article
DE homogeny; liver; kidney; fibrosis; saikosaponin-d
ID SAIKOSAPONIN-D; MECHANISM; PROTEINS; INJURY; MODEL
AB Chronic kidney disease (CKD) and chronic liver disease are both very harmful to human health almost all over the world, which lead to the fibrosis of the two organs ultimately. Currently, there are few satisfactory therapeutic methods in treating the two diseases. Some research works from Chinese medicine and Western medicine were done in the area recently, the results showed that kidney and l…
C1 [Li Ping; Zhang Hao-jun; Zheng Liu-tao] China Japan Friendship Hosp, Inst Clin Med Sci, Dept Pharmacol, Beijing 100029, Peoples R China.
RP Li, P (通讯作者)，China Japan Friendship Hosp, Inst Clin Med Sci, Dept Pharmacol, Beijing 100029, Peoples R China.
EM lp8675@yahoo.com.cn
FU Program of International S&T Cooperation Project [2011DFA31860]
FX Supported by Program of International S&T Cooperation Project (No.
2011DFA31860)
CR Borkham-Kamphorst E, 2007, J HEPATOL, V46, P1064, DOI 10.1016/j.jhep.2007.01.029
Fan JH, 2007, BIOCHEM CELL BIOL, V85, P189, DOI 10.1139/O07-010
Lee UE, 2011, BEST PRACT RES CL GA, V25, P195, DOI 10.1016/j.bpg.2011.02.005
Li P, 2005, NEPHRON EXP NEPHROL, V101, pE111, DOI 10.1159/000087437
Li P, 2007, NEPHROLOGY, V12, P466, DOI 10.1111/j.1440-1797.2007.00828.x
Meng XM, 2010, J AM SOC NEPHROL, V21, P1477, DOI 10.1681/ASN.2009121244
Subeq YM, 2011, CYTOKINE, V53, P223, DOI 10.1016/j.cyto.2010.11.004
Sun L, 2011, J PATHOL, V225, P364, DOI 10.1002/path.2961
Zhang H, 2012, J ADV NURSING
Zu N, 2007, BIOCHEM CELL BIOL, V85, P169, DOI 10.1139/O07-002
NR 10
TC 4
Z9 7
U1 0
U2 4
PU SPRINGER
PI NEW YORK
PA 233 SPRING ST, NEW YORK, NY 10013 USA
SN 1672-0415
J9 CHIN J INTEGR MED
JI Chin. J. Integr. Med.
PD APR
PY 2012
VL 18
IS 4
BP 250
EP 252
DI 10.1007/s11655-012-1063-5
PG 3
WC Integrative & Complementary Medicine
WE Science Citation Index Expanded (SCI-EXPANDED)
SC Integrative & Complementary Medicine
GA 918IU
UT WOS:000302243600003
PM 22457134
DA 2022-04-16
ER
PT J
AU Goldschmidt, I
Baumann, U
AF Goldschmidt, Imeke
Baumann, Ulrich
TI Hepatic fibrosis in paediatric liver disease
SO CLINICS AND RESEARCH IN HEPATOLOGY AND GASTROENTEROLOGY
LA English
DT Article
AB Liver fibrosis is the common endpoint of chronic liver disease of variable aetiology. Liver injury induces excess deposition of extracellular matrix via inflammatory pathways, which in turn results in distortion of the vascular liver architecture. The two features combine to cause portal hypertension and reduced hepatocellular function. Diagnosis of liver fibrosis is made by liver biopsy, but …
C1 [Goldschmidt, Imeke; Baumann, Ulrich] Childrenis Hosp, Hannover Med Sch, Div Paediat Gastroenterol & Hepatol, D-30519 Hannover, Germany.
RP Baumann, U (通讯作者)，Childrenis Hosp, Hannover Med Sch, Div Paediat Gastroenterol & Hepatol, Carl Neuberg St 1, D-30519 Hannover, Germany.
EM Baumann.u@mh-hannover.de
CR Els Vol, 2007, MACSWEENS PATHOLOGY
Fallowfield JA, 2011, AM J PHYSIOL-GASTR L, V300, pG709, DOI 10.1152/ajpgi.00451.2010
Nobili V, 2011, PEDIATR RADIOL, V41, P1232, DOI 10.1007/s00247-011-2143-y
Pariente D, 2010, PEDIATR RADIOL, V40, P906, DOI 10.1007/s00247-010-1600-3
NR 4
TC 4
Z9 5
U1 0
U2 1
PU ELSEVIER MASSON
PI MILANO
PA VIA PALEOCAPA 7, 20121 MILANO, ITALY
SN 2210-7401
J9 CLIN RES HEPATOL GAS
JI Clin. Res. Hepatol. Gastroenterol.
PD JUN
PY 2012
VL 36
IS 3
BP 268
EP 270
DI 10.1016/j.clinre.2012.03.014
PG 3
WC Gastroenterology & Hepatology
WE Science Citation Index Expanded (SCI-EXPANDED)
SC Gastroenterology & Hepatology
GA 977FZ
UT WOS:000306643200023
PM 22609297
DA 2022-04-16
ER
PT J
AU Khairy, M
Abdel-Rahman, M
El-Raziky, M
El-Akel, W
Zayed, N
Khatab, H
Esmat, G
AF Khairy, Marwa
Abdel-Rahman, Mahassen
El-Raziky, Maissa
El-Akel, Wafaa
Zayed, Naglaa
Khatab, Hany
Esmat, Gamal
TI Non-Invasive Prediction of Hepatic Fibrosis in Patients With Chronic HCV
Based on the Routine Pre-Treatment Workup
SO HEPATITIS MONTHLY
LA English
DT Article
DE Hepatitis C; Liver Cirrhosis; Fibrosis
ID LIVER FIBROSIS; ANTIVIRAL THERAPY; DISEASE SEVERITY; NATURAL-HISTORY;
CIRRHOSIS; MARKER; INDEX; DIAGNOSIS; BIOPSY
AB Background: Hepatic fibrosis is an inclusion indicator for treatment and a major independent predictor of treatment response in patients with chronic hepatitis C. Liver biopsy, considered as the "gold standard" for evaluating liver fibrosis, has carried some drawbacks. Currently used noninvasive predictors of fibrosis are considered less accurate than liver biopsy.
Objectives: Our aim was to assess noninvasive predictors of fibrosis in patients with chronic hepatitis C using the routine laboratory pre-treatment workup.
Patients and Methods: Cross sectional study including 4289 Egyptian patients with chronic hepatitis C were assessed for the need to interferon and ribavirin therapy. Routine pre-treatment workup and reference needle liver biopsy were performed. FIB-4 index, APRI and modified APRI scores were validated. Patients were divided into two groups, first with no or minimal fibrosis, and second with moder…
Results: Multivariate logistic regression analysis showed that age, body mass index, aspartate aminotransferase, alpha fetoprotein, platelets count, FIB-4 index, APRI and modified APRI score were significant independent predictors of fibrosis. Age > 43 years, aspartate aminotransferase > 47U/L, platelets < 205x10(3)/mm(3), and alpha fetoprotein > 2.6 ng/ml had the highest cutoff points in receive…
Conclusions: Chronic HCV pre-treatment routine work up and composite fibrosis scores are good noninvasive predictor of liver fibrosis and can be used as an alternative method to invasive liver biopsy without adding more financial expenses to the treatment. Published by Kowsar Corp, 2012. cc 3.0.
C1 [Khairy, Marwa; Abdel-Rahman, Mahassen; El-Raziky, Maissa; El-Akel, Wafaa; Zayed, Naglaa; Esmat, Gamal] Cairo Univ, Fac Med, Endem Med & Hepatol Dept, Cairo, Egypt.
[Khatab, Hany] Cairo Univ, Fac Med, Dept Pathol, Cairo, Egypt.
RP Khairy, M (通讯作者)，Cairo Univ, Kasr El Aini Fac Med, Endem Med & Hepatol Dept, 15 St 305 New Maadi, Cairo, Egypt.
EM marwakhairy79@hotmail.com
RI Elakel, Wafaa/ABB-8008-2020
OI El-Akel, Wafaa/0000-0002-0055-2230; El-Raziky,
Maissa/0000-0001-9258-9702
FU Science and Technology Development Fund (STDF)Science and Technology
Development Fund (STDF); Egyptian National Committee for Control of
Viral Hepatitis
FX Egyptian National Committee for Control of Viral Hepatitis for the
patients information and the Science and Technology Development Fund
(STDF) for financial support.; Egyptian National Committee for Control
of Viral Hepatitis and the Science and Technology Development Fund
(STDF) for the work support.
CR Ahmad W, 2011, BMC GASTROENTEROL, V11, DOI 10.1186/1471-230X-11-44
Al Ashgar H, 2009, ANN SAUDI MED, V29, P4, DOI 10.4103/0256-4947.51816
Bedossa P, 1996, HEPATOLOGY, V24, P289, DOI 10.1002/hep.510240201
Callewaert N, 2004, NAT MED, V10, P429, DOI 10.1038/nm1006
Castera L, 2011, ALIMENT PHARM THER, V33, P455, DOI 10.1111/j.1365-2036.2010.04547.x
Chu CW, 2001, J CLIN GASTROENTEROL, V32, P240, DOI 10.1097/00004836-200103000-00014
Craxi A, 2011, J HEPATOL, V55, P245, DOI 10.1016/j.jhep.2011.02.023
de Torres Mercedes, 2003, Ann Hepatol, V2, P5
El-Zanaty F., 2006, EGYPT DEMOGRAPHIC HL
El-Zanaty F, 2009, EGYPT DEMOGRAPHIC HL
Everson GT, 2006, HEPATOLOGY, V44, P1675, DOI 10.1002/hep.21440
Fix OK, 2005, PERFORMANCE APRI DIA
Ghany MG, 2009, HEPATOLOGY, V49, P1335, DOI 10.1002/hep.22759
Halfon P, 2008, GASTROEN CLIN BIOL, V32, P22, DOI 10.1016/S0399-8320(08)73991-5
Hayashida K, 2010, MICROBIOL IMMUNOL, V54, P684, DOI 10.1111/j.1348-0421.2010.00268.x
Hu KQ, 2004, AM J GASTROENTEROL, V99, P860, DOI 10.1111/j.1572-0241.2004.04152.x
Kim Chang Wook, 2003, Korean J Gastroenterol, V42, P510
Lavanchy D, 2009, LIVER INT, V29, P74, DOI 10.1111/j.1478-3231.2008.01934.x
Leandro G, 2006, GASTROENTEROLOGY, V130, P1636, DOI 10.1053/j.gastro.2006.03.014
Lin ZH, 2011, HEPATOLOGY, V53, P726, DOI 10.1002/hep.24105
Martinez SM, 2011, ALIMENT PHARM THER, V33, P138, DOI 10.1111/j.1365-2036.2010.04500.x
Massard J, 2006, J HEPATOL, V44, pS19, DOI 10.1016/j.jhep.2005.11.009
Pradat P, 2007, LIVER INT, V27, P335, DOI 10.1111/j.1478-3231.2006.01430.x
Reiss Gary, 2005, Rev Gastroenterol Disord, V5, P195
Rigamonti C, 2005, ALIMENT PHARM THER, V21, P1445, DOI 10.1111/j.1365-2036.2005.02517.x
Rockey DC, 2006, HEPATOLOGY, V43, pS113, DOI 10.1002/hep.21046
Seeff LB, 2009, LIVER INT, V29, P89, DOI 10.1111/j.1478-3231.2008.01927.x
Sterling RK, 2006, HEPATOLOGY, V43, P1317, DOI 10.1002/hep.21178
Sud A, 2004, HEPATOLOGY, V39, P1239, DOI 10.1002/hep.20207
Usluer G, 2012, EUR J CLIN MICROBIOL, V31, P1873, DOI 10.1007/s10096-011-1513-6
Vallet-Pichard A, 2007, HEPATOLOGY, V46, P32, DOI 10.1002/hep.21669
Wai CT, 2003, HEPATOLOGY, V38, P518, DOI 10.1053/jhep.2003.50346
NR 32
TC 25
Z9 25
U1 0
U2 2
PU KOWSAR PUBL
PI HOENSBROEK
PA PATERSWEG 22,, HOENSBROEK, LIMBURG 6431 GC, NETHERLANDS
SN 1735-143X
EI 1735-3408
J9 HEPAT MON
JI Hepat. Mon.
PD NOV
PY 2012
VL 12
IS 11
AR e6718
DI 10.5812/hepatmon.6718
PG 6
WC Gastroenterology & Hepatology
WE Science Citation Index Expanded (SCI-EXPANDED)
SC Gastroenterology & Hepatology
GA 078RP
UT WOS:000314117400004
PM 23346149
OA hybrid, Green Published
DA 2022-04-16
ER
PT J
AU Gong, YW
AF Gong, Yuewen
TI Identifying the targets for treatment of liver fibrosis and
hepatocellular carcinoma from both Western medicine and Chinese medicine
SO CHINESE JOURNAL OF INTEGRATIVE MEDICINE
LA English
DT Article
DE liver brosis; hepatocellular carcinoma; bone morphogenetic protein;
integrative medicine
ID SHO-SAIKO-TO; JAPANESE HERBAL MEDICINE; HEPATIC STELLATE CELLS;
GROWTH-FACTOR-BETA; CANCER; RATS; CARCINOGENESIS; ACTIVATION;
EXPRESSION; APOPTOSIS
AB Liver fibrosis and hepatocellular carcinoma (HCC) are emerging health problems worldwide. Number of death due to HCC was steadily increased during the last decade. Although liver fibrosis and HCC have been investigated extensively, there are no successful and/or satisfactory therapies especially for patients with HCC. From our understanding of both Western medicine and Chinese medicine, it cou…
C1 [Gong, Yuewen] Univ Manitoba, Fac Pharm, Winnipeg, MB R3E 0T5, Canada.
[Gong, Yuewen] Univ Manitoba, Fac Med, Winnipeg, MB R3E 0T5, Canada.
RP Gong, YW (通讯作者)，Univ Manitoba, Fac Pharm, 750 McDermot Ave, Winnipeg, MB R3E 0T5, Canada.
EM ygong@cc.umanitoba.ca
RI Gong, Yuewen/ABA-5742-2020
OI Gong, Yuewen/0000-0001-7929-1979
FU Program of International S&T Cooperation Project [2011DFA31860]
FX Supported by Program of International S&T Cooperation Project (No.
2011DFA31860)
CR Anis KV, 2001, J PHARM PHARMACOL, V53, P763, DOI 10.1211/0022357011775901
ANSCHER MS, 1993, NEW ENGL J MED, V328, P1592, DOI 10.1056/NEJM199306033282203
Attisano Liliana, 1996, Cytokine and Growth Factor Reviews, V7, P327, DOI 10.1016/S1359-6101(96)00042-1
Blonski W, 2008, CLIN LIVER DIS, V12, P661, DOI 10.1016/j.cld.2008.03.007
Cao ZY, 2011, CHIN J INTEGR MED, V17, P691, DOI 10.1007/s11655-011-0847-3
Chang H, 2002, ENDOCR REV, V23, P787, DOI 10.1210/er.2002-0003
Chen Y, 2009, CHIN J INTEGR MED, V15, P435, DOI 10.1007/s11655-009-0435-y
Cheung KF, 2009, J ETHNOPHARMACOL, V124, P142, DOI 10.1016/j.jep.2009.03.005
Chiba T, 2006, HEPATOLOGY, V44, P240, DOI 10.1002/hep.21227
D'Alessandro N, 2007, WORLD J GASTROENTERO, V13, P2037, DOI 10.3748/wjg.v13.i14.2037
Fan JG, 2006, J CELL PHYSIOL, V207, P499, DOI 10.1002/jcp.20593
Fan JH, 2007, BIOCHEM CELL BIOL, V85, P189, DOI 10.1139/O07-010
Fan JH, 2009, J CELL PHYSIOL, V220, P72, DOI 10.1002/jcp.21731
Fausto N, 1995, FASEB J, V9, P1527, DOI 10.1096/fasebj.9.15.8529831
Friedman S L, 1996, Prog Liver Dis, V14, P101
Friedman SL, 2003, J HEPATOL, V38, pS38, DOI 10.1016/S0168-8278(02)00429-4
Gibbons GF, 2004, BIOCHEM SOC T, V32, P59, DOI 10.1042/BST0320059
GROOTHUIS GMM, 1992, ENZYME, V46, P94, DOI 10.1159/000468780
Hibasami H, 2006, INT J MOL MED, V17, P215
JUNGERMANN K, 1989, PHYSIOL REV, V69, P708, DOI 10.1152/physrev.1989.69.3.708
Li ZG, 2011, J CHIN INTEGR MED, V9, P1270
Liu P, 2005, WORLD J GASTROENTERO, V11, P2892, DOI 10.3748/wjg.v11.i19.2892
Lok ASF, 2009, GASTROEN CLIN BIOL, V33, P911, DOI 10.1016/j.gcb.2009.06.001
Mou X, 2011, CHIN J INTEGR MED, V17, P680, DOI 10.1007/s11655-011-0845-5
Pollicino T, 2011, CARCINOGENESIS, V32, P1122, DOI 10.1093/carcin/bgr108
Qi ZX, 2009, J TRADIT CHIN MED, V29, P137, DOI 10.1016/S0254-6272(09)60050-9
Ranieri G, 2012, CURR MED CHEM
Sakaida I, 1998, J HEPATOL, V28, P298, DOI 10.1016/0168-8278(88)80017-5
Shen H, 2003, AM J PHYSIOL-GASTR L, V285, pG539, DOI 10.1152/ajpgi.00436.2002
Shen Wei-sheng, 2005, Chin J Integr Med, V11, P5
Shi GM, 2008, J CANCER RES CLIN, V134, P1155, DOI 10.1007/s00432-008-0407-1
Shimizu I, 1999, HEPATOLOGY, V29, P149, DOI 10.1002/hep.510290108
Shimizu I, 2000, J GASTROEN HEPATOL, V15, pD84, DOI 10.1046/j.1440-1746.2000.02138.x
Sun Y, 2009, INT IMMUNOPHARMACOL, V9, P1437, DOI 10.1016/j.intimp.2009.08.017
Tian HQ, 2010, CHIN J INTEGR MED, V16, P102, DOI 10.1007/s11655-010-0102-3
Wang L, 2004, WORLD J GASTROENTERO, V10, P2831
WHO, 2012, WHO FACT SHEETS CANC
Yang J, 2008, DEV CELL, V14, P818, DOI 10.1016/j.devcel.2008.05.009
YUSPA SH, 1994, J INVEST DERMATOL, V103, pS90, DOI 10.1111/1523-1747.ep12399255
Zamani N, 2011, ENDOCR REV, V32, P387, DOI 10.1210/er.2010-0018
Zhang L, 2011, J TRADIT CHIN MED, V31, P147
NR 41
TC 8
Z9 8
U1 1
U2 20
PU SPRINGER
PI NEW YORK
PA 233 SPRING ST, NEW YORK, NY 10013 USA
SN 1672-0415
EI 1993-0402
J9 CHIN J INTEGR MED
JI Chin. J. Integr. Med.
PD APR
PY 2012
VL 18
IS 4
BP 245
EP 249
DI 10.1007/s11655-012-1062-6
PG 5
WC Integrative & Complementary Medicine
WE Science Citation Index Expanded (SCI-EXPANDED)
SC Integrative & Complementary Medicine
GA 918IU
UT WOS:000302243600002
PM 22457133
DA 2022-04-16
ER
PT J
AU Brown, A
Goodman, Z
AF Brown, Ashley
Goodman, Zachary
TI Hepatitis B-associated fibrosis and fibrosis/cirrhosis regression with
nucleoside and nucleotide analogs
SO EXPERT REVIEW OF GASTROENTEROLOGY & HEPATOLOGY
LA English
DT Review
DE adefovir; chronic hepatitis B; cirrhosis; entecavir; fibrosis; hepatitis
B virus; lamivudine; telbivudine; tenofovir
ID TENOFOVIR DISOPROXIL FUMARATE; ADEFOVIR DIPIVOXIL; LIVER FIBROSIS;
HEPATOCELLULAR-CARCINOMA; HBV-DNA; ENTECAVIR TREATMENT; PORTAL PRESSURE;
IMAGE-ANALYSIS; BLOOD-TESTS; VIRAL LOAD
AB Hepatitis B virus (HBV) infection currently accounts for approximately 600,000 deaths per year resulting from progression of liver fibrosis to cirrhosis and hepatocellular carcinoma. Treatment of chronic hepatitis B with antiviral agents aims to improve survival through the reduction of HBV DNA to undetectable levels and the resultant prevention of disease progression. In recent years, observa…
C1 [Brown, Ashley] Imperial Coll Healthcare NHS Trust, Dept Hepatol, London, England.
[Goodman, Zachary] Inova Fairfax Hosp, Ctr Liver Dis, Falls Church, VA 22042 USA.
RP Brown, A (通讯作者)，Imperial Coll Healthcare NHS Trust, Dept Hepatol, London, England.
EM ashley.brown@imperial.nhs.uk
FU GlaxoSmithKlineGlaxoSmithKline; Gilead SciencesGilead Sciences;
Bristol-Myers SquibbBristol-Myers Squibb; Idenix; NovartisNovartis
FX Z Goodman has received research grant support from GlaxoSmithKline,
Gilead Sciences, Bristol-Myers Squibb, Idenix and Novartis. A Brown has
participated on Advisory Boards and/or Speaker Bureau and is a clinical
trial investigator for Bristol-Myers Squibb, Gilead Sciences, Novartis,
Roche, MSD and Jansenn. The authors have no other relevant affiliations
or financial involvement with any organization or entity with a
financial interest in or financial conflict with the subject matter or
materials discussed in the manuscript apart from those disclosed.;
Writing assistance was utilized in the production of this manuscript.
Medical writing assistance was provided by Esther Race of
ArticulateScience, supported by Bristol-Myers Squibb.
CR Bataller R, 2005, J CLIN INVEST, V115, P209, DOI 10.1172/JCI200524282
Bedossa P, 1996, HEPATOLOGY, V24, P289, DOI 10.1002/hep.510240201
Boursier J, 2011, AM J GASTROENTEROL, V106, P1255, DOI 10.1038/ajg.2011.100
Boursier J, 2009, EUR J GASTROEN HEPAT, V21, P28, DOI 10.1097/MEG.0b013e32830cebd7
Boyd A, 2010, ANTIVIR THER, V15, P963, DOI 10.3851/IMP1649
Cales P, 2008, GASTROEN CLIN BIOL, V32, P40, DOI 10.1016/S0399-8320(08)73992-7
Calvaruso V, 2009, HEPATOLOGY, V49, P1236, DOI 10.1002/hep.22745
Chang TT, 2010, HEPATOLOGY, V52, P886, DOI 10.1002/hep.23785
Chang TT, 2010, HEPATOLOGY, V51, P422, DOI 10.1002/hep.23327
Chang TT, 2006, NEW ENGL J MED, V354, P1001, DOI 10.1056/NEJMoa051285
Chen CJ, 2006, JAMA-J AM MED ASSOC, V295, P65, DOI 10.1001/jama.295.1.65
Chen G, 2006, AM J GASTROENTEROL, V101, P1797, DOI 10.1111/j.1572-0241.2006.00647.x
Di Marco V, 2005, ANTIVIR THER, V10, P431
Di Marco V, 2004, HEPATOLOGY, V40, P883, DOI 10.1002/hep.20381
Dienstag JL, 1999, NEW ENGL J MED, V341, P1256, DOI 10.1056/NEJM199910213411702
Dienstag JL, 2003, GASTROENTEROLOGY, V124, P105, DOI 10.1053/gast.2003.50013
Dixon JB, 2004, HEPATOLOGY, V39, P1647, DOI 10.1002/hep.20251
Falize L, 2006, HEPATOLOGY, V44, P472, DOI 10.1002/hep.21260
Fattovich G, 1997, HEPATOLOGY, V26, P1338
FATTOVICH G, 1995, HEPATOLOGY, V21, P77
Fattovich G, 2008, J HEPATOL, V48, P335, DOI 10.1016/j.jhep.2007.11.011
Friedman SL, 2008, GASTROENTEROLOGY, V134, P1655, DOI 10.1053/j.gastro.2008.03.003
Friedman SL, 2003, J HEPATOL, V38, pS38, DOI 10.1016/S0168-8278(02)00429-4
Goodman ZD, 2007, J HEPATOL, V47, P598, DOI 10.1016/j.jhep.2007.07.006
Goodman ZD, 2007, HEPATOLOGY, V45, P886, DOI 10.1002/hep.21595
Guechot J, 2010, CLIN CHIM ACTA, V411, P86, DOI 10.1016/j.cca.2009.10.011
Hadziyannis SJ, 2003, NEW ENGL J MED, V348, P800, DOI 10.1056/NEJMoa021812
Hadziyannis SJ, 2006, GASTROENTEROLOGY, V131, P1743, DOI 10.1053/j.gastro.2006.09.020
Heathcote EJ, 2011, GASTROENTEROLOGY, V140, P132, DOI 10.1053/j.gastro.2010.10.011
Hou J, 2011, J HEPATOL, V54, pS287, DOI 10.1016/S0168-8278(11)60718-6
Iloeje UH, 2007, CLIN GASTROENTEROL H, V5, P921, DOI 10.1016/j.cgh.2007.06.015
Iloeje UH, 2006, GASTROENTEROLOGY, V130, P678, DOI 10.1053/j.gastro.2005.11.016
ISHAK K, 1995, J HEPATOL, V22, P696, DOI 10.1016/0168-8278(95)80226-6
KNODELL RG, 1981, HEPATOLOGY, V1, P431, DOI 10.1002/hep.1840010511
Lai CL, 2007, NEW ENGL J MED, V357, P2576, DOI 10.1056/NEJMoa066422
Lai CL, 1998, NEW ENGL J MED, V339, P61, DOI 10.1056/NEJM199807093390201
Lai CL, 2006, NEW ENGL J MED, V354, P1011, DOI 10.1056/NEJMoa051287
Liaw YF, 2004, NEW ENGL J MED, V351, P1521, DOI 10.1056/NEJMoa033364
Liaw YF, 2008, HEPATOL INT, V2, P263, DOI 10.1007/s12072-008-9080-3
Liaw YF, 2011, HEPATOLOGY, V54, P91, DOI 10.1002/hep.24361
Liaw YF, 2011, HEPATOLOGY, V53, P62, DOI 10.1002/hep.23952
Liaw YF, 2009, GASTROENTEROLOGY, V136, P486, DOI 10.1053/j.gastro.2008.10.026
Lok ASF, 2009, HEPATOLOGY, V50, P661, DOI 10.1002/hep.23190
Manolakopoulos S, 2009, J HEPATOL, V51, P468, DOI 10.1016/j.jhep.2009.05.031
Manousou P, 2011, LIVER TRANSPLANT, V17, P178, DOI 10.1002/lt.22209
Marcellin P, 2003, NEW ENGL J MED, V348, P808, DOI 10.1056/NEJMoa020681
Marcellin P, 2011, HEPATOLOGY S1, V54
Marcellin P, 2008, NEW ENGL J MED, V359, P2442, DOI 10.1056/NEJMoa0802878
Marcellin P, 2008, HEPATOLOGY, V48, P750, DOI 10.1002/hep.22414
Marcellin P, 2009, J HEPATOL, V50, P227, DOI 10.1016/j.jhep.2008.10.001
Maylin S, 2008, GASTROENTEROLOGY, V135, P821, DOI 10.1053/j.gastro.2008.05.044
McHutchison J, 2010, GASTROENTEROLOGY, V138, P1365, DOI 10.1053/j.gastro.2009.12.003
Mommeja-Marin H, 2003, HEPATOLOGY, V37, P1309, DOI 10.1053/jhep.2003.50208
Ohata K, 2004, J GASTROEN HEPATOL, V19, P670, DOI 10.1111/j.1440-1746.2004.03360.x
Perz JF, 2006, J HEPATOL, V45, P529, DOI 10.1016/j.jhep.2006.05.013
Poynard T, 2002, GASTROENTEROLOGY, V122, P1303, DOI 10.1053/gast.2002.33023
Pozzi M, 2009, HEPATO-GASTROENTEROL, V56, P231
Rizzetto M, 2005, J HEPATOL, V42, P173, DOI 10.1016/j.jhep.2004.10.006
Schiff ER, 2011, CLIN GASTROENTEROL H, V9, P274, DOI 10.1016/j.cgh.2010.11.040
Smith JO, 2009, ALIMENT PHARM THER, V30, P557, DOI 10.1111/j.1365-2036.2009.04062.x
Tassopoulos NC, 1999, HEPATOLOGY, V29, P889, DOI 10.1002/hep.510290321
Tenney DJ, 2009, J HEPATOL, V50, pS10, DOI 10.1016/S0168-8278(09)60022-2
Yokosuka O, 2010, J HEPATOL, V52, P791, DOI 10.1016/j.jhep.2009.12.036
Yu MW, 2005, JNCI-J NATL CANCER I, V97, P265, DOI 10.1093/jnci/dji043
Yuan HJ, 2005, J VIRAL HEPATITIS, V12, P373, DOI 10.1111/j.1365-2893.2005.00603.x
Yuen MF, 2007, ANTIVIR THER, V12, P1295
Zeuzem S, 2009, J HEPATOL, V51, P11, DOI 10.1016/j.jhep.2008.12.019
NR 67
TC 25
Z9 29
U1 0
U2 6
PU TAYLOR & FRANCIS LTD
PI ABINGDON
PA 2-4 PARK SQUARE, MILTON PARK, ABINGDON OR14 4RN, OXON, ENGLAND
SN 1747-4124
EI 1747-4132
J9 EXPERT REV GASTROENT
JI Expert Rev. Gastroenterol. Hepatol.
PD APR
PY 2012
VL 6
IS 2
BP 187
EP 198
DI 10.1586/EGH.12.4
PG 12
WC Gastroenterology & Hepatology
WE Science Citation Index Expanded (SCI-EXPANDED)
SC Gastroenterology & Hepatology
GA 915PR
UT WOS:000302040400014
PM 22375524
DA 2022-04-16
ER
PT J
AU Kappler, M
Espach, C
Schweiger-Kabesch, A
Lang, T
Hartl, D
Hector, A
Glasmacher, C
Griese, M
AF Kappler, M.
Espach, C.
Schweiger-Kabesch, A.
Lang, T.
Hartl, D.
Hector, A.
Glasmacher, C.
Griese, M.
TI Ursodeoxycholic acid therapy in cystic fibrosis liver disease - a
retrospective long-term follow-up case-control study
SO ALIMENTARY PHARMACOLOGY & THERAPEUTICS
LA English
DT Article
ID CATALYTIC-ACTIVITY CONCENTRATIONS; GAMMA-GLUTAMYL-TRANSFERASE; IFCC
REFERENCE PROCEDURES; RISK-FACTORS; CIRRHOSIS; ENZYMES; 37-DEGREES-C
AB Background The prevention and treatment of liver disease associated with cystic fibrosis remain a significant unresolved problem. Aim To assess the long-term effects of continuous ursodeoxycholic acid (UDCA) therapy in cystic fibrosis patients with constantly elevated serum liver enzymes. Methods The primary endpoint was the incidence of overt liver disease. Between 1989 and 2005, UDCA treatme…
C1 [Kappler, M.; Espach, C.; Schweiger-Kabesch, A.; Hartl, D.; Hector, A.; Griese, M.] Univ Munich, Childrens Univ Hosp, Dr von Haunersches Kinderspital, D-80337 Munich, Germany.
[Lang, T.] Childrens Hosp Starnberg, Starnberg, Germany.
[Glasmacher, C.] Medicomp Gesell Versuchsplanung & Datenanal, Planegg, Germany.
RP Kappler, M (通讯作者)，Univ Munich, Childrens Univ Hosp, Dr von Haunersches Kinderspital, Lindwurmstr 4, D-80337 Munich, Germany.
EM Matthias.Kappler@med.uni-muenchen.de
OI Hector, Andreas/0000-0002-5745-4746
CR Chen K, 2012, COCHRANE DB SYST REV, V12, DOI [10.1002/14651858., DOI 10.1002/14651858]
COHN JA, 1993, GASTROENTEROLOGY, V105, P1857, DOI 10.1016/0016-5085(93)91085-V
COLOMBO C, 1994, J PEDIATR-US, V124, P393, DOI 10.1016/S0022-3476(94)70361-2
Colombo C, 1996, EUR J GASTROEN HEPAT, V8, P748
Colombo C, 1996, HEPATOLOGY, V23, P1484
COLOMBO C, 1990, J PEDIATR-US, V117, P482, DOI 10.1016/S0022-3476(05)81103-5
Colombo C, 2002, HEPATOLOGY, V36, P1374, DOI 10.1053/jhep.2002.37136
COLOMBO C, 1992, NETH J MED, V41, P119
COLOMBO C, 1992, HEPATOLOGY, V15, P677, DOI 10.1002/hep.1840150421
COLOMBO C, 1992, HEPATOLOGY, V16, P924, DOI 10.1002/hep.1840160412
Corbett K, 2004, J PEDIATR-US, V145, P327, DOI 10.1016/j.jpeds.2004.05.051
COTTING J, 1990, GUT, V31, P918, DOI 10.1136/gut.31.8.918
Desmond CP, 2007, LIVER INT, V27, P1402, DOI 10.1111/j.1478-3231.2007.01570.x
Efrati O, 2003, EUR J GASTROEN HEPAT, V15, P1073, DOI 10.1097/00042737-200310000-00002
Fogarty A, 2000, CHEST, V117, P1656, DOI 10.1378/chest.117.6.1656
GASKIN KJ, 1988, NEW ENGL J MED, V318, P340, DOI 10.1056/NEJM198802113180602
Giannini EG, 2006, J CLIN GASTROENTEROL, V40, P521, DOI 10.1097/00004836-200607000-00011
Gooding I, 2005, LIVER TRANSPLANT, V11, P1522, DOI 10.1002/lt.20465
Kowdley KV, 2000, AM J MED, V108, P481, DOI 10.1016/S0002-9343(00)00318-1
Kumar D, 2001, J GASTROEN HEPATOL, V16, P3, DOI 10.1046/j.1440-1746.2001.02376.x
Lamireau T, 2004, J HEPATOL, V41, P920, DOI 10.1016/j.jhep.2004.08.006
Lindblad A, 1999, HEPATOLOGY, V30, P1151, DOI 10.1002/hep.510300527
Lindblad A, 1998, HEPATOLOGY, V27, P166, DOI 10.1002/hep.510270126
MAURAGE C, 1989, J PEDIATR GASTR NUTR, V9, P17
NAKAGAWA M, 1990, HEPATOLOGY, V12, P322, DOI 10.1002/hep.1840120221
Newman T. B., 2001, DESIGNING CLIN RES, P107
Nousia-Arvanitakis S, 2001, J CLIN GASTROENTEROL, V32, P324, DOI 10.1097/00004836-200104000-00009
Prader A, 1989, Helv Paediatr Acta Suppl, V52, P1
Schumann G, 2003, CLIN CHIM ACTA, V327, P69, DOI 10.1016/S0009-8981(02)00341-8
Schumann G, 2002, CLIN CHEM LAB MED, V40, P734, DOI 10.1515/CCLM.2002.126
SHIMOKURA GH, 1995, GASTROENTEROLOGY, V109, P965, DOI 10.1016/0016-5085(95)90407-7
Siekmann L, 2002, CLIN CHEM LAB MED, V40, P739, DOI 10.1515/CCLM.2002.127
SINAASAPPEL M, 1989, ACTA PAEDIATR SCAND, P45
van der Poorten D, 2006, INTERN MED J, V36, P692, DOI 10.1111/j.1445-5994.2006.01216.x
vandeMeeberg PC, 1997, SCAND J GASTROENTERO, V32, P369, DOI 10.3109/00365529709007686
Weickert U, 2005, J CLIN GASTROENTEROL, V39, P529, DOI 10.1097/01.mcg.0000165669.17649.20
NR 36
TC 13
Z9 15
U1 0
U2 2
PU WILEY
PI HOBOKEN
PA 111 RIVER ST, HOBOKEN 07030-5774, NJ USA
SN 0269-2813
EI 1365-2036
J9 ALIMENT PHARM THER
JI Aliment. Pharmacol. Ther.
PD AUG
PY 2012
VL 36
IS 3
BP 266
EP 273
DI 10.1111/j.1365-2036.2012.05177.x
PG 8
WC Gastroenterology & Hepatology; Pharmacology & Pharmacy
WE Science Citation Index Expanded (SCI-EXPANDED)
SC Gastroenterology & Hepatology; Pharmacology & Pharmacy
GA 966FW
UT WOS:000305824200007
PM 22670841
DA 2022-04-16
ER
PT J
AU Ali, G
Mohsin, S
Khan, M
Nasir, GA
Shams, S
Khan, SN
Riazuddin, S
AF Ali, Gibran
Mohsin, Sadia
Khan, Mohsin
Nasir, Ghazanfar Ali
Shams, Sulaiman
Khan, Shaheen N.
Riazuddin, Sheikh
TI Nitric oxide augments mesenchymal stem cell ability to repair liver
fibrosis
SO JOURNAL OF TRANSLATIONAL MEDICINE
LA English
DT Article
DE Liver fibrosis; Mesenchymal stem cells (MSCs); Hepatic stellate cells
(HSCs); Nitric oxide
ID HEPATIC STELLATE-CELLS; MITOCHONDRIAL PERMEABILITY TRANSITION; TISSUE
INHIBITOR; STROMAL CELLS; RAT-LIVER; APOPTOSIS; ACTIVATION;
REGENERATION; INJURY; DIFFERENTIATION
AB Background: Liver fibrosis is a major health problem worldwide and poses a serious obstacle for cell based therapies. Mesenchymal stem cells (MSCs) are multipotent and important candidate cells for future clinical applications however success of MSC therapy depends upon their homing and survival in recipient organs. This study was designed to improve the repair potential of MSCs by transplanti…
Methods: SNP 100 mM, a nitric oxide (NO) donor, was administered twice a week for 4 weeks to CCl4-injured mice. MSCs were isolated from C57BL/6 wild type mice and transplanted in the left lateral lobe of the liver in experimental animals. After 4 weeks, animals were sacrificed and liver improvement was analyzed. Analysis of fibrosis by qRT-PCR and sirius red staining, homing, bilirubin and alkali…
Results: Liver histology demonstrated enhanced MSCs homing in SNP-MSCs group compared to MSCs group. The gene expression of fibrotic markers; aSMA, collagen 1 alpha 1, TIMP, NF kappa B and iNOS was down regulated while cytokeratin 18, albumin and eNOS was up-regulated in SNP-MSCs group. Combine treatment sequentially reduced fibrosis in SNP-MSCs treated liver compared to the other treatment group…
Conclusion: This study demonstrated that NO effectively augments MSC ability to repair liver fibrosis induced by CCl4 in mice and therefore is a better treatment regimen to reduce liver fibrosis.
C1 [Ali, Gibran; Mohsin, Sadia; Khan, Mohsin; Nasir, Ghazanfar Ali; Shams, Sulaiman; Khan, Shaheen N.; Riazuddin, Sheikh] Univ Punjab, Natl Ctr Excellence Mol Biol, Lahore, Pakistan.
RP Riazuddin, S (通讯作者)，Univ Punjab, Natl Ctr Excellence Mol Biol, Lahore, Pakistan.
EM riaz@lhr.comsats.net.pk
RI Nasim Khan, Shaheen/F-2135-2015
FU Higher Education Commission (HEC) of PakistanHigher Education Commission
of Pakistan
FX We thank our colleagues for the review of this manuscript. This work was
supported by research grants from the Higher Education Commission (HEC)
of Pakistan.
CR Alison MR, 2009, J PATHOL, V217, P282, DOI 10.1002/path.2453
Balakirev MY, 1997, EUR J BIOCHEM, V246, P710, DOI 10.1111/j.1432-1033.1997.00710.x
Bataller R, 2005, J CLIN INVEST, V115, P209, DOI 10.1172/JCI200524282
Carvalho AB, 2008, STEM CELLS, V26, P1307, DOI 10.1634/stemcells.2007-0941
Cho KA, 2010, LIVER INT, V31, P1478
Dai L, 2010, ACTA PHARMACOL SIN, V31, P27, DOI 10.1038/aps.2009.170
Elsharkawy AM, 2005, APOPTOSIS, V10, P927, DOI 10.1007/s10495-005-1055-4
Eng FJ, 2000, AM J PHYSIOL-GASTR L, V279, pG7, DOI 10.1152/ajpgi.2000.279.1.G7
Friedman S L, 1996, Prog Liver Dis, V14, P101
Friedman SL, 2008, TOXICOLOGY, V254, P120, DOI 10.1016/j.tox.2008.06.013
Guimaraes ELM, 2006, LIVER INT, V26, P477, DOI 10.1111/j.1478-3231.2006.01245.x
Hagens WI, 2006, LIVER INT, V26, P232, DOI 10.1111/j.1478-3231.2005.01212.x
Hayashi S, 2008, EUR J PHARMACOL, V580, P380, DOI 10.1016/j.ejphar.2007.11.015
Hortelano S, 1997, FEBS LETT, V410, P373, DOI 10.1016/S0014-5793(97)00623-6
Houlihan DD, 2008, GASTROENTEROLOGY, V135, P438, DOI 10.1053/j.gastro.2008.05.040
Hu An-bin, 2006, Zhonghua Yi Xue Za Zhi, V86, P3280
Ishikawa T, 2007, CELL TISSUE RES, V327, P463, DOI 10.1007/s00441-006-0334-x
Jiang F, 2008, EXP BIOL MED, V233, P286, DOI 10.3181/0707-RM-177
Jiang F, 2006, J HEPATOL, V45, P401, DOI 10.1016/j.jhep.2006.03.016
Khan M, 2011, J CELL MOL MED, V15, P1515, DOI 10.1111/j.1582-4934.2009.00998.x
Kisseleva T, 2006, J GASTROEN HEPATOL, V21, pS84, DOI 10.1111/j.1440-1746.2006.04584.x
Krizhanovsky V, 2008, CELL, V134, P657, DOI 10.1016/j.cell.2008.06.049
Kuo TK, 2008, GASTROENTEROLOGY, V134, P2111, DOI 10.1053/j.gastro.2008.03.015
Langer DA, 2008, HEPATOLOGY, V47, P1983, DOI 10.1002/hep.22285
Lee JS, 2005, AM J PATHOL, V166, P1861, DOI 10.1016/S0002-9440(10)62495-9
Lee M, 2004, J CELL BIOCHEM, V91, P1260, DOI 10.1002/jcb.20021
Leung TM, 2008, INT J EXP PATHOL, V89, P241, DOI 10.1111/j.1365-2613.2008.00590.x
Leung TM, 2011, HISTOL HISTOPATHOL, V26, P201, DOI 10.14670/HH-26.201
Liang L, 2009, HEPATOL RES, V39, P822, DOI 10.1111/j.1872-034X.2009.00506.x
Lysy PA, 2008, DIFFERENTIATION, V76, P1057, DOI 10.1111/j.1432-0436.2008.00287.x
Maher JJ, 2001, SEMIN LIVER DIS, V21, P417, DOI 10.1055/s-2001-17555
Mohsin S, 2011, DIFFERENTIATION, V81, P42, DOI 10.1016/j.diff.2010.08.005
Moreira RK, 2007, ARCH PATHOL LAB MED, V131, P1728
Moreno M., 2010, HEPATOLOGY, V51, P1
Murphy FR, 2002, J BIOL CHEM, V277, P11069, DOI 10.1074/jbc.M111490200
Nishikawa Y, 2009, AM J PATHOL, V174, P881, DOI 10.2353/ajpath.2009.080261
Oyagi S, 2006, J HEPATOL, V44, P742, DOI 10.1016/j.jhep.2005.10.026
Patella S, 2006, AM J PHYSIOL-GASTR L, V290, pG137, DOI 10.1152/ajpgi.00080.2005
Perri RE, 2006, AM J PHYSIOL-GASTR L, V290, pG535, DOI 10.1152/ajpgi.00297.2005
Pinzani M, 2004, DIGEST LIVER DIS, V36, P231, DOI 10.1016/j.dld.2004.01.003
Popp FC, 2007, STEM CELLS, V25, P639, DOI 10.1634/stemcells.2006-0515
Sato Y, 2005, BLOOD, V106, P756, DOI 10.1182/blood-2005-02-0572
Song H, 2005, MOL CELLS, V19, P402
van Poll D, 2008, HEPATOLOGY, V47, P1634, DOI 10.1002/hep.22236
Vig P, 2006, HEPATOLOGY, V43, P316, DOI 10.1002/hep.21018
Wu J, 2000, J GASTROENTEROL, V35, P665, DOI 10.1007/s005350070045
Wu J, 1998, LIVER GROWTH REPAIR, P558
Yamamoto Y, 2008, FEBS J, V275, P1260, DOI 10.1111/j.1742-4658.2008.06287.x
Zhang Jing, 2000, Journal of Nippon Medical School, V67, P280, DOI 10.1272/jnms.67.280
Zhao DC, 2005, WORLD J GASTROENTERO, V11, P3431, DOI 10.3748/wjg.v11.i22.3431
NR 50
TC 49
Z9 50
U1 0
U2 12
PU BMC
PI LONDON
PA CAMPUS, 4 CRINAN ST, LONDON N1 9XW, ENGLAND
SN 1479-5876
J9 J TRANSL MED
JI J. Transl. Med.
PD APR 25
PY 2012
VL 10
AR 75
DI 10.1186/1479-5876-10-75
PG 9
WC Medicine, Research & Experimental
WE Science Citation Index Expanded (SCI-EXPANDED)
SC Research & Experimental Medicine
GA 993IK
UT WOS:000307851200001
PM 22533821
OA Green Published, gold
DA 2022-04-16
ER
PT J
AU Efe, C
Ozaslan, E
Kav, T
Purnak, T
Shorbagi, A
Ozkayar, O
Berlot, AH
Sokmensuer, C
Muratori, P
AF Efe, Cumali
Ozaslan, Ersan
Kav, Taylan
Purnak, Tugrul
Shorbagi, Ali
Ozkayar, Ozgur
Berlot, Alexandra Heurgue
Sokmensuer, Cenk
Muratori, Paolo
TI Liver fibrosis may reduce the efficacy of budesonide in the treatment of
autoimmune hepatitis and overlap syndrome
SO AUTOIMMUNITY REVIEWS
LA English
DT Review
DE Autoimmune hepatitis; Primary biliary cirrhosis; Overlap syndrome; Liver
fibrosis; Steroid side effects; Budesonide; Prednisone
ID PRIMARY BILIARY-CIRRHOSIS; MANAGEMENT; DIAGNOSIS; REMISSION
AB Background and aim: The aim of the present study was to assess the efficacy and tolerability of budesonide as an alternative first line treatment option for autoimmune hepatitis (AIH) and the overlap syndrome.
Methods: A total of 18 AIH or overlap syndrome patients were evaluated. Outcomes of treatment by the end of the study were defined as treatment failure, partial response, complete response and remission.
Results: Complete response and remission were achieved in 61.1% (11/18) of patients, while 38.9% (7/18) of patients were considered treatment failures. Liver fibrosis was observed in 55.5% of patients' biopsies. More patients with liver fibrosis failed to respond to treatment compared to patients without fibrosis, a difference bordering on statistical significance (60% vs. 12.5%; p=0.066). Althou…
Conclusions: Budesonide is an effective treatment option for the management of AIH, with a low incidence of side effects in patients without findings of advanced liver disease. The presence of liver fibrosis may increase the likelihood of treatment failure as well as the risk of developing side effects. Our study findings suggest that budesonide may be effective in a select group of AIH patients.…
C1 [Efe, Cumali; Kav, Taylan; Shorbagi, Ali] Hacettepe Univ, Fac Med, Dept Gastroenterol, TR-06100 Ankara, Turkey.
[Ozaslan, Ersan; Purnak, Tugrul] Numune Res & Educ Hosp, Dept Gastroenterol, Ankara, Turkey.
[Ozkayar, Ozgur; Sokmensuer, Cenk] Hacettepe Univ, Fac Med, Dept Pathol, TR-06100 Ankara, Turkey.
[Berlot, Alexandra Heurgue] CHU Reims, Dept Hepatogastroenterol, Reims, France.
[Muratori, Paolo] Univ Bologna, Dept Clin Med, Bologna, Italy.
RP Efe, C (通讯作者)，Yazgan Sokak 21-12 Cebeci Ankara, Ankara, Turkey.
EM drcumi21@hotmail.com
RI Efe, Cumali/AAE-4127-2021; Shorbagi, Ali/AFP-3690-2022
OI Shorbagi, Ali/0000-0002-2908-0281; Kav, Taylan/0000-0003-2879-7739
CR Baven-Pronk AMC, 2011, ALIMENT PHARM THER, V34, P335, DOI 10.1111/j.1365-2036.2011.04727.x
Bjornsson E, 2010, HEPATOLOGY, V51, P2040, DOI 10.1002/hep.23588
Bjornsson E, 2011, CLIN GASTROENTEROL H, V9, P57, DOI 10.1016/j.cgh.2010.07.016
BRATTSAND R, 1982, J STEROID BIOCHEM, V16, P779, DOI 10.1016/0022-4731(82)90035-8
Chazouilleres O, 1998, HEPATOLOGY, V28, P296, DOI 10.1002/hep.510280203
CLISSOLD SP, 1984, DRUGS, V28, P485, DOI 10.2165/00003495-198428060-00001
Csepregi A, 2006, WORLD J GASTROENTERO, V12, P1362, DOI 10.3748/wjg.v12.i9.1362
Czaja AJ, 2000, GASTROENTEROLOGY, V119, P1312, DOI 10.1053/gast.2000.0010000001
DANIELSSON A, 1994, ALIMENT PHARM THERAP, V8, P585
Hempfling W, 2003, HEPATOLOGY, V38, P196, DOI 10.1053/jhep.2003.50266
Hennes EM, 2008, HEPATOLOGY, V48, P169, DOI 10.1002/hep.22322
Lohse AW, 2011, J HEPATOL, V54, P837, DOI 10.1016/j.jhep.2010.09.017
Manns MP, 2010, GASTROENTEROLOGY, V139, P1198, DOI 10.1053/j.gastro.2010.06.046
Manns MP, 2010, HEPATOLOGY, V51, P2193, DOI 10.1002/hep.23584
Muratori L, 2010, DIGEST LIVER DIS, V42, P757, DOI 10.1016/j.dld.2010.05.019
Oikonomou KG, 2011, AUTOIMMUN REV, V10, P389, DOI 10.1016/j.autrev.2010.12.009
Oliveira LC, 2011, AUTOIMMUN REV, V10, P189, DOI 10.1016/j.autrev.2010.09.024
Ramos-Casals M, 2010, AUTOIMMUN REV, V9, P188, DOI 10.1016/j.autrev.2009.10.003
Santodomingo-Garzon T, 2011, AUTOIMMUN REV, V10, P793, DOI 10.1016/j.autrev.2011.06.003
Sherman IA, 1990, AM J PHYSIOL, V258, P460
Sousa GM, 2011, AUTOIMMUN REV, V10, P210, DOI 10.1016/j.autrev.2010.10.003
Tannous MM, 2011, ALIMENT PHARM THER, V34, P405, DOI 10.1111/j.1365-2036.2011.04749.x
Wiegand J, 2005, LIVER INT, V25, P927, DOI 10.1111/j.1478-3231.2005.01122.x
Yeoman AD, 2010, ALIMENT PHARM THER, V31, P771, DOI 10.1111/j.1365-2036.2010.04241.x
Zandieh I, 2008, CAN J GASTROENTEROL, V22, P388, DOI 10.1155/2008/509459
NR 25
TC 33
Z9 33
U1 0
U2 15
PU ELSEVIER SCIENCE BV
PI AMSTERDAM
PA PO BOX 211, 1000 AE AMSTERDAM, NETHERLANDS
SN 1568-9972
J9 AUTOIMMUN REV
JI Autoimmun. Rev.
PD MAR
PY 2012
VL 11
IS 5
BP 330
EP 334
DI 10.1016/j.autrev.2011.09.006
PG 5
WC Immunology
WE Science Citation Index Expanded (SCI-EXPANDED)
SC Immunology
GA 917NT
UT WOS:000302185300007
PM 22001521
DA 2022-04-16
ER
PT J
AU Ingiliz, P
Valantin, MA
Preziosi, P
Finzi, L
Pais, R
Fedchuk, L
Dominguez, S
Katlama, C
Poynard, T
Benhamou, Y
AF Ingiliz, Patrick
Valantin, Marc-Antoine
Preziosi, Paul
Finzi, Laetitia
Pais, Raluka
Fedchuk, Larysa
Dominguez, Stephanie
Katlama, Christine
Poynard, Thierry
Benhamou, Yves
TI Influence of interferon-based therapy on liver fibrosis progression in
HIV/HCV coinfected patients: A retrospective repeated liver biopsy
analysis
SO JOURNAL OF HEPATOLOGY
LA English
DT Article
DE Liver fibrosis progression rate; HIV coinfection; Hepatitis C; Liver
biopsy; Interferon
ID CHRONIC HEPATITIS-C; HUMAN-IMMUNODEFICIENCY-VIRUS; ALPHA-2A PLUS
RIBAVIRIN; HIV-INFECTED PATIENTS; CIRRHOSIS; MARKERS; IMPACT; HCV
AB Background & Aims: Hepatitis C virus (HCV) coinfection is one of the leading causes of mortality in human immunodeficiency virus-infected patients. The current standard of care leads to cure only in a part of these patients. The course of the disease is determined by the rapidity of liver fibrosis progression (LFP). The influence of interferon on LFP in coinfected patients has yet not been eva…
Methods: We extracted data of patients who had serial liver biopsies from a hospital database. Histopathological findings were compared to factors possibly linked to fibrosis progression. Furthermore, we studied the impact of response to interferon treatment on fibrosis progression.
Results: Hundred and twenty-six patients were included, 68 had received anti-HCV treatment, and 58 had not. The median time between the first and the last biopsy was 4 years. Worsened fibrosis was observed in 35 of 58 (60%) untreated patients, and 22 of 50 (44%) patients in the nonresponder/relapser group, and in 5 out of 18 (28%) in the SVR group. Liver fibrosis evolution was significantly bette…
Conclusions: HCV treatment can stop fibrosis progression and induce its regression. Nonresponders to treatment may even have a fast fibrosis progression. It remains to be clarified if the same factors that induce nonresponse to treatment may also induce faster fibrosis progression. (C) 2011 European Association for the Study of the Liver. Published by Elsevier B. V. All rights reserved.
C1 [Ingiliz, Patrick; Pais, Raluka; Fedchuk, Larysa; Poynard, Thierry; Benhamou, Yves] Hop La Pitie Salpetriere, Hepatol Dept, F-75013 Paris, France.
[Valantin, Marc-Antoine; Dominguez, Stephanie; Katlama, Christine] Hop La Pitie Salpetriere, Dept Infect Dis, F-75013 Paris, France.
[Preziosi, Paul; Finzi, Laetitia] ClinSearch I, Bagneux, France.
RP Ingiliz, P (通讯作者)，Hop La Pitie Salpetriere, Hepatol Dept, 87 Blvd Hop, F-75013 Paris, France.
EM p_ingiliz@web.de
RI Poynard, Thierry/C-1355-2010
OI Poynard, Thierry/0000-0002-3726-7230; Poynard,
Thierry/0000-0002-2050-640X
FU Schering-Plough FranceMerck & CompanySchering Plough Corporation
FX This research was supported by Schering-Plough France.
CR Alter MJ, 2006, J HEPATOL, V44, pS6, DOI 10.1016/j.jhep.2005.11.004
Bedossa P, 2003, HEPATOLOGY, V38, P1449, DOI 10.1016/j.hep.2003.09.022
BEDOSSA P, 1994, HEPATOLOGY, V20, P15
Benhamou Y, 2001, HEPATOLOGY, V34, P283, DOI 10.1053/jhep.2001.26517
Benhamou Y, 1999, HEPATOLOGY, V30, P1054, DOI 10.1002/hep.510300409
Bica I, 2001, CLIN INFECT DIS, V32, P492, DOI 10.1086/318501
Bonnard P, 2007, J VIRAL HEPATITIS, V14, P806, DOI 10.1111/j.1365-2893.2007.00874.x
Brau N, 2006, J HEPATOL, V44, P47, DOI 10.1016/j.jhep.2005.07.006
Camma C, 2004, HEPATOLOGY, V39, P333, DOI 10.1002/hep.20073
Carrat F, 2004, JAMA-J AM MED ASSOC, V292, P2839, DOI 10.1001/jama.292.23.2839
Chung RT, 2004, NEW ENGL J MED, V351, P451, DOI 10.1056/NEJMoa032653
Fontaine H, 2007, GASTROEN CLIN BIOL, V31, P504, DOI 10.1016/S0399-8320(07)89420-6
Halfon P, 2009, ANTIVIR THER, V14, P211
Ingiliz P, 2009, HEPATOLOGY, V49, P436, DOI 10.1002/hep.22665
ISHAK K, 1995, J HEPATOL, V22, P696, DOI 10.1016/0168-8278(95)80226-6
Laguno M, 2004, AIDS, V18, pF27, DOI 10.1097/00002030-200409030-00003
Macias J, 2009, HEPATOLOGY, V50, P1056, DOI 10.1002/hep.23136
Martin-Carbonero L, 2004, CLIN INFECT DIS, V38, P128, DOI 10.1086/380130
Martinez-Sierra C, 2003, CLIN INFECT DIS, V36, P491, DOI 10.1086/367643
Mohsen AH, 2003, GUT, V52, P1035, DOI 10.1136/gut.52.7.1035
Nunez M, 2007, AIDS RES HUM RETROV, V23, P972, DOI 10.1089/aid.2007.0011
Poynard T, 1997, LANCET, V349, P825, DOI 10.1016/S0140-6736(96)07642-8
Poynard T, 2004, CLIN CHEM, V50, P1344, DOI 10.1373/clinchem.2004.032227
Poynard T, 2003, J HEPATOL, V38, P257, DOI 10.1016/S0168-8278(02)00413-0
Rodriguez-Torres M, 2007, J HEPATOL, V46, P613, DOI 10.1016/j.jhep.2006.12.011
Schiavini M, 2006, HIV MED, V7, P331, DOI 10.1111/j.1468-1293.2006.00384.x
Soriano V, 2002, AIDS, V16, P813, DOI 10.1097/00002030-200204120-00001
Sulkowski MS, 2007, AIDS, V21, P2209, DOI 10.1097/QAD.0b013e3282f10de9
Sulkowski MS, 2000, JAMA-J AM MED ASSOC, V283, P74, DOI 10.1001/jama.283.1.74
Sulkowski MS, 2005, AIDS, V19, P585, DOI 10.1097/01.aids.0000163935.99401.25
TONG MJ, 1995, NEW ENGL J MED, V332, P1463, DOI 10.1056/NEJM199506013322202
Torriani FJ, 2004, NEW ENGL J MED, V351, P438, DOI 10.1056/NEJMoa040842
NR 32
TC 13
Z9 15
U1 0
U2 3
PU ELSEVIER
PI AMSTERDAM
PA RADARWEG 29, 1043 NX AMSTERDAM, NETHERLANDS
SN 0168-8278
EI 1600-0641
J9 J HEPATOL
JI J. Hepatol.
PD JAN
PY 2012
VL 56
IS 1
BP 49
EP 54
DI 10.1016/j.jhep.2011.05.028
PG 6
WC Gastroenterology & Hepatology
WE Science Citation Index Expanded (SCI-EXPANDED)
SC Gastroenterology & Hepatology
GA 867WC
UT WOS:000298484500013
PM 21781946
DA 2022-04-16
ER
PT J
AU Arena, U
Stasi, C
Mannoni, A
Benucci, M
Maddali-Bongi, S
Cammelli, D
Assarat, A
Marra, F
Pinzani, M
AF Arena, Umberto
Stasi, Cristina
Mannoni, Alessandro
Benucci, Maurizio
Maddali-Bongi, Susanna
Cammelli, Daniele
Assarat, Ali
Marra, Fabio
Pinzani, Massimo
TI Liver stiffness correlates with methotrexate cumulative dose in patients
with rheumatoid arthritis
SO DIGESTIVE AND LIVER DISEASE
LA English
DT Article
DE Liver fibrosis; Methotrexate; Non-invasive; Rheumatoid arthritis;
Transient elastography
ID LONG-TERM METHOTREXATE; TRANSIENT ELASTOGRAPHY; NONINVASIVE ASSESSMENT;
HEPATIC-FIBROSIS; PSORIASIS; BIOPSY; DIAGNOSIS; FIBROTEST; THERAPY
AB Background: Liver stiffness values were recently proposed to identify patients with methotrexate-induced liver fibrosis.
Aim of this study was to assess the clinical and laboratory determinants of the association between liver stiffness, measured by transient elastography, and methotrexate treatment in patients with rheumatoid arthritis in the absence of other factors contributing to liver damage and fibrosis.
Methods: 100 patients with rheumatoid arthritis, with a cumulative methotrexate dose ranging from 1530 to 13,000 mg over a mean period of 7.07 +/- 3.89 yrs, were retrospectively evaluated.
Results: The average liver stiffness value in the whole population was 4.93 +/- 1.8 kPa, excluding the presence of significant fibrosis. At univariate analysis, a significant correlation was found between liver stiffness and methotrexate cumulative dose, duration of treatment, alanine transaminases levels, body mass index, gamma glutamyl-transpeptidase and the presence of steatosis. At multivaria…
Conclusions: Chronic methotrexate treatment induces a progressive increase in liver stiffness corresponding to mild or moderate perisinusoidal fibrosis for values >9 kPa. (C) 2011 Published by Elsevier Ltd on behalf of Editrice Gastroenterologica Italiana S.r.l.
C1 [Arena, Umberto; Stasi, Cristina; Cammelli, Daniele; Assarat, Ali; Marra, Fabio; Pinzani, Massimo] Univ Florence, Dipartimento Med Interna, AOUC, I-50134 Florence, Italy.
[Mannoni, Alessandro] ASL, Sez Reumatol, Florence, Italy.
[Benucci, Maurizio] Nuovo Osped San Giovanni di Dio, UO Reumatol, Florence, Italy.
[Maddali-Bongi, Susanna; Marra, Fabio; Pinzani, Massimo] Univ Florence, Ctr Res Higher Educ & Transfer DENOThe, AOUC, I-50134 Florence, Italy.
RP Pinzani, M (通讯作者)，Univ Florence, Dipartimento Med Interna, AOUC, Viale GB Morgagni 85, I-50134 Florence, Italy.
EM m.pinzani@dmi.unifi.it
RI Stasi, Cristina/K-3473-2016; Marra, Fabio/K-7263-2016
OI Stasi, Cristina/0000-0002-9146-9968; Marra, Fabio/0000-0001-8629-0878
CR AHERN MJ, 1991, ANN RHEUM DIS, V50, P477, DOI 10.1136/ard.50.7.477
Aithal GP, 2004, ALIMENT PHARM THER, V19, P391, DOI 10.1046/j.1365-2036.2004.01819.x
Arena U, 2008, GUT, V57, P1288, DOI 10.1136/gut.2008.149708
Belinsky GS, 2007, TOXICOL SCI, V97, P582, DOI 10.1093/toxsci/kfm067
Berends MAM, 2007, LIVER INT, V27, P639, DOI 10.1111/j.1478-3231.2007.01489.x
Berkun Y, 2004, ANN RHEUM DIS, V63, P1227, DOI 10.1136/ard.2003.016337
Beyeler C, 1997, BRIT J RHEUMATOL, V36, P338
BOFFA MJ, 1995, BRIT J DERMATOL, V133, P774
Castera L, 2005, GASTROENTEROLOGY, V128, P343, DOI 10.1053/j.gastro.2004.11.018
Castera L, 2010, GUT, V59, P861, DOI 10.1136/gut.2010.214650
Castera L, 2010, HEPATOLOGY, V51, P828, DOI 10.1002/hep.23425
Chalmers RJG, 2005, BRIT J DERMATOL, V152, P444, DOI 10.1111/J.1365-2133.2005.06422.X
Colombo S, 2011, DIGEST LIVER DIS, V43, P231, DOI 10.1016/j.dld.2010.07.008
Grundy SM, 2004, CIRCULATION, V109, P433, DOI 10.1161/01.CIR.0000111245.75752.C6
Guido M, 2004, GUT, V53, P1878
HERSH EM, 1966, CANCER, V19, P600, DOI 10.1002/1097-0142(196604)19:4<600::AID-CNCR2820190420>3.0.CO;2-3
Inoue S, 2009, YAKUGAKU ZASSHI, V129, P843, DOI 10.1248/yakushi.129.843
Kleiner DE, 2005, HEPATOLOGY, V41, P1313, DOI 10.1002/hep.20701
KREMER JM, 1995, ARTHRITIS RHEUM, V38, P1194, DOI 10.1002/art.1780380904
KREMER JM, 1994, ARTHRITIS RHEUM-US, V37, P316, DOI 10.1002/art.1780370304
Kwoh CK, 2002, ARTHRITIS RHEUM-US, V46, P328
Laharie D, 2006, ALIMENT PHARM THER, V23, P1621, DOI 10.1111/j.1365-2036.2006.02929.x
Laharie D, 2010, J HEPATOL, V53, P1035, DOI 10.1016/j.jhep.2010.04.043
Malatjalian DA, 1996, CAN J GASTROENTEROL, V10, P369, DOI 10.1155/1996/213596
Mendes FD, 2007, AM J GASTROENTEROL, V102, P344, DOI 10.1111/j.1572-0241.2006.00947.x
Nobili V, 2008, HEPATOLOGY, V48, P442, DOI 10.1002/hep.22376
Novo E, 2008, FIBROGENESIS TISSUE, V1, DOI 10.1186/1755-1536-1-5
Park S-H, 2010, JOINT BONE SPINE MAY
Parola M, 2001, J HEPATOL, V35, P297, DOI 10.1016/S0168-8278(01)00142-8
Pinzani M, 2008, NAT CLIN PRACT GASTR, V5, P95, DOI 10.1038/ncpgasthep1025
Ramachandran R, 2009, J CLIN PATHOL, V62, P481, DOI 10.1136/jcp.2008.058248
Richard S, 2000, RHEUMATOLOGY, V39, P50, DOI 10.1093/rheumatology/39.1.50
Roulot D, 2008, J HEPATOL, V48, P606, DOI 10.1016/j.jhep.2007.11.020
Salliot C, 2009, ANN RHEUM DIS, V68, P1100, DOI 10.1136/ard.2008.093690
Schmiegelow K, 2009, BRIT J HAEMATOL, V146, P489, DOI 10.1111/j.1365-2141.2009.07765.x
Stasi C, 2009, DIGEST LIVER DIS, V41, P863, DOI 10.1016/j.dld.2009.04.002
TISHLER M, 1992, RHEUMATOL INT, V12, P39
Ventura P, 2005, LIVER INT, V25, P49, DOI 10.1111/j.1478-3231.2005.01042.x
Viguier M, 2004, HEPATOLOGY, V40, P452, DOI 10.1002/hep.20305
Visser K, 2009, ANN RHEUM DIS, V68, P1086, DOI 10.1136/ard.2008.094474
Vizzutti F, 2009, GUT, V58, P157, DOI 10.1136/gut.2008.156489
WHITINGOKEEFE QE, 1991, AM J MED, V90, P711
Zachariae H, 2001, BRIT J DERMATOL, V144, P100, DOI 10.1046/j.1365-2133.2001.03959.x
Ziol M, 2005, HEPATOLOGY, V41, P48, DOI 10.1002/hep.20506
NR 44
TC 29
Z9 30
U1 0
U2 3
PU ELSEVIER SCIENCE INC
PI NEW YORK
PA STE 800, 230 PARK AVE, NEW YORK, NY 10169 USA
SN 1590-8658
EI 1878-3562
J9 DIGEST LIVER DIS
JI Dig. Liver Dis.
PD FEB
PY 2012
VL 44
IS 2
BP 149
EP 153
DI 10.1016/j.dld.2011.08.013
PG 5
WC Gastroenterology & Hepatology
WE Science Citation Index Expanded (SCI-EXPANDED)
SC Gastroenterology & Hepatology
GA 904NM
UT WOS:000301205100009
PM 21930442
DA 2022-04-16
ER
PT J
AU Shavakhi, A
Hajalikhani, M
Minakari, M
Norian, A
Riahi, R
Azarnia, M
Liaghat, L
AF Shavakhi, Ahmad
Hajalikhani, Mehri
Minakari, Mohammad
Norian, Alireza
Riahi, Rahil
Azarnia, Mina
Liaghat, Lida
TI The association of non-O blood group and severity of liver fibrosis in
patients with chronic hepatitis C infection
SO JOURNAL OF RESEARCH IN MEDICAL SCIENCES
LA English
DT Article
DE ABO Blood Groups; Hepatitis C; Liver Fibrosis; Thrombosis
ID FACTOR-V-LEIDEN; VENOUS THROMBOSIS; NATURAL-HISTORY; RISK-FACTORS;
FACTOR-VIII; DISEASE; POLYMORPHISM; PROGRESSION; POPULATION; VIRUS
AB Background: The progression rate of liver fibrosis is variable among patients with hepatitis C virus (HCV) infection. It is affected by environmental and genetic factors. We determined the association between ABO blood groups and the severity of liver fibrosis in HCV patients. Materials and Methods: This cross-sectional study was conducted on adult patients with chronic HCV infection who refer…
C1 [Hajalikhani, Mehri; Riahi, Rahil; Azarnia, Mina; Liaghat, Lida] Isfahan Univ Med Sci, Sch Med, Dept Internal Med, Esfahan, Iran.
[Shavakhi, Ahmad; Minakari, Mohammad] Isfahan Univ Med Sci, Sch Med, Dept Gastroenterol, Esfahan, Iran.
[Norian, Alireza] Shiraz Univ Med Sci, Sch Med, Dept Ophthalmol, Shiraz, Iran.
RP Hajalikhani, M (通讯作者)，Isfahan Univ Med Sci, Sch Med, Dept Internal Med, Esfahan, Iran.
EM hajalikhani2003@yahoo.com
RI shavakhi, ahmad/N-1236-2018; riahi samani, rahil/D-2823-2018
OI riahi samani, rahil/0000-0002-5127-0225; Ahmad,
Shavakhi/0000-0002-7353-1393; Minakari, Mohammad/0000-0002-7952-9315
FU Isfahan University of Medical Sciences, Isfahan, Iran [389423]
FX This study was supported by Isfahan University of Medical Sciences,
Isfahan, Iran (thesis number: 389423). Authors are thankful to Ali
Gholamrezaei (MD, Poursina Hakim Research Institute) who helped us in
data analysis and preparing this report.
CR Anstee QM, 2004, HEPATOLOGY, V40, p534A
Anstee QM, 2011, CLIN RES HEPATOL GAS, V35, P526, DOI 10.1016/j.clinre.2011.03.011
BEDOSSA P, 1994, HEPATOLOGY, V20, P15
Clark P, 2011, FUTUR CARDIOL, V7, P191, DOI [10.2217/fca.10.191, 10.2217/FCA.10.191]
GILL JC, 1987, BLOOD, V69, P1691
Jukic I, 2009, CROAT MED J, V50, P550, DOI 10.3325/cmj.2009.50.550
Kafi-Abad SA, 2009, TRANSFUSION, V49, P2214, DOI 10.1111/j.1537-2995.2009.02245.x
Kamphuisen PW, 2001, ARTERIOSCL THROM VAS, V21, P731, DOI 10.1161/01.ATV.21.5.731
KOSTER T, 1995, LANCET, V345, P152, DOI 10.1016/S0140-6736(95)90166-3
Kraaijenhagen RA, 2000, THROMB HAEMOSTASIS, V83, P5
Lima MBPLV, 2009, GENET MOL BIOL, V32, P264, DOI 10.1590/S1415-47572009000200010
Mallat A, 2008, J HEPATOL, V48, P657, DOI 10.1016/j.jhep.2008.01.004
Merat S, 2010, INT J INFECT DIS, V14, pE113, DOI 10.1016/j.ijid.2009.11.032
Papatheodoridis GV, 2009, J HEPATOL, V51, P931, DOI 10.1016/j.jhep.2009.06.023
Papatheodoridis GV, 2003, GUT, V52, P404, DOI 10.1136/gut.52.3.404
Poujol-Robert A, 2004, HEPATOLOGY, V39, P1174, DOI 10.1002/hep.20166
Poujol-Robert A, 2004, AM J GASTROENTEROL, V99, P527, DOI 10.1111/j.1572-0241.2004.04092.x
Poujol-Robert A, 2006, DIGEST DIS SCI, V51, P1633, DOI 10.1007/s10620-006-9121-5
Robert A, 2000, THROMB HAEMOSTASIS, V83, P630
Seeff LB, 2002, HEPATOLOGY, V36, pS35, DOI 10.1053/jhep.2002.36806
Trepo E, 2011, HEPATOLOGY, V54, P60, DOI 10.1002/hep.24350
Wright M, 2003, GUT, V52, P1206, DOI 10.1136/gut.52.8.1206
Wu O, 2008, J THROMB HAEMOST, V6, P62
Yee TT, 2000, GUT, V47, P845, DOI 10.1136/gut.47.6.845
NR 24
TC 6
Z9 8
U1 0
U2 1
PU WOLTERS KLUWER MEDKNOW PUBLICATIONS
PI MUMBAI
PA WOLTERS KLUWER INDIA PVT LTD , A-202, 2ND FLR, QUBE, C T S NO 1498A-2
VILLAGE MAROL, ANDHERI EAST, MUMBAI, 400059, INDIA
SN 1735-1995
EI 1735-7136
J9 J RES MED SCI
JI J. Res. Med. Sci.
PD MAY
PY 2012
VL 17
IS 5
BP 466
EP 469
PG 4
WC Medicine, General & Internal
WE Science Citation Index Expanded (SCI-EXPANDED)
SC General & Internal Medicine
GA 997QB
UT WOS:000308179800011
PM 23626613
DA 2022-04-16
ER
PT J
AU Liu, B
Wu, R
Zhang, W
Zhang, F
Zhou, HM
Wang, LL
Xiao, XQ
Zhang, X
Wu, XL
AF Liu, Bo
Wu, Rong
Zhang, Wei
Zhang, Feng
Zhou, Huamei
Wang, Lulu
Xiao, Xiaoqiu
Zhang, Xia
Wu, Xiaoling
TI Fosinopril Improves Liver Fibrosis by Upregulating
ACE2/Angiotensin-(1-7) Axis Activation in Rats with Nonalcoholic
Steatohepatitis
SO LATIN AMERICAN JOURNAL OF PHARMACY
LA English
DT Article
DE Adiponectin; Angiotensin converting enzyme 2; Fosinopril; Leptin; Liver
fibrosis; Non-alcoholic steatohepatitis
ID RENIN-ANGIOTENSIN SYSTEM; CONVERTING ENZYME-INHIBITION; HEPATIC STELLATE
CELLS; FATTY LIVER; RECEPTOR BLOCKADE; TYPE-1 RECEPTOR; LEPTIN; DISEASE;
ADIPONECTIN; MICE
AB The aim of this research was to evaluate the effect of the angiotensin converting enzyme (ACE) inhibitor fosinopril on liver fibrosis in rats with high fat diet (HFD) induced nonalcoholic steatohepatitis (NASH). We found that treatment with fosinopril improved liver fibrosis. Moreover, treatment with fosinopril decreased serum Angiotensin (Ang) II, leptin, transforming growth factor beta 1 and…
C1 [Liu, Bo; Wu, Rong; Zhang, Wei; Zhang, Feng; Zhou, Huamei; Wang, Lulu; Zhang, Xia; Wu, Xiaoling] Chongqing Med Univ, Affiliated Hosp 2, Dept Gastroenterol & Hepatol, Chongqing 400010, Peoples R China.
[Xiao, Xiaoqiu] Chongqing Med Univ, Affiliated Hosp 2, Dept Infect Dis, Chongqing 400010, Peoples R China.
[Xiao, Xiaoqiu] Chongqing Med Univ, Inst Life Sci, Chongqing 400016, Peoples R China.
RP Wu, XL (通讯作者)，Chongqing Med Univ, Affiliated Hosp 2, Dept Gastroenterol & Hepatol, Chongqing 400010, Peoples R China.
EM xlwu2012@163.com
RI Xiao, Xiaoqiu/K-7672-2019
OI Xiao, Xiaoqiu/0000-0002-4568-8772
CR Abbas G, 2011, AM J THER, V18, pE202, DOI 10.1097/MJT.0b013e3181df8df5
Angulo P, 2007, ALIMENT PHARM THER, V25, P883, DOI 10.1111/j.1365-2036.2007.03246.x
Bataller R, 2000, GASTROENTEROLOGY, V118, P1149, DOI 10.1016/S0016-5085(00)70368-4
Bataller R, 2003, GASTROENTEROLOGY, V125, P117, DOI 10.1016/S0016-5085(03)00695-4
Bertolani Cristiana, 2008, Pathophysiology, V15, P91, DOI 10.1016/j.pathophys.2008.05.001
de Alwis NMW, 2008, J HEPATOL, V48, pS104, DOI 10.1016/j.jhep.2008.01.009
Ding XK, 2005, AM J PATHOL, V166, P1655, DOI 10.1016/S0002-9440(10)62476-5
El-Demerdash E, 2008, CLIN EXP PHARMACOL P, V35, P159, DOI 10.1111/j.1440-1681.2007.04797.x
Fan JG, 2009, J HEPATOL, V50, P204, DOI 10.1016/j.jhep.2008.10.010
Fassio E, 2004, HEPATOLOGY, V40, P820, DOI 10.1002/hep.20410
Ferrario CM, 2005, CIRCULATION, V111, P2605, DOI 10.1161/CIRCULATIONAHA.104.510461
Gembardt F, 2005, PEPTIDES, V26, P1270, DOI 10.1016/j.peptides.2005.01.009
Santos SHS, 2008, DIABETES, V57, P340, DOI 10.2337/db07-0953
Huang ML, 2010, CLIN EXP PHARMACOL P, V37, pe1, DOI 10.1111/j.1440-1681.2009.05302.x
Huentelman MJ, 2005, EXP PHYSIOL, V90, P783, DOI 10.1113/expphysiol.2005.031096
Ikejima K, 2002, GASTROENTEROLOGY, V122, P1399, DOI 10.1053/gast.2002.32995
Ikejima K, 2001, HEPATOLOGY, V34, P288, DOI 10.1053/jhep.2001.26518
ISHAK K, 1995, J HEPATOL, V22, P696, DOI 10.1016/0168-8278(95)80226-6
Kamada Y, 2003, GASTROENTEROLOGY, V125, P1796, DOI 10.1053/j.gastro.2003.08.029
Kim S, 2002, J NUTR, V132, P1135, DOI 10.1093/jn/132.6.1135
Kim S, 2006, J BIOMED BIOTECHNOL, DOI 10.1155/JBB/2006/27012
Kleiner DE, 2005, HEPATOLOGY, V41, P1313, DOI 10.1002/hep.20701
Krysiak R, 2010, ENDOKRYNOL POL, V61, P280
Leclercq IA, 2002, J HEPATOL, V37, P206, DOI 10.1016/S0168-8278(02)00102-2
Lubel JS, 2009, CLIN SCI, V117, P375, DOI 10.1042/CS20080647
Osterreicher CH, 2009, HEPATOLOGY, V50, P929, DOI 10.1002/hep.23104
Paizis G, 2005, GUT, V54, P1790, DOI 10.1136/gut.2004.062398
Paizis G, 2001, J HEPATOL, V35, P376, DOI 10.1016/S0168-8278(01)00146-5
Paul M, 2006, PHYSIOL REV, V86, P747, DOI 10.1152/physrev.00036.2005
Pereira RM, 2007, J HEPATOL, V46, P674, DOI 10.1016/j.jhep.2006.10.018
Ran JM, 2006, METABOLISM, V55, P478, DOI 10.1016/j.metabol.2005.10.009
Santos RAS, 2003, P NATL ACAD SCI USA, V100, P8258, DOI 10.1073/pnas.1432869100
Santos RAS, 2005, EXPERT OPIN INV DRUG, V14, P1019, DOI 10.1517/13543784.14.8.1019
Santos SHS, 2010, ARTERIOSCL THROM VAS, V30, P953, DOI 10.1161/ATVBAHA.109.200493
Saxena NK, 2004, FASEB J, V18, P1612, DOI 10.1096/fj.04-1847fje
Skurk T, 2005, OBES RES, V13, P969, DOI 10.1038/oby.2005.113
Sun Y, 2000, HYPERTENSION, V35, P1078, DOI 10.1161/01.HYP.35.5.1078
Toblli JE, 2008, OBESITY, V16, P770, DOI 10.1038/oby.2007.114
Turkay C, 2008, DIGEST DIS SCI, V53, P789, DOI 10.1007/s10620-007-9941-y
Velkoska E, 2010, NUTR METAB CARDIOVAS, V20, P49, DOI 10.1016/j.numecd.2009.02.004
Weisinger RS, 2009, PHYSIOL BEHAV, V98, P192, DOI 10.1016/j.physbeh.2009.05.009
Xu W, 2006, J GASTROEN HEPATOL, V21, P1250, DOI 10.1111/j.1440-1746.2006.04331.x
Xu ZJ, 2010, DIGEST DIS SCI, V55, P931, DOI 10.1007/s10620-009-0815-3
Zhang X, 2009, CLIN EXP PHARMACOL P, V36, P631, DOI 10.1111/j.1440-1681.2008.05129.x
NR 44
TC 0
Z9 1
U1 0
U2 2
PU COLEGIO FARMACEUTICOS PROVINCIA DE BUENOS AIRES
PI LA PLATA
PA DEPT CIENTIFICO, CALLE 5 NO 966, LA PLATA, 00000, ARGENTINA
SN 0326-2383
J9 LAT AM J PHARM
JI Lat. Am. J. Pharm.
PD MAY
PY 2012
VL 31
IS 4
BP 588
EP 596
PG 9
WC Pharmacology & Pharmacy
WE Science Citation Index Expanded (SCI-EXPANDED)
SC Pharmacology & Pharmacy
GA 996TZ
UT WOS:000308119000015
DA 2022-04-16
ER
PT J
AU Kang, M
Jeong, SJ
Park, SY
Lee, HJ
Kim, HJ
Park, KH
Ye, SK
Kim, SH
Lee, JW
AF Kang, Minkyung
Jeong, Soo-Jin
Park, Sook Young
Lee, Hyo Jeong
Kim, Hyun Jeong
Park, Ki Hun
Ye, Sang-Kyu
Kim, Sung-Hoon
Lee, Jung Weon
TI Antagonistic regulation of transmembrane 4 L6 family member 5 attenuates
fibrotic phenotypes in CCl4-treated mice
SO FEBS JOURNAL
LA English
DT Article
DE anti-TM4SF5; CCl4-mediated liver injury model; cytokine; liver fibrosis;
tetraspanin
ID EPITHELIAL-MESENCHYMAL TRANSITION; LIVER FIBROSIS; THERAPEUTIC TARGETS;
TGF-BETA; TM4SF5; HEPATOCYTES; PROGRESSION; CELLS; TETRASPANIN;
INHIBITION
AB The development of liver fibrosis from chronic inflammation can involve epithelialmesenchymal transition (EMT). Severe liver fibrosis can progress to cirrhosis, and further to hepatocellular carcinoma. Because the tetraspanin transmembrane 4 L6 family member 5 (TM4SF5) induces EMT and is highly expressed in hepatocellular carcinoma, it is of interest to investigate whether TM4SF5 expression is…
C1 [Kang, Minkyung; Lee, Jung Weon] Seoul Natl Univ, Coll Pharm, Dept Pharm, Res Inst Pharmaceut Sci,Cell Dynam Res Ctr, Seoul 151742, South Korea.
[Kang, Minkyung; Ye, Sang-Kyu] Seoul Natl Univ, Coll Pharm, Dept Biomed Sci, Seoul 151742, South Korea.
[Jeong, Soo-Jin; Lee, Hyo Jeong; Kim, Sung-Hoon] Kyung Hee Univ, Coll Oriental Med, Canc Prevent Mat Dev Res Ctr, Seoul, South Korea.
[Park, Sook Young; Kim, Hyun Jeong] Seoul Natl Univ, Sch Dent, Dept Dent Anesthesiol, Seoul 151742, South Korea.
[Park, Sook Young; Kim, Hyun Jeong] Seoul Natl Univ, Sch Dent, Dent Res Inst, Seoul 151742, South Korea.
[Park, Ki Hun] Gyeongsang Natl Univ, Div Appl Life Sci, Jinju, South Korea.
RP Lee, JW (通讯作者)，Seoul Natl Univ, Coll Pharm, Dept Pharm, Res Inst Pharmaceut Sci,Cell Dynam Res Ctr, Seoul 151742, South Korea.
EM jwl@snu.ac.kr
RI Lee, Jung Weon/AAC-1146-2020; Lee, Jung Weon/F-9149-2012; Ye, Sang
Kyu/J-2768-2012
OI Lee, Jung Weon/0000-0003-2722-8200; kim, sunghoon/0000-0002-1570-3230
FU Tumor Microenvironment Research Center (GCRC) [2011-0030678]; NRF by the
Ministry of Education, Science and Technology of Korea, [2011-0016446,
NRF-M1AXA002-2011-0028411]; Ministry for Health, Welfare & Family
Affairs, Republic of KoreaMinistry of Health & Welfare, Republic of
Korea [A100727]
FX This work was supported by a Tumor Microenvironment Research Center
(GCRC) grant (2011-0030678), a senior researchers' program (Leap
research, 2011-0016446) and a Global Frontier Project grant
(NRF-M1AXA002-2011-0028411) through NRF by the Ministry of Education,
Science and Technology of Korea, and a grant of the Korean Health
Technology R&D Project (A100727), Ministry for Health, Welfare & Family
Affairs, Republic of Korea to J. W. Lee.
CR Bataller R, 2005, J CLIN INVEST, V115, P209, DOI 10.1172/JCI200524282
Beaussier M, 2007, LAB INVEST, V87, P292, DOI 10.1038/labinvest.3700513
Caja L, 2007, CELL SIGNAL, V19, P683, DOI 10.1016/j.cellsig.2006.09.002
Choi SS, 2009, HEPATOLOGY, V50, P2007, DOI 10.1002/hep.23196
Gressner AM, 2006, J CELL MOL MED, V10, P76, DOI 10.1111/j.1582-4934.2006.tb00292.x
Jarcuska P, 2010, CLIN CHIM ACTA, V411, P1009, DOI 10.1016/j.cca.2010.04.009
Kalluri R, 2003, J CLIN INVEST, V112, P1776, DOI 10.1172/JCI200320530
Kim H, 2010, BBA-MOL CELL RES, V1803, P975, DOI 10.1016/j.bbamcr.2010.04.001
Lee SA, 2008, J CLIN INVEST, V118, P1354, DOI 10.1172/JCI33768
Lee SA, 2011, FRONT BIOSCI-LANDMRK, V16, P1752, DOI 10.2741/3818
Lee SA, 2010, J CELL BIOCHEM, V111, P59, DOI 10.1002/jcb.22662
Lee SA, 2009, HEPATOLOGY, V49, P1316, DOI 10.1002/hep.22777
Meindl-Beinker NM, 2008, J GASTROEN HEPATOL, V23, pS122, DOI 10.1111/j.1440-1746.2007.05297.x
Muschel RJ, 2008, J CLIN INVEST, V118, P1347, DOI 10.1172/JCI35308
Sangiovanni A, 2004, GASTROENTEROLOGY, V126, P1005, DOI 10.1053/j.gastro.2003.12.049
Seo WD, 2005, BIOORG MED CHEM LETT, V15, P5514, DOI 10.1016/j.bmcl.2005.08.087
Severi T, 2010, ACTA PHARMACOL SIN, V31, P1409, DOI 10.1038/aps.2010.142
Wright MD, 2000, PROTEIN SCI, V9, P1594, DOI 10.1110/ps.9.8.1594
Wynn TA, 2008, J PATHOL, V214, P199, DOI 10.1002/path.2277
Zhong W, 2009, HEPATOLOGY, V50, P1524, DOI 10.1002/hep.23189
NR 20
TC 16
Z9 17
U1 0
U2 5
PU WILEY-BLACKWELL
PI HOBOKEN
PA 111 RIVER ST, HOBOKEN 07030-5774, NJ USA
SN 1742-464X
J9 FEBS J
JI FEBS J.
PD FEB
PY 2012
VL 279
IS 4
BP 625
EP 635
DI 10.1111/j.1742-4658.2011.08452.x
PG 11
WC Biochemistry & Molecular Biology
WE Science Citation Index Expanded (SCI-EXPANDED)
SC Biochemistry & Molecular Biology
GA 882FO
UT WOS:000299548700011
PM 22177033
DA 2022-04-16
ER
PT J
AU Bian, ZL
Ma, X
AF Bian, Zhaolian
Ma, Xiong
TI Liver fibrogenesis in non-alcoholic steatohepatitis
SO FRONTIERS IN PHYSIOLOGY
LA English
DT Review
DE non-alcoholic fatty liver disease; hepatic stellate cell; hepatic
fibrosis; cirrhosis
ID HEPATIC STELLATE CELLS; KILLER T-CELLS; MORBIDLY OBESE-PATIENTS;
PLACEBO-CONTROLLED TRIAL; FATTY LIVER; INSULIN-RESISTANCE; OXIDATIVE
STRESS; LIPID-PEROXIDATION; RAT MODEL; FIBROSIS
AB Non-alcoholic fatty liver disease (NAFLD) is emerging as one of the most common chronic liver diseases in developed western countries. Non-alcoholic steatohepatitis (NASH) is the most severe form of NAFLD, and can progress to more severe forms of liver disease, including fibrosis, cirrhosis, and even hepatocellular carcinoma. The activation of hepatic stellate cells plays a critical role in NA…
C1 [Bian, Zhaolian; Ma, Xiong] Shanghai Jiao Tong Univ, Sch Med, Renji Hosp, Shanghai Inst Digest & Dis,Div Gastroenterol & He, Shanghai 200001, Peoples R China.
[Bian, Zhaolian; Ma, Xiong] Shanghai Jiao Tong Univ, Minist Hlth, Key Lab Gastroenterol & Hepatol, Shanghai 200001, Peoples R China.
RP Ma, X (通讯作者)，Shanghai Jiao Tong Univ, Sch Med, Renji Hosp, Shanghai Inst Digest & Dis,Div Gastroenterol & He, 145 Shandong Middle Rd, Shanghai 200001, Peoples R China.
EM maxiongmd@hotmail.com
CR Adler M, 2011, WORLD J GASTROENTERO, V17, P1725, DOI 10.3748/wjg.v17.i13.1725
Aithal GP, 2008, GASTROENTEROLOGY, V135, P1176, DOI 10.1053/j.gastro.2008.06.047
Asano T, 2009, J GASTROEN HEPATOL, V24, P1669, DOI 10.1111/j.1440-1746.2009.06039.x
Bataller R, 2005, ANTIOXID REDOX SIGN, V7, P1346, DOI 10.1089/ars.2005.7.1346
Beaven SW, 2011, GASTROENTEROLOGY, V140, P1052, DOI 10.1053/j.gastro.2010.11.053
Belfort R, 2006, NEW ENGL J MED, V355, P2297, DOI 10.1056/NEJMoa060326
Bloom SR, 2008, MOL INTERV, V8, P82, DOI 10.1124/mi.8.2.6
Brun P, 2005, AM J PHYSIOL-GASTR L, V289, pG571, DOI 10.1152/ajpgi.00537.2004
Brunt EM, 2004, SEMIN LIVER DIS, V24, P3
Bugianesi E, 2004, HEPATOLOGY, V39, P179, DOI 10.1002/hep.20023
Cao Q, 2007, J HEPATOL, V46, P124, DOI 10.1016/j.jhep.2006.07.027
Chalasani N, 2004, AM J GASTROENTEROL, V99, P1497, DOI 10.1111/j.1572-0241.2004.30159.x
Chitturi S, 2002, HEPATOLOGY, V35, P373, DOI 10.1053/jhep.2002.30692
Choi SS, 2010, J BIOL CHEM, V285, P36551, DOI 10.1074/jbc.M110.168542
Cohen JC, 2011, SCIENCE, V332, P1519, DOI 10.1126/science.1204265
Cressman DE, 1996, SCIENCE, V274, P1379, DOI 10.1126/science.274.5291.1379
Day CP, 1998, GASTROENTEROLOGY, V114, P842, DOI 10.1016/S0016-5085(98)70599-2
De Minicis S, 2006, GASTROENTEROLOGY, V131, P272, DOI 10.1053/j.gastro.2006.05.048
De Minicis S, 2011, EXPERT REV GASTROENT, V5, P179, DOI [10.1586/EGH.11.28, 10.1586/egh.11.28]
De Minicis S, 2010, HEPATOLOGY, V52, P1420, DOI 10.1002/hep.23804
Deng QG, 2005, HEPATOLOGY, V42, P905, DOI 10.1002/hep.20877
Deng ZB, 2009, HEPATOLOGY, V50, P1412, DOI 10.1002/hep.23148
El-Assal O, 2004, CELL MOL IMMUNOL, V1, P205
Elinav E, 2006, J PATHOL, V208, P74, DOI 10.1002/path.1869
Farrell GC, 2006, HEPATOLOGY, V43, pS99, DOI 10.1002/hep.20973
Fiorucci S, 2004, GASTROENTEROLOGY, V127, P1497, DOI 10.1053/j.gastro.2004.08.001
Fracanzani AL, 2008, HEPATOLOGY, V48, P792, DOI 10.1002/hep.22429
Gastaldelli A, 2010, ALIMENT PHARM THER, V32, P769, DOI 10.1111/j.1365-2036.2010.04405.x
George J, 2003, J HEPATOL, V39, P756, DOI 10.1016/S0168-8278(03)00376-3
Guimaraes ELM, 2006, LIVER INT, V26, P477, DOI 10.1111/j.1478-3231.2006.01245.x
HALAAS JL, 1995, SCIENCE, V269, P543, DOI 10.1126/science.7624777
Hegde S, 2010, IMMUNOLOGY, V130, P471, DOI 10.1111/j.1365-2567.2010.03293.x
Ikeda R, 2011, INFLAMM RES, V60, P597, DOI 10.1007/s00011-011-0309-6
Ishikawa S, 2011, J HEPATOL, V54, P1195, DOI 10.1016/j.jhep.2010.08.022
Jin XL, 2006, HEPATOLOGY, V43, P474, DOI 10.1002/hep.21087
Jou J, 2008, SEMIN LIVER DIS, V28, P370, DOI 10.1055/s-0028-1091981
Kaji K, 2011, AM J PHYSIOL-GASTR L, V300, pG1094, DOI 10.1152/ajpgi.00365.2010
Kamada Y, 2003, GASTROENTEROLOGY, V125, P1796, DOI 10.1053/j.gastro.2003.08.029
Kamada Y, 2007, J HEPATOL, V47, P556, DOI 10.1016/j.jhep.2007.03.020
Kim HJ, 2004, DIABETES, V53, P1060, DOI 10.2337/diabetes.53.4.1060
Kleiner DE, 2005, HEPATOLOGY, V41, P1313, DOI 10.1002/hep.20701
Kodama Y, 2009, GASTROENTEROLOGY, V137, P1467, DOI 10.1053/j.gastro.2009.06.045
Koek GH, 2011, CLIN CHIM ACTA, V412, P1297, DOI 10.1016/j.cca.2011.04.013
Krawczyk M, 2010, BEST PRACT RES CL GA, V24, P695, DOI 10.1016/j.bpg.2010.08.005
Kremer M, 2010, HEPATOLOGY, V51, P130, DOI 10.1002/hep.23292
Kukla M, 2011, MOL MED, V17, P1397, DOI 10.2119/molmed.2010.00105
Kukla M, 2010, POL J PATHOL, V61, P147
Kukla M, 2010, SCAND J GASTROENTERO, V45, P235, DOI 10.3109/00365520903443852
Law K, 2010, CLIN LIVER DIS, V14, P591, DOI 10.1016/j.cld.2010.07.006
Leclercq IA, 2007, LAB INVEST, V87, P56, DOI 10.1038/labinvest.3700489
Lemoine M, 2009, LIVER INT, V29, P1431, DOI 10.1111/j.1478-3231.2009.02022.x
Li JA, 2010, PLOS ONE, V5, DOI 10.1371/journal.pone.0013955
Li J, 2011, INT J MOL SCI, V12, P2434, DOI 10.3390/ijms12042434
Li ZP, 2005, HEPATOLOGY, V42, P880, DOI 10.1002/hep.20826
Mallat A, 2011, J HEPATOL, V55, P1452, DOI 10.1016/j.jhep.2011.05.018
de Oliveira CPMS, 2008, HEPATOL RES, V38, P159, DOI 10.1111/j.1872-034X.2007.00215.x
Marra F, 2005, ALIMENT PHARM THER, V22, P44, DOI 10.1111/j.1365-2036.2005.02595.x
Marra F, 2011, DIGEST DIS, V29, P371, DOI 10.1159/000329799
Marra F, 2009, HEPATOLOGY, V50, P957, DOI 10.1002/hep.23046
Matsunami T, 2010, INT J CLIN EXP PATHO, V3, P472
McCarty MF, 2011, MED HYPOTHESES, V77, P550, DOI 10.1016/j.mehy.2011.06.029
Medici V, 2010, OBESITY, V18, P2268, DOI 10.1038/oby.2010.95
Miura K, 2010, GASTROENTEROLOGY, V139, P323, DOI 10.1053/j.gastro.2010.03.052
Nakagami H, 2012, MOL MED REP, V5, P37, DOI 10.3892/mmr.2011.594
Nakayama H, 2007, METABOLISM, V56, P470, DOI 10.1016/j.metabol.2006.11.004
Ota T, 2007, GASTROENTEROLOGY, V132, P282, DOI 10.1053/j.gastro.2006.10.014
Paradis V, 2001, HEPATOLOGY, V34, P738, DOI 10.1053/jhep.2001.28055
Pinzani M, 2011, DIGEST DIS, V29, P243, DOI 10.1159/000323928
Polyzos SA, 2010, DIABETES OBES METAB, V12, P365, DOI 10.1111/j.1463-1326.2009.01176.x
Promrat K, 2004, HEPATOLOGY, V39, P188, DOI 10.1002/hep.20012
Ratziu V, 2008, GASTROENTEROLOGY, V135, P100, DOI 10.1053/j.gastro.2008.03.078
Ratziu V, 2010, HEPATOLOGY, V51, P445, DOI 10.1002/hep.23270
Renga B, 2011, INFLAMM RES, V60, P577, DOI 10.1007/s00011-010-0306-1
Rinella ME, 2004, J HEPATOL, V40, P47, DOI 10.1016/j.jhep.2003.09.020
Rombouts K, 2010, DIGEST DIS, V28, P229, DOI 10.1159/000282094
Sahai A, 2004, AM J PHYSIOL-GASTR L, V287, pG264, DOI 10.1152/ajpgi.00002.2004
Salman TA, 2010, HEPATOL INT, V4, P767, DOI 10.1007/s12072-010-9216-0
Sanyal AJ, 2004, CLIN GASTROENTEROL H, V2, P1107, DOI 10.1016/S1542-3565(04)00457-4
Schattenberg JM, 2010, DIGEST DIS, V28, P247, DOI 10.1159/000282097
Seki E, 2007, NAT MED, V13, P1324, DOI 10.1038/nm1663
Sell H, 2010, J CLIN ENDOCR METAB, V95, P2892, DOI 10.1210/jc.2009-2374
Shigeki TA, 2006, CLIN CHIM ACTA, V364, P33, DOI 10.1016/j.cca.2005.06.014
Syn WK, 2010, HEPATOLOGY, V51, P1998, DOI 10.1002/hep.23599
Tajiri K, 2009, EUR J GASTROEN HEPAT, V21, P673, DOI 10.1097/MEG.0b013e32831bc3d6
Tarrats N, 2011, HEPATOLOGY, V54, P319, DOI 10.1002/hep.24388
Tilg H, 2010, HEPATOLOGY, V52, P1836, DOI 10.1002/hep.24001
Urtasun R, 2008, CLIN LIVER DIS, V12, P769, DOI 10.1016/j.cld.2008.07.005
Uygun A, 2000, AM J GASTROENTEROL, V95, P3584
Vera M, 2006, REV ESP ENFERM DIG, V98, P674, DOI 10.4321/s1130-01082006000900005
Wagner M, 2011, HEPATOLOGY, V53, P1023, DOI 10.1002/hep.24148
Watanabe A, 2007, HEPATOLOGY, V46, P1509, DOI 10.1002/hep.21867
Williams CD, 2011, GASTROENTEROLOGY, V140, P124, DOI 10.1053/j.gastro.2010.09.038
Yilmaz Y, 2011, ATHEROSCLEROSIS, V217, P125, DOI 10.1016/j.atherosclerosis.2011.03.026
Yilmaz Y, 2011, SCAND J GASTROENTERO, V46, P91, DOI 10.3109/00365521.2010.516452
ZHANG YY, 1994, NATURE, V372, P425, DOI 10.1038/372425a0
NR 95
TC 24
Z9 25
U1 3
U2 6
PU FRONTIERS MEDIA SA
PI LAUSANNE
PA AVENUE DU TRIBUNAL FEDERAL 34, LAUSANNE, CH-1015, SWITZERLAND
SN 1664-042X
J9 FRONT PHYSIOL
JI Front. Physiol.
PY 2012
VL 3
AR 248
DI 10.3389/fphys.2012.00248
PG 7
WC Physiology
WE Science Citation Index Expanded (SCI-EXPANDED)
SC Physiology
GA V35UH
UT WOS:000209173000243
PM 22934006
OA gold, Green Published
DA 2022-04-16
ER
PT J
AU Barbero-Villares, A
Jimenez-Ridruejo, JM
Taxonera, C
Lopez-Sanroman, A
Pajares, R
Bermejo, F
Perez-Calle, JL
Mendoza, JL
Algaba, A
Moreno-Otero, R
Mate, J
Gisbert, JP
AF Barbero-Villares, A.
Mendoza Jimenez-Ridruejo, J.
Taxonera, C.
Lopez-Sanroman, A.
Pajares, R.
Bermejo, F.
Perez-Calle, J. L.
Mendoza, J. L.
Algaba, A.
Moreno-Otero, R.
Mate, J.
Gisbert, J. P.
CA Madrid Grp Study Inflammatory
TI Evaluation of liver fibrosis by transient elastography (Fibroscan (R))
in patients with inflammatory bowel disease treated with methotrexate: a
multicentric trial
SO SCANDINAVIAN JOURNAL OF GASTROENTEROLOGY
LA English
DT Article
DE fibroscan (R); inflammatory bowel disease; liver fibrosis; methotrexate;
transient elastography
ID CHRONIC HEPATITIS-C; RHEUMATOID-ARTHRITIS; NONINVASIVE METHODS; BIOPSY;
PSORIASIS; THERAPY; INFECTION; FIBROTEST; DIAGNOSIS
AB Background. Methotrexate is an effective treatment for inflammatory bowel disease (IBD). However, long-term treatments have been associated with the development of liver fibrosis. FibroScan (R) is a noninvasive, safe, and effective technique to evaluate liver fibrosis. Aim. To evaluate the presence of significant liver fibrosis by transient elastography (FibroScan (R)) in IBD patients treated …
C1 [Barbero-Villares, A.; Mendoza Jimenez-Ridruejo, J.; Moreno-Otero, R.; Mate, J.; Gisbert, J. P.] Univ La Princesa, Inst Invest Sanit Princesa IP, Gastroenterol Units Hosp, Madrid 28669, Spain.
[Barbero-Villares, A.; Mendoza Jimenez-Ridruejo, J.; Moreno-Otero, R.; Mate, J.; Gisbert, J. P.] Univ La Princesa, Ctr Invest Biomed Red Enfermedades Hepat & Digest, Gastroenterol Units Hosp, Madrid 28669, Spain.
[Taxonera, C.; Mendoza, J. L.] Clin San Carlos, Gastroenterol Units Hosp, Madrid, Spain.
[Lopez-Sanroman, A.] Ramon & Cajal, Gastroenterol Units Hosp, Madrid, Spain.
[Pajares, R.] La Paz, Gastroenterol Units Hosp, Madrid, Spain.
[Barbero-Villares, A.; Bermejo, F.; Algaba, A.] Hosp Univ Fuenlabrada, Gastroenterol Units Hosp, Fuenlabrada, Madrid, Spain.
[Perez-Calle, J. L.] Alcorcon, Gastroenterol Units Hosp, Madrid, Spain.
RP Gisbert, JP (通讯作者)，Univ La Princesa, Inst Invest Sanit Princesa IP, Gastroenterol Units Hosp, Playa Mojacar 291 Urb Bonanza, Madrid 28669, Spain.
EM gisbert@meditex.es
RI Gisbert, Javier P/ABB-7531-2021
OI Gisbert, Javier P/0000-0003-2090-3445; Taxonera,
Carlos/0000-0001-9166-7350
FU Fundacion Mutua MadrilenaInstituto de Salud Carlos III; CIBEREHD;
Instituto de Salud Carlos III, Madrid, SpainInstituto de Salud Carlos
III
FX Supported by grants from Fundacion Mutua Madrilena and CIBEREHD (funded
by Instituto de Salud Carlos III, Madrid, Spain).
CR Abenavoli L, 2007, CAN J GASTROENTEROL, V21, P839, DOI 10.1155/2007/621489
Aithal GP, 2004, ALIMENT PHARM THER, V19, P391, DOI 10.1046/j.1365-2036.2004.01819.x
Almasio PL, 2005, J HEPATOL, V43, P381, DOI 10.1016/j.jhep.2005.02.041
American College of Rheumatology Ad Hoc Committee on Clinical Guidelines, 1996, ARTHRITIS RHEUM, V39, P723
Barbero-Villares A, 2011, MED CLIN BARC
Bedossa P, 1996, HEPATOLOGY, V24, P289, DOI 10.1002/hep.510240201
Berends MAM, 2007, LIVER INT, V27, P639, DOI 10.1111/j.1478-3231.2007.01489.x
Bonny C, 2003, GASTROEN CLIN BIOL, V27, P1021
Brion N, 1996, PRESSE MED, V25, P1929
Bruhl J, EUR J GASTROENTEROL, V23, P923
Carneiro SC, 2008, J EUR ACAD DERMATOL, V22, P25, DOI 10.1111/j.1468-3083.2007.02322.x
Castera L, 2005, GASTROENTEROLOGY, V128, P343, DOI 10.1053/j.gastro.2004.11.018
Colletta C, 2005, HEPATOLOGY, V42, P838, DOI 10.1002/hep.20814
de Ledinghen V, 2006, JAIDS-J ACQ IMM DEF, V41, P175
Friedrich-Rust M, EUR RADIOL, V20, P2390
Gomez-Dominguez E, 2006, ALIMENT PHARM THER, V24, P513, DOI 10.1111/j.1365-2036.2006.02999.x
Khokhar OS, DIG DIS, V28, P508
KREMER JM, 1994, ARTHRITIS RHEUM-US, V37, P316, DOI 10.1002/art.1780370304
Laharie D, 2006, ALIMENT PHARM THER, V23, P1621, DOI 10.1111/j.1365-2036.2006.02929.x
Lupsor M, J GASTROINTESTIN LIV, V19, P53
Mendoza J, 2006, MED CLIN-BARCELONA, V126, P220, DOI 10.1157/13084871
Moreno-Otero R, 2006, GUT, V55, P1055
Ros S, 2002, SCAND J RHEUMATOL, V31, P330, DOI 10.1080/030097402320817040
Sandrin L, 2003, ULTRASOUND MED BIOL, V29, P1705, DOI 10.1016/j.ultrasmedbio.2003.07.001
Thomas JA, 2005, AM J CLIN DERMATOL, V6, P357, DOI 10.2165/00128071-200506060-00003
Wong JB, 2000, ANN INTERN MED, V133, P665, DOI 10.7326/0003-4819-133-9-200011070-00008
Ziol M, 2005, HEPATOLOGY, V41, P48, DOI 10.1002/hep.20506
NR 27
TC 35
Z9 35
U1 0
U2 10
PU INFORMA HEALTHCARE
PI LONDON
PA TELEPHONE HOUSE, 69-77 PAUL STREET, LONDON EC2A 4LQ, ENGLAND
SN 0036-5521
J9 SCAND J GASTROENTERO
JI Scand. J. Gastroenterol.
PD MAY
PY 2012
VL 47
IS 5
BP 575
EP 579
DI 10.3109/00365521.2011.647412
PG 5
WC Gastroenterology & Hepatology
WE Science Citation Index Expanded (SCI-EXPANDED)
SC Gastroenterology & Hepatology
GA 922RD
UT WOS:000302564700011
PM 22229701
DA 2022-04-16
ER
PT J
AU Jiao, JJ
Sastre, D
Fiel, MI
Lee, UE
Ghiassi-Nejad, Z
Ginhoux, F
Vivier, E
Friedman, SL
Merad, M
Aloman, C
AF Jiao, Jingjing
Sastre, David
Fiel, Maria Isabel
Lee, Ursula E.
Ghiassi-Nejad, Zahra
Ginhoux, Florent
Vivier, Eric
Friedman, Scott L.
Merad, Miriam
Aloman, Costica
TI Dendritic cell regulation of carbon tetrachloride-induced murine liver
fibrosis regression
SO HEPATOLOGY
LA English
DT Article
ID NATURAL-KILLER-CELLS; COLONY-STIMULATING FACTOR; ACTIVATED STELLATE
CELLS; IN-VIVO; MATRIX METALLOPROTEINASES; RISK-FACTORS; T-CELLS;
MACROPHAGES; RESOLUTION; MOUSE
AB Although hepatic fibrosis typically follows chronic inflammation, fibrosis will often regress after cessation of liver injury. In this study, we examined whether liver dendritic cells (DCs) play a role in liver fibrosis regression using carbon tetrachloride to induce liver injury. We examined DC dynamics during fibrosis regression and their capacity to modulate liver fibrosis regression upon c…
C1 [Jiao, Jingjing; Sastre, David; Lee, Ursula E.; Ghiassi-Nejad, Zahra; Friedman, Scott L.; Aloman, Costica] Mt Sinai Sch Med, Dept Med, Div Liver Dis, New York, NY USA.
[Fiel, Maria Isabel] Mt Sinai Sch Med, Dept Pathol, New York, NY USA.
[Ginhoux, Florent; Merad, Miriam] Mt Sinai Sch Med, Dept Gene & Cell Med, New York, NY USA.
[Ginhoux, Florent] ASTAR, Singapore Immunol Network, Singapore, Singapore.
[Vivier, Eric] Mediterranean Univ, INSERM, Marrseille Luminy Immunol Ctr, U631, Marseille, France.
RP Aloman, C (通讯作者)，1425 Madison Ave,Box 1123, New York, NY 10029 USA.
EM costica.aloman@mssm.edu
RI Jiao, Jingjing/A-3423-2015; Vivier, Eric/F-8939-2010
OI Jiao, Jingjing/0000-0002-4308-0587; Vivier, Eric/0000-0001-7022-8287
FU Department of Medicine, Mount Sinai School of Medicine; American
Association for the Study of Liver Diseases; National Institutes of
HealthUnited States Department of Health & Human ServicesNational
Institutes of Health (NIH) - USA [DK56621, 1K05AA018408-01, CA112100,
HL086899]; NATIONAL CANCER INSTITUTEUnited States Department of Health &
Human ServicesNational Institutes of Health (NIH) - USANIH National
Cancer Institute (NCI) [R01CA112100, R01CA154947] Funding Source: NIH
RePORTER; NATIONAL HEART, LUNG, AND BLOOD INSTITUTEUnited States
Department of Health & Human ServicesNational Institutes of Health (NIH)
- USANIH National Heart Lung & Blood Institute (NHLBI) [R01HL086899]
Funding Source: NIH RePORTER; NATIONAL INSTITUTE OF DIABETES AND
DIGESTIVE AND KIDNEY DISEASESUnited States Department of Health & Human
ServicesNational Institutes of Health (NIH) - USANIH National Institute
of Diabetes & Digestive & Kidney Diseases (NIDDK) [R01DK056621,
R56DK056621] Funding Source: NIH RePORTER; NATIONAL INSTITUTE ON ALCOHOL
ABUSE AND ALCOHOLISMUnited States Department of Health & Human
ServicesNational Institutes of Health (NIH) - USANIH National Institute
on Alcohol Abuse & Alcoholism (NIAAA) [K05AA018408] Funding Source: NIH
RePORTER
FX Supported by funds from the Department of Medicine, Mount Sinai School
of Medicine, and the American Association for the Study of Liver
Diseases Liver Scholar Award (to C. A.); National Institutes of Health
Grants DK56621 and 1K05AA018408-01 (to S. L. F.); and National
Institutes of Health Grants CA112100 and HL086899 (to M. M.).
CR Asselin-Paturel C, 2001, NAT IMMUNOL, V2, P1144, DOI 10.1038/ni736
Bigg HF, 2007, FEBS J, V274, P1246, DOI 10.1111/j.1742-4658.2007.05669.x
Bingener J, 2008, AM SURGEON, V74, P156
Burt BM, 2008, J LEUKOCYTE BIOL, V84, P1039, DOI 10.1189/jlb.0408256
Cabrera S, 2007, INT J BIOCHEM CELL B, V39, P2324, DOI 10.1016/j.biocel.2007.06.022
Chang TT, 2010, HEPATOLOGY, V52, P886, DOI 10.1002/hep.23785
Connolly MK, 2009, J CLIN INVEST, V119, P3213, DOI 10.1172/JCI37581
D'Haese A, 2000, J INTERF CYTOK RES, V20, P667, DOI 10.1089/107999000414853
Duffield JS, 2005, J CLIN INVEST, V115, P56, DOI 10.1172/JCI200522675
Fallowfield JA, 2007, J IMMUNOL, V178, P5288, DOI 10.4049/jimmunol.178.8.5288
Freedman RS, 2003, CLIN CANCER RES, V9, P5228
Friedman SL, 2008, GASTROENTEROLOGY, V134, P1655, DOI 10.1053/j.gastro.2008.03.003
Geissmann F, 2010, NAT REV IMMUNOL, V10, P453, DOI 10.1038/nri2784
Harty MW, 2008, SURGERY, V143, P667, DOI 10.1016/j.surg.2008.01.008
Harty MW, 2005, SURGERY, V138, P313, DOI 10.1016/j.surg.2005.04.009
Helft J, 2010, IMMUNOL REV, V234, P55, DOI 10.1111/j.0105-2896.2009.00885.x
Higashiyama R, 2007, HEPATOLOGY, V45, P213, DOI 10.1002/hep.21477
Hirakawa M, 2008, INTERNAL MED, V47, P1637, DOI 10.2169/internalmedicine.47.1087
Holt AP, 2008, CLIN LIVER DIS, V12, P861, DOI 10.1016/j.cld.2008.07.002
Iredale JP, 1998, J CLIN INVEST, V102, P538, DOI 10.1172/JCI1018
Issa R, 2001, GUT, V48, P548, DOI 10.1136/gut.48.4.548
Karsunky H, 2003, J EXP MED, V198, P305, DOI 10.1084/jem.20030323
Kouwenhoven M, 2002, J NEUROIMMUNOL, V126, P161, DOI 10.1016/S0165-5728(02)00054-1
Krizhanovsky V, 2008, CELL, V134, P657, DOI 10.1016/j.cell.2008.06.049
Lee HS, 2001, HEPATO-GASTROENTEROL, V48, P1114
Lucas M, 2007, IMMUNITY, V26, P503, DOI 10.1016/j.immuni.2007.03.006
Mach N, 2000, CANCER RES, V60, P3239
Mallet V, 2008, ANN INTERN MED, V149, P399, DOI 10.7326/0003-4819-149-6-200809160-00006
Maraskovsky E, 2000, BLOOD, V96, P878, DOI 10.1182/blood.V96.3.878.015k15_878_884
Maraskovsky E, 1996, J EXP MED, V184, P1953, DOI 10.1084/jem.184.5.1953
Morel C, 2008, EUR J IMMUNOL, V38, P437, DOI 10.1002/eji.200737905
Morgan TR, 2010, HEPATOLOGY, V52, P833, DOI 10.1002/hep.23744
Novobrantseva TI, 2005, J CLIN INVEST, V115, P3072, DOI 10.1172/JCI24798
Okano F, 2005, J IMMUNOL, V174, P2645, DOI 10.4049/jimmunol.174.5.2645
Park O, 2009, HEPATOLOGY, V49, P1683, DOI 10.1002/hep.22813
Probst HC, 2005, CLIN EXP IMMUNOL, V141, P398, DOI 10.1111/j.1365-2249.2005.02868.x
Pulendran B, 2000, J IMMUNOL, V165, P566, DOI 10.4049/jimmunol.165.1.566
QUINN PS, 1965, AM J PATHOL, V47, P353
Radaeva S, 2006, GASTROENTEROLOGY, V130, P435, DOI 10.1053/j.gastro.2005.10.055
Ramachandran P, 2009, ANN HEPATOL, V8, P283, DOI 10.1016/S1665-2681(19)31740-5
Safadi R, 2004, GASTROENTEROLOGY, V127, P870, DOI 10.1053/j.gastro.2004.04.062
Sakaida I, 2008, J GASTROEN HEPATOL, V23, P1349, DOI 10.1111/j.1440-1746.2008.05381.x
Shortman K, 2002, NAT REV IMMUNOL, V2, P151, DOI 10.1038/nri746
Steinman RM, 2007, NATURE, V449, P419, DOI 10.1038/nature06175
Teh SH, 2007, GASTROENTEROLOGY, V132, P1261, DOI 10.1053/j.gastro.2007.01.040
Van den Steen PE, 2000, BLOOD, V96, P2673, DOI 10.1182/blood.V96.8.2673.h8002673_2673_2681
Walzer T, 2007, P NATL ACAD SCI USA, V104, P3384, DOI 10.1073/pnas.0609692104
Wiethe C, 2008, J IMMUNOL, V180, P4371, DOI 10.4049/jimmunol.180.7.4371
Wintermeyer P, 2009, GASTROENTEROLOGY, V136, P1048, DOI 10.1053/j.gastro.2008.10.027
Wu HZ, 2009, CIRCULATION, V119, P2708, DOI 10.1161/CIRCULATIONAHA.108.823740
Yen JH, 2008, BLOOD, V111, P260, DOI 10.1182/blood-2007-05-090613
Yuen MF, 2009, J HEPATOL, V50, P80, DOI 10.1016/j.jhep.2008.07.023
Ziegler-Heitbrock L, 2010, BLOOD, V116, pE74, DOI 10.1182/blood-2010-02-258558
NR 53
TC 98
Z9 104
U1 2
U2 13
PU WILEY
PI HOBOKEN
PA 111 RIVER ST, HOBOKEN 07030-5774, NJ USA
SN 0270-9139
EI 1527-3350
J9 HEPATOLOGY
JI Hepatology
PD JAN
PY 2012
VL 55
IS 1
BP 243
EP 255
DI 10.1002/hep.24621
PG 13
WC Gastroenterology & Hepatology
WE Science Citation Index Expanded (SCI-EXPANDED)
SC Gastroenterology & Hepatology
GA 867WS
UT WOS:000298486100027
PM 21898476
OA Bronze, Green Accepted
DA 2022-04-16
ER
PT J
AU Komatsu, Y
Waku, T
Iwasaki, N
Ono, W
Yamaguchi, C
Yanagisawa, J
AF Komatsu, Yoko
Waku, Tsuyoshi
Iwasaki, Naoya
Ono, Wakana
Yamaguchi, Chie
Yanagisawa, Junn
TI Global analysis of DNA methylation in early-stage liver fibrosis
SO BMC MEDICAL GENOMICS
LA English
DT Article
ID HEPATOCELLULAR-CARCINOMA; OSTEOPONTIN EXPRESSION; HEPATIC-FIBROSIS;
GENE-EXPRESSION; I SENSITIVITY; HUMAN GENOME; CANCER; HYPOMETHYLATION;
TRANSCRIPTION; FIBROGENESIS
AB Background: Liver fibrosis is caused by chemicals or viral infection. The progression of liver fibrosis results in hepatocellular carcinogenesis in later stages. Recent studies have revealed the importance of DNA hypermethylation in the progression of liver fibrosis to hepatocellular carcinoma (HCC). However, the importance of DNA methylation in the early-stage liver fibrosis remains unclear.
Methods: To address this issue, we used a pathological mouse model of early-stage liver fibrosis that was induced by treatment with carbon tetrachloride (CCl4) for 2 weeks and performed a genome-wide analysis of DNA methylation status. This global analysis of DNA methylation was performed using a combination of methyl-binding protein (MBP)-based high throughput sequencing (MBP-seq) and bioinforma…
Results: The genome-wide analysis revealed that DNA methylation status was reduced throughout the genome because of CCl4 treatment in the early-stage liver fibrosis. Bioinformatic and biochemical analyses revealed that a gene associated with fibrosis, secreted phosphoprotein 1 (Spp1), which induces inflammation, was hypomethylated and its expression was up-regulated. These results suggest that DN…
Conclusions: Our study suggests that hypomethylation is crucial for the onset of and in the progression of liver fibrosis to HCC. The elucidation of this change in methylation status from the onset of fibrosis and subsequent progression to HCC may lead to a new clinical diagnosis.
C1 [Komatsu, Yoko; Iwasaki, Naoya; Ono, Wakana; Yamaguchi, Chie; Yanagisawa, Junn] Univ Tsukuba, Grad Sch Life & Environm Sci, Tsukuba, Ibaraki 3058572, Japan.
[Waku, Tsuyoshi; Yanagisawa, Junn] Univ Tsukuba, Grad Sch Comprehens Human Sci, Ctr Tsukuba Adv Res Alliance TARA, Tsukuba, Ibaraki 3058572, Japan.
RP Yanagisawa, J (通讯作者)，Univ Tsukuba, Grad Sch Life & Environm Sci, Tsukuba, Ibaraki 3058572, Japan.
EM junny@agbi.tsukuba.ac.jp
CR Amir Eden, 2003, SCIENCE, V300
Ariztia EV, 2003, EXP CELL RES, V288, P257, DOI 10.1016/S0014-4827(03)00118-6
Bataller R, 2005, J CLIN INVEST, V115, P209, DOI 10.1172/JCI200524282
Bechtel W, 2010, NAT MED, V16, P544, DOI 10.1038/nm.2135
Bissell DM, 1998, J GASTROENTEROL, V33, P295, DOI 10.1007/s005350050087
Bulger M, 2010, DEV BIOL, V339, P250, DOI 10.1016/j.ydbio.2009.11.035
Chen X, 2002, MOL BIOL CELL, V13, P1929, DOI 10.1091/mbc.02-02-0023
Euskirchen GM, 2007, GENOME RES, V17, P898, DOI 10.1101/gr.5583007
Fabre Y, 2004, HEPATOL RES, V28, P79, DOI 10.1016/j.hepres.2003.10.004
Francois Gaudet, 2003, SCIENCE, V300
Friedman SL, 2008, GASTROENTEROLOGY, V134, P1655, DOI 10.1053/j.gastro.2008.03.003
Friedman SL, 2004, NAT CLIN PRACT GASTR, V1, P98, DOI 10.1038/ncpgasthep0055
Friedman SL, 2003, J HEPATOL, V38, pS38, DOI 10.1016/S0168-8278(02)00429-4
Gallinari P, 2007, CELL RES, V17, P195, DOI 10.1038/sj.cr.7310149
Heintzman ND, 2007, NAT GENET, V39, P311, DOI 10.1038/ng1966
Heintzman ND, 2009, NATURE, V459, P108, DOI 10.1038/nature07829
Iredale JP, 2007, J CLIN INVEST, V117, P539, DOI 10.1172/JCI30542
Jiang L, 2008, CANCER RES, V68, P9900, DOI 10.1158/0008-5472.CAN-08-1319
Karpf Adam R, 2002, ONCOGENE, V21, P5496
Kawashima R, 1999, BIOCHEM BIOPH RES CO, V256, P527, DOI 10.1006/bbrc.1999.0372
KELLEY DE, 1988, MOL CELL BIOL, V8, P930, DOI 10.1128/MCB.8.2.930
Kent WJ, 2002, GENOME RES, V12, P996, DOI 10.1101/gr.229102
Llovet JM, 2005, J GASTROENTEROL, V40, P225, DOI 10.1007/s00535-005-1566-3
Lorena D, 2006, J HEPATOL, V44, P383, DOI 10.1016/j.jhep.2005.07.024
Mann J, 2007, CELL DEATH DIFFER, V14, P275, DOI 10.1038/sj.cdd.4401979
Mas VR, 2009, MOL MED, V15, P85, DOI 10.2119/molmed.2008.00110
Murayama A, 2008, CELL, V133, P627, DOI 10.1016/j.cell.2008.03.030
Ortiz A, 2010, NEPHROL DIAL TRANSPL, V25, P3492, DOI 10.1093/ndt/gfq518
POURCEL C, 1990, J VIROL, V64, P931, DOI 10.1128/JVI.64.2.931-935.1990
Ramaiah SK, 2008, TOXICOL SCI, V103, P4, DOI 10.1093/toxsci/kfm246
Ramaiah SK, 2007, EXPERT OPIN DRUG MET, V3, P519, DOI 10.1517/17425225.3.4.519
Rhodes DR, 2004, NEOPLASIA, V6, P1, DOI 10.1016/S1476-5586(04)80047-2
Sabo PJ, 2006, NAT METHODS, V3, P511, DOI 10.1038/NMETH890
Sahai A, 2004, AM J PHYSIOL-GASTR L, V287, pG264, DOI 10.1152/ajpgi.00002.2004
Sanders YY, 2008, AM J RESP CELL MOL, V39, P610, DOI 10.1165/rcmb.2007-0322OC
Serandour AA, 2011, GENOME RES, V21, P555, DOI 10.1101/gr.111534.110
Tischoff I, 2008, WORLD J GASTROENTERO, V14, P1741, DOI 10.3748/wjg.14.1741
Tokizane T, 2005, CLIN CANCER RES, V11, P5793, DOI 10.1158/1078-0432.CCR-04-2545
Wang YQ, 2006, ARTHRITIS RHEUM-US, V54, P2271, DOI 10.1002/art.21948
Wurmbach E, 2007, HEPATOLOGY, V45, P938, DOI 10.1002/hep.21622
NR 40
TC 74
Z9 76
U1 0
U2 12
PU BIOMED CENTRAL LTD
PI LONDON
PA 236 GRAYS INN RD, FLOOR 6, LONDON WC1X 8HL, ENGLAND
SN 1755-8794
J9 BMC MED GENOMICS
JI BMC Med. Genomics
PD JAN 27
PY 2012
VL 5
AR 5
DI 10.1186/1755-8794-5-5
PG 12
WC Genetics & Heredity
WE Science Citation Index Expanded (SCI-EXPANDED)
SC Genetics & Heredity
GA 907ZI
UT WOS:000301459200001
PM 22281153
OA Green Published, gold
DA 2022-04-16
ER
PT J
AU Yi, XR
Song, M
Yuan, YC
Zhang, XR
Chen, WY
Li, J
Tong, MH
Liu, GZ
You, S
Kong, XP
AF Yi, Xuerui
Song, Ming
Yuan, Youcheng
Zhang, Xinrui
Chen, Wenyin
Li, Jin
Tong, Minghua
Liu, Guangze
You, Song
Kong, Xiangping
TI Hepatic Stimulator Substance Alleviates Toxin-Induced and
Immune-Mediated Liver Injury and Fibrosis in Rats
SO DIGESTIVE DISEASES AND SCIENCES
LA English
DT Article
DE Hepatic stimulator substance; Liver fibrosis; Carbon tetrachloride;
Porcine-serum; Hepatic stellate cell; Transforming growth factor-beta 1
ID MITOCHONDRIAL PERMEABILITY TRANSITION; STELLATE CELLS;
PARTIAL-HEPATECTOMY; PORCINE-SERUM; GROWTH-FACTOR; ANIMAL-MODEL;
TGF-BETA; REGENERATION; FIBROGENESIS; MECHANISMS
AB Liver fibrosis is a common scarring response to chronic liver injury. It is a precursor to cirrhosis and liver carcinoma. Hepatic stimulator substance (HSS), a known liver-specific but species-nonspecific growth factor, has been shown to protect hepatocytes from various toxins.
We have investigated the effects of HSS therapy on carbon tetrachloride (CCl4)-induced and porcine-serum-mediated hepatic injury and fibrosis. We hypothesize that HSS might attenuate liver injury and fibrosis by suppressing oxidative stress, down-regulating profibrogenic factors, and blocking HSCs activation.
This report demonstrated that HSS therapy diminished alpha-smooth muscle actin expression, decreased intrahepatic reactive oxygen species (ROS) level, and down-regulated transforming growth factor (TGF)-beta 1, platelet-derived growth factor (PDGF)-BB, and tissue inhibitor of metalloproteinase (TIMP)-1 expression. In addition, HSS treatment significantly protected the liver from injury by improvi…
These results provided novel insights into the mechanisms of HSS in the protection of the liver. Our results suggested that HSS might be a therapeutic antifibrotic agent for the treatment of liver fibrosis.
C1 [Yi, Xuerui; Yuan, Youcheng; Chen, Wenyin; Tong, Minghua; Liu, Guangze; Kong, Xiangping] Guangzhou 458 Hosp, Ctr Infect Dis, Key Lab Liver Dis, Guangzhou 510600, Guangdong, Peoples R China.
[Song, Ming; You, Song] Shenyang Pharmaceut Univ, Inst Life Sci & Biopharmaceut, Shenyang 110016, Liaoning, Peoples R China.
[Zhang, Xinrui; Li, Jin] So Med Univ, Guangzhou 510515, Guangdong, Peoples R China.
RP Kong, XP (通讯作者)，Guangzhou 458 Hosp, Ctr Infect Dis, Key Lab Liver Dis, Dongfengdonglu 801, Guangzhou 510600, Guangdong, Peoples R China.
EM xiangping_kong@hotmail.com
RI YI, xuerui/AAL-8037-2020
FU Major Project of Chinese National Programs for Fundamental Research and
Development (973 Program)National Basic Research Program of China
[2010CB945502]
FX This work was supported by grants from the Major Project of Chinese
National Programs for Fundamental Research and Development (973 Program)
(2010CB945502). The authors acknowledge the help of the staff members of
the Department of Pathology, Guangzhou 458 Hospital.
CR Bataller R, 2005, J CLIN INVEST, V115, P209, DOI 10.1172/JCI200524282
Bhunchet E, 1996, HEPATOLOGY, V23, P811, DOI 10.1053/jhep.1996.v23.pm0008666336
Cao Y, 2009, FREE RADICAL BIO MED, V47, P1057, DOI 10.1016/j.freeradbiomed.2009.07.017
Cesaratto Laura, 2004, Ann Hepatol, V3, P86
Cui CP, 2008, HEPATOLOGY, V47, P986, DOI 10.1002/hep.22126
Fan QL, 2005, ACTA BIOCH BIOPH SIN, V37, P507, DOI 10.1111/j.1745-7270.2005.00081.x
FLEIG WE, 1986, J HEPATOL, V3, P19, DOI 10.1016/S0168-8278(86)80141-6
Foo NP, 2011, TOXICOLOGY, V282, P39, DOI 10.1016/j.tox.2011.01.009
FRANCAVILLA A, 1987, CANCER RES, V47, P5600
FRIEDMAN SL, 1993, NEW ENGL J MED, V328, P1828
Fu YM, 2008, MOL PHARMACOL, V73, P399, DOI 10.1124/mol.107.039818
Gandhi CR, 1999, HEPATOLOGY, V29, P1435, DOI 10.1002/hep.510290522
Gatzidou E, 2006, WORLD J GASTROENTERO, V12, P4951, DOI 10.3748/wjg.v12.i31.4951
Gressner AM, 2006, J CELL MOL MED, V10, P76, DOI 10.1111/j.1582-4934.2006.tb00292.x
Gribilas G, 2009, DIGEST DIS SCI, V54, P2367, DOI 10.1007/s10620-008-0623-1
Hata S, 2007, DEV GROWTH DIFFER, V49, P163, DOI 10.1111/j.1440-169x.2007.00910.x
HE FH, 1993, HEPATOLOGY, V17, P225, DOI 10.1016/0270-9139(93)90081-W
Ilowski M, 2011, BIOCHEM BIOPH RES CO, V404, P148, DOI 10.1016/j.bbrc.2010.11.083
Kisseleva T, 2008, EXP BIOL MED, V233, P109, DOI 10.3181/0707-MR-190
Kondili VG, 2005, DIGEST DIS SCI, V50, P297, DOI 10.1007/s10620-005-1598-9
LABRECQUE DR, 1991, DIGEST DIS SCI, V36, P669, DOI 10.1007/BF01297036
LABRECQUE DR, 1975, J PHYSIOL-LONDON, V248, P273, DOI 10.1113/jphysiol.1975.sp010973
Lee HS, 2009, DIGEST DIS SCI, V54, P782, DOI 10.1007/s10620-008-0404-x
Lee UE, 2011, BEST PRACT RES CL GA, V25, P195, DOI 10.1016/j.bpg.2011.02.005
Li Q, 2005, WORLD J GASTROENTERO, V11, P2438, DOI 10.3748/wjg.v11.i16.2438
Li SL, 2011, J PHARMACOL EXP THER, V338, P750, DOI 10.1124/jpet.111.181305
Li W, 2010, FEBS LETT, V584, P3929, DOI 10.1016/j.febslet.2010.08.043
Liu H, 2009, J ETHNOPHARMACOL, V122, P502, DOI 10.1016/j.jep.2009.01.035
Liu XJ, 2006, LIVER INT, V26, P8, DOI 10.1111/j.1478-3231.2005.01192.x
Lorenzo P, 2009, FREE RADICAL RES, V43, P865, DOI 10.1080/10715760903100125
Manna Z, 1996, GASTROENTEROLOGY, V110, P1150, DOI 10.1053/gast.1996.v110.pm8613004
Margeli AP, 2003, LIVER INT, V23, P171, DOI 10.1034/j.1600-0676.2003.00828.x
Neuman MG, 2008, DIGEST DIS SCI, V53, P1468, DOI 10.1007/s10620-007-0047-3
Pawlowski R, 2006, MOL CELL BIOCHEM, V288, P159, DOI 10.1007/s11010-006-9133-7
Reeves HL, 2002, FRONT BIOSCI-LANDMRK, V7, pD808, DOI 10.2741/reeves
Schuppan D, 2008, LANCET, V371, P838, DOI 10.1016/S0140-6736(08)60383-9
Sobrevals L, 2010, HEPATOLOGY, V51, P912, DOI 10.1002/hep.23412
Thirunavukkarasu C, 2008, J HEPATOL, V48, P578, DOI 10.1016/j.jhep.2007.12.010
Tzirogiannis KN, 2004, DIGEST DIS SCI, V49, P1019, DOI 10.1023/B:DDAS.0000034566.43582.53
Wu J, 2000, J GASTROENTEROL, V35, P665, DOI 10.1007/s005350070045
Wu Y, 2010, FEBS J, V277, P1297, DOI 10.1111/j.1742-4658.2010.07560.x
Zhang BH, 1999, J GASTROEN HEPATOL, V14, P1010, DOI 10.1046/j.1440-1746.1999.01992.x
Zhou C, 2008, J MED COLL PLA, V23, P336
NR 43
TC 5
Z9 8
U1 0
U2 12
PU SPRINGER
PI DORDRECHT
PA VAN GODEWIJCKSTRAAT 30, 3311 GZ DORDRECHT, NETHERLANDS
SN 0163-2116
EI 1573-2568
J9 DIGEST DIS SCI
JI Dig. Dis. Sci.
PD AUG
PY 2012
VL 57
IS 8
BP 2079
EP 2087
DI 10.1007/s10620-012-2168-6
PG 9
WC Gastroenterology & Hepatology
WE Science Citation Index Expanded (SCI-EXPANDED)
SC Gastroenterology & Hepatology
GA 980YM
UT WOS:000306930100016
PM 22539040
DA 2022-04-16
ER
PT J
AU Chen, JY
Chen, HL
Cheng, JC
Lin, HJ
Tung, YT
Lin, CF
Chen, CM
AF Chen, Jiun-Yu
Chen, Hsiao-Ling
Cheng, Ju-Chien
Lin, Hung-Jen
Tung, Yu-Tang
Lin, Chia-Fan
Chen, Chuan-Mu
TI A Chinese herbal medicine, Gexia-Zhuyu Tang (GZT), prevents
dimethylnitrosamine-induced liver fibrosis through inhibition of hepatic
stellate cells proliferation
SO JOURNAL OF ETHNOPHARMACOLOGY
LA English
DT Article
DE Gexia-Zhuyu Tang (GZT); Gexiazhuyu decoction (GXZYD); Herb medicine;
Hepatic fibrosis; Dimethylnitrosamine (DMN); Hepatic stellate cells
(HSCs)
ID TRANSGENIC MICE; GLYCYRRHIZIC ACID; LACTOFERRIN; GROWTH; MILK; PROTECTS;
RATS; PAEONIFLORIN; EXPRESSION; CHALLENGE
AB Ethnopharmacological evidence: Gexia-Zhuyu Tang (GZT), also called Gexiazhuyu decoction (GXZYD), is a traditional Chinese herbal medicine for chronic liver diseases such as cirrhosis and liver fibrosis.
Aim of the study: In this study, we have investigated the affects of GZT on a rat model of dimethylnitrosamine (DMN)-induced liver fibrosis.
Materials and methods: In this study, the protective effects of GZT on DMN-induced liver fibrosis were measured using a rat model. Following 5 weeks of DMN-treatment (8 mg/kg, i.p., given 3 consecutive days each week), oral administration of GZT at 1.8 g/kg daily via oral gavage for 2 weeks beginning at week 13.
Results: Both body and liver weights were significantly decreased. The reductions in body and liver weights corresponded with increasing liver damage severity. Furthermore, GZT-treatment remarkably decreased the levels of serum GOT (glutamate oxaloacetate transaminase) and GPT (glutamic pyruvic transaminase), and the mRNA expression levels of collagen alpha-1(1) and alpha-smooth muscle actin (alp…
Conclusions: Our studies indicate that GZT exhibited both hepatoprotective and antifibrogenic effects in DMN-induced hepatic injury. These findings suggest that GZT may be useful in preventing the development of hepatic fibrosis. (C) 2012 Elsevier Ireland Ltd. All rights reserved.
C1 [Chen, Chuan-Mu] Natl Chung Hsing Univ, Off Res & Dev, Dept Life Sci, Taichung 402, Taiwan.
[Chen, Jiun-Yu; Tung, Yu-Tang; Chen, Chuan-Mu] Natl Chung Hsing Univ, Agr Biotechnol Ctr, Taichung 402, Taiwan.
[Chen, Jiun-Yu] Natl Hlth Res Inst, Ctr Nanomed Res, Zhunan 350, Miaoli County, Taiwan.
[Chen, Hsiao-Ling] Da Yeh Univ, Dept Bioresources & Mol Biotechnol, Changhua 515, Taiwan.
[Cheng, Ju-Chien; Lin, Chia-Fan] China Med Univ, Dept Med Lab Sci & Biotechnol, Taichung 404, Taiwan.
[Lin, Hung-Jen] China Med Univ, Sch Chinese Med, Taichung 404, Taiwan.
RP Chen, CM (通讯作者)，Natl Chung Hsing Univ, Off Res & Dev, Dept Life Sci, 250 Kuo Kuang Rd, Taichung 402, Taiwan.
EM chchen1@dragon.nchu.edu.tw
RI Chen, Chuan-Mu/K-7049-2013
OI Chen, Chuan-Mu/0000-0003-2461-9150; Tung, Yu-Tang/0000-0002-4780-6496
CR Bataller R, 2005, J CLIN INVEST, V115, P209, DOI 10.1172/JCI200524282
Chen CM, 2003, AM J PATHOL, V163, P37, DOI 10.1016/S0002-9440(10)63628-0
Chen HL, 2008, VACCINE, V26, P2882, DOI 10.1016/j.vaccine.2008.03.041
Chen HL, 2008, VACCINE, V26, P891, DOI 10.1016/j.vaccine.2007.12.013
Chen HL, 2010, BIOMETALS, V23, P543, DOI 10.1007/s10534-010-9298-0
Chen JY, 2012, VET J, V191, P246, DOI 10.1016/j.tvjl.2010.12.024
Chen YJ, 2008, CANCER BIOL THER, V7, P777, DOI 10.4161/cbt.7.5.5768
Chen YJ, 2008, ARCH DERMATOL, V144, P1571, DOI 10.1001/archderm.144.12.1571
Elsharkawy AM, 2010, J HEPATOL, V53, P519, DOI 10.1016/j.jhep.2010.03.025
Elsharkawy AM, 2005, APOPTOSIS, V10, P927, DOI 10.1007/s10495-005-1055-4
Friedman SL, 2003, J HEPATOL, V38, pS38, DOI 10.1016/S0168-8278(02)00429-4
Gan PP, 2012, PLANTA MED, V78, P237, DOI 10.1055/s-0031-1280366
Ge Z Y, 1994, Zhongguo Zhong Xi Yi Jie He Za Zhi, V14, P489
Haleagrahara N, 2011, INT J MOL SCI, V12, P7100, DOI 10.3390/ijms12107100
Hu J, 2011, PLOS ONE, V6, DOI 10.1371/journal.pone.0028696
Hung C.M., 2011, EVID-BASED COMPL ALT
Hung CM, 2010, VACCINE, V28, P2895, DOI 10.1016/j.vaccine.2010.01.066
JAMALL IS, 1981, ANAL BIOCHEM, V112, P70, DOI 10.1016/0003-2697(81)90261-X
JEZEQUEL AM, 1987, J HEPATOL, V5, P174, DOI 10.1016/S0168-8278(87)80570-6
Kim ID, 2010, ARCH PHARM RES, V33, P959, DOI 10.1007/s12272-010-0620-8
Li WL, 2004, J ETHNOPHARMACOL, V92, P1, DOI 10.1016/j.jep.2003.12.031
Lin HJ, 2011, EVID-BASED COMPL ALT
Lin HJ, 2011, J ETHNOPHARMACOL, V134, P953, DOI 10.1016/j.jep.2011.02.013
Liu FC, 2008, BIOTECHNOL PROGR, V24, P1333, DOI 10.1002/btpr.46
POMPEI R, 1979, NATURE, V281, P689, DOI 10.1038/281689a0
She Shi-feng, 2004, Zhongguo Zhong Xi Yi Jie He Za Zhi, V24, P17
Tsai TC, 2010, BMC DEV BIOL, V10, DOI 10.1186/1471-213X-10-88
Tsukada S., 2006, CLIN CHIM ACTA, V364, P3
Tung YT, 2011, MOL NUTR FOOD RES, V55, P1036, DOI 10.1002/mnfr.201000654
Wang Q.R., 2007, GE XIA ZHU YU TANG Y, P500
Wang T, 2011, J ETHNOPHARMACOL, V138, P76, DOI 10.1016/j.jep.2011.08.039
Wu SC, 2007, J AGR FOOD CHEM, V55, P4670, DOI 10.1021/jf063759o
Yen CC, 2011, PLOS ONE, V6, DOI 10.1371/journal.pone.0026870
Yen CC, 2009, J INFECT DIS, V199, P590, DOI 10.1086/596212
NR 34
TC 31
Z9 30
U1 0
U2 20
PU ELSEVIER IRELAND LTD
PI CLARE
PA ELSEVIER HOUSE, BROOKVALE PLAZA, EAST PARK SHANNON, CO, CLARE, 00000,
IRELAND
SN 0378-8741
J9 J ETHNOPHARMACOL
JI J. Ethnopharmacol.
PD AUG 1
PY 2012
VL 142
IS 3
BP 811
EP 818
[truncated: 83,788 more rows]

## Sheet: 2013
FN Clarivate Analytics Web of Science
VR 1.0
PT J
AU Venkatesh, SK
Yin, M
Ehman, RL
AF Venkatesh, Sudhakar K.
Yin, Meng
Ehman, Richard L.
TI Magnetic Resonance Elastography of Liver: Clinical Applications
SO JOURNAL OF COMPUTER ASSISTED TOMOGRAPHY
LA English
DT Review
DE magnetic resonance elastography; clinical applications; diffuse liver
diseases; liver fibrosis; focal lesions; treatment response
ID CHRONIC HEPATITIS-C; MR ELASTOGRAPHY; NONINVASIVE ASSESSMENT; STIFFNESS
MEASUREMENTS; PORTAL-HYPERTENSION; SPLENIC STIFFNESS; SAMPLING
VARIABILITY; VIRUS-INFECTION; FIBROSIS; DISEASE
AB Magnetic resonance elastography (MRE) has been successfully implemented in the assessment of diffuse liver diseases. Currently, MRE is the most accurate noninvasive technique for detection and staging of liver fibrosis with a potential to replace liver biopsy. Magnetic resonance elastography is able to differentiate isolated fatty liver disease from steatohepatitis with or without fibrosis. Po…
C1 [Venkatesh, Sudhakar K.; Yin, Meng; Ehman, Richard L.] Mayo Clin, Dept Radiol, Rochester, MN 55905 USA.
RP Venkatesh, SK (通讯作者)，Mayo Clin, Dept Radiol, Rochester, MN 55905 USA.
EM venkatesh.sudhakar@mayo.edu
RI Yin, Meng/K-3519-2019; Venkatesh, Sudhakar Kundapur/T-9385-2019
OI Yin, Meng/0000-0001-6778-192X; Venkatesh, Sudhakar
Kundapur/0000-0002-7514-1030
FU NATIONAL INSTITUTE OF DIABETES AND DIGESTIVE AND KIDNEY DISEASESUnited
States Department of Health & Human ServicesNational Institutes of
Health (NIH) - USANIH National Institute of Diabetes & Digestive &
Kidney Diseases (NIDDK) [P30DK090728] Funding Source: NIH RePORTER;
NIDDK NIH HHSUnited States Department of Health & Human ServicesNational
Institutes of Health (NIH) - USANIH National Institute of Diabetes &
Digestive & Kidney Diseases (NIDDK) [P30 DK090728] Funding Source:
Medline
CR Afdhal NH, 2004, AM J GASTROENTEROL, V99, P1160, DOI 10.1111/j.1572-0241.2004.30110.x
Bedossa P, 1996, HEPATOLOGY, V24, P289, DOI 10.1002/hep.510240201
Bedossa P, 2003, HEPATOLOGY, V38, P1449, DOI 10.1016/j.hep.2003.09.022
Bensamoun SF, 2013, ALCOHOL CLIN EXP RES, V37, P811, DOI 10.1111/acer.12025
Binkovitz LA, 2012, PEDIATR RADIOL, V42, P402, DOI 10.1007/s00247-011-2298-6
Bohte AE, 2013, PLOS ONE, V8, DOI 10.1371/journal.pone.0057507
Castera L, 1999, HEPATOLOGY, V30, P1529, DOI 10.1002/hep.510300624
Castera L, 2011, BEST PRACT RES CL GA, V25, P291, DOI 10.1016/j.bpg.2011.02.003
Chen J, 2011, RADIOLOGY, V259, P749, DOI 10.1148/radiol.11101942
Dixon JB, 2004, HEPATOLOGY, V39, P1647, DOI 10.1002/hep.20251
Dzyubak B, 2013, J MAGN RESON IMAGING, V38, P371, DOI 10.1002/jmri.23980
Ehman EC, 2008, PHYS MED BIOL, V53, P925, DOI 10.1088/0031-9155/53/4/007
Friedman SL, 2006, HEPATOLOGY, V43, pS82, DOI 10.1002/hep.20974
Garteiser P, 2012, EUR RADIOL, V22, P2169, DOI 10.1007/s00330-012-2474-6
Ghany MG, 2011, HEPATOLOGY, V54, P1433, DOI 10.1002/hep.24641
Herzka DA, 2009, MAGN RESON MED, V62, P284, DOI 10.1002/mrm.21956
Hines CDG, 2011, J MAGN RESON IMAGING, V33, P239, DOI 10.1002/jmri.22354
Hines CDG, 2010, J MAGN RESON IMAGING, V31, P725, DOI 10.1002/jmri.22066
Hirsch S, 2013, MAGN RESON MED, DOI [10.1002/mrm.24674, DOI 10.1002/MRM.24674.[]
Hoganson Deana D, 2012, Open J Rheumatol Autoimmune Dis, V2, P6
Huwart L, 2006, NMR BIOMED, V19, P173, DOI 10.1002/nbm.1030
Huwart L, 2008, EUR RADIOL, V18, P2535, DOI 10.1007/s00330-008-1051-5
Huwart L, 2008, GASTROENTEROLOGY, V135, P32, DOI 10.1053/j.gastro.2008.03.076
Huwart L, 2007, RADIOLOGY, V245, P458, DOI 10.1148/radiol.2452061673
Ichikawa S, 2012, MAGN RESON MED SCI, V11, P291, DOI 10.2463/mrms.11.291
Kage M, 1997, HEPATOLOGY, V25, P1028, DOI 10.1002/hep.510250439
Kim BH, 2011, J MAGN RESON IMAGING, V34, P1110, DOI 10.1002/jmri.22723
Kim D, 2013, RADIOLOGY, V268, P411, DOI 10.1148/radiol.13121193
Lee DH, 2013, J MAGN RESON IMAGING, V38, P1215, DOI 10.1002/jmri.23958
Lee VS, 2011, TRANSPLANTATION, V92, P581, DOI 10.1097/TP.0b013e31822805fa
Lee YJ, 2013, J MAGN RESON IMAGING, DOI [10.1002/jmri.24147, DOI 10.1002/JMRI.24147.[]
Lok ASF, 2007, HEPATOLOGY, V45, P507, DOI 10.1002/hep.21513
MAHARAJ B, 1986, LANCET, V1, P523
Manduca A, 2001, MED IMAGE ANAL, V5, P237, DOI 10.1016/S1361-8415(00)00039-6
Mannelli L, 2012, CLIN RADIOL, V67, P258, DOI 10.1016/j.crad.2011.08.022
Marcellin P, 2009, LIVER INT, V29, P242, DOI 10.1111/j.1478-3231.2008.01802.x
Mariappan YK, 2013, P 21 ANN ISMRM C SAL
Martinez SM, 2011, HEPATOLOGY, V53, P325, DOI 10.1002/hep.24013
MUTHUPILLAI R, 1995, SCIENCE, V269, P1854, DOI 10.1126/science.7569924
Nedredal GI, 2011, J MAGN RESON IMAGING, V34, P79, DOI 10.1002/jmri.22610
O'Brien MJ, 2000, AM J CLIN PATHOL, V114, P712, DOI 10.1309/D7AU-EYW7-4B6C-K08Y
Papatheodoridis G, 2012, J HEPATOL, V57, P167, DOI 10.1016/j.jhep.2012.02.010
PICCININO F, 1986, J HEPATOL, V2, P165, DOI 10.1016/S0168-8278(86)80075-7
Rousselet MC, 2005, HEPATOLOGY, V41, P257, DOI 10.1002/hep.20535
Rustogi R, 2012, J MAGN RESON IMAGING, V35, P1356, DOI 10.1002/jmri.23585
Serai SD, 2013, P 21 ANN ISMRM C SAL
Shire NJ, 2011, J MAGN RESON IMAGING, V34, P947, DOI 10.1002/jmri.22716
Talwalkar JA, 2009, AM J ROENTGENOL, V193, P122, DOI 10.2214/AJR.07.3504
Venkatesh SK, 2008, P 17 ANN M ISMRM TOR
Venkatesh SK, 2013, EUR RADIOL, DOI [10.1007/s00330-013-2978-8, DOI 10.1007/S00330-013-2978-8.EPUB]
Venkatesh SK, 2013, J MAGN RESON IMAGING, DOI [10.1002/jmri.24084, DOI 10.1002/JMRI.24084.[]
Venkatesh SK, 2011, P 19 ANN ISMRM C MON
Venkatesh SK, 2008, AM J ROENTGENOL, V190, P1534, DOI 10.2214/AJR.07.3123
Venkatesh SK, 2013, J MAGN RESON IMAGING, V37, P544, DOI 10.1002/jmri.23731
Vizzotto L, 2002, MODERN PATHOL, V15, P798, DOI 10.1097/01.MP.0000024365.92937.5E
Yano M, 1996, HEPATOLOGY, V23, P1334, DOI 10.1053/jhep.1996.v23.pm0008675148
Yin M, 2007, CLIN GASTROENTEROL H, V5, P1207, DOI 10.1016/j.cgh.2007.06.012
Yin M, 2013, J MAGN RESON IMAGING, V38, P809, DOI 10.1002/jmri.24049
Yin M, 2011, AM J ROENTGENOL, V197, P64, DOI 10.2214/AJR.10.5989
NR 59
TC 52
Z9 55
U1 1
U2 10
PU LIPPINCOTT WILLIAMS & WILKINS
PI PHILADELPHIA
PA 530 WALNUT ST, PHILADELPHIA, PA 19106-3621 USA
SN 0363-8715
EI 1532-3145
J9 J COMPUT ASSIST TOMO
JI J. Comput. Assist. Tomogr.
PD NOV-DEC
PY 2013
VL 37
IS 6
BP 887
EP 896
DI 10.1097/RCT.0000000000000032
PG 10
WC Radiology, Nuclear Medicine & Medical Imaging
WE Science Citation Index Expanded (SCI-EXPANDED)
SC Radiology, Nuclear Medicine & Medical Imaging
GA 298UC
UT WOS:000330349000008
PM 24270110
OA Green Accepted
DA 2022-04-16
ER
PT J
AU D'Argenio, G
Cariello, R
Tuccillo, C
Mazzone, G
Federico, A
Funaro, A
De Magistris, L
Grossi, E
Callegari, ML
Chirico, M
Caporaso, N
Romano, M
Morelli, L
Loguercio, C
AF D'Argenio, Giuseppe
Cariello, Rita
Tuccillo, Concetta
Mazzone, Giovanna
Federico, Alessandro
Funaro, Annalisa
De Magistris, Laura
Grossi, Enzo
Callegari, Maria L.
Chirico, Marilena
Caporaso, Nicola
Romano, Marco
Morelli, Lorenzo
Loguercio, Carmela
TI Symbiotic formulation in experimentally induced liver fibrosis in rats:
intestinal microbiota as a key point to treat liver damage?
SO LIVER INTERNATIONAL
LA English
DT Article
DE intestinal microbiota; rat liver fibrosis; symbiotic treatment
ID BACTERIAL TRANSLOCATION; GUT FLORA; PERMEABILITY; CIRRHOSIS;
STEATOHEPATITIS; IDENTIFICATION; VSLNUMBER-3; PARAMETERS; PROBIOTICS;
LACTULOSE
AB Aim Evidence indicates that intestinal microbiota may participate in both the induction and the progression of liver damage. The aim of our research was the detection and evaluation of the effects of chronic treatment with a symbiotic formulation on CCl4-induced rat liver fibrosis. Results CCl4 significantly increased gastric permeability in respect to basal values, and the treatment with symb…
C1 [D'Argenio, Giuseppe; Mazzone, Giovanna; Caporaso, Nicola] Univ Naples Federico II, I-80131 Naples, Italy.
[D'Argenio, Giuseppe] CNR, Ist Biochim Prot, I-80125 Naples, Italy.
[D'Argenio, Giuseppe; Cariello, Rita; Tuccillo, Concetta; Federico, Alessandro; De Magistris, Laura; Caporaso, Nicola; Romano, Marco; Loguercio, Carmela] CIRANAD, Naples, Italy.
[Cariello, Rita; Tuccillo, Concetta; Federico, Alessandro; Funaro, Annalisa; De Magistris, Laura; Chirico, Marilena; Romano, Marco; Loguercio, Carmela] Univ Naples 2, Naples, Italy.
[Grossi, Enzo] Bracco Spa, Milan, Italy.
[Callegari, Maria L.] Univ Cattolica Sacro Cuore, Ctr Ric Biotecnol, Cremona, Italy.
[Morelli, Lorenzo] Univ Cattolica Sacro Cuore, Ist Microbiol, Piacenza, Italy.
RP D'Argenio, G (通讯作者)，Univ Naples Federico II, Dip Med Clin & Sperimentale, Fac Med, Via Pansini 5, I-80131 Naples, Italy.
EM dargenio@unina.it
RI Grossi, Enzo/AAF-7765-2020; Luisa, Callegari Maria/AAB-3153-2021;
Federico, Alessandro/AAB-3893-2019
OI Luisa, Callegari Maria/0000-0002-7811-5305; Federico,
Alessandro/0000-0002-0885-0793; ROMANO, Marco/0000-0002-3271-349X;
Morelli, Lorenzo/0000-0003-0475-2712; LOGUERCIO,
Carmelina/0000-0002-6863-6510
FU Bracco Spa, Milano, Italy [BR720c]
FX This project was supported from Bracco Spa, Milano, Italy (Grant n
BR720c). The funder had no role in study design, data collection and
analysis, decision to publish or preparation of the manuscript.
CR Akama F, 2011, SCAND J GASTROENTERO, V46, P831, DOI 10.3109/00365521.2011.574730
Almeida J, 2006, WORLD J GASTROENTERO, V12, P1493, DOI 10.3748/wjg.v12.i10.1493
Cariello R, 2010, DIGEST LIVER DIS, V42, P200, DOI 10.1016/j.dld.2009.05.001
Cesaro C, 2011, DIGEST LIVER DIS, V43, P431, DOI 10.1016/j.dld.2010.10.015
Chiva M, 2002, J HEPATOL, V37, P456, DOI 10.1016/S0168-8278(02)00142-3
Dastych M, 2008, DIGEST DIS SCI, V53, P2789, DOI 10.1007/s10620-007-0184-8
deFoneska A, 2010, CURR OPIN GASTROEN, V26, P604, DOI 10.1097/MOG.0b013e32833f1222
El Bialy SAA, 2011, CURR MED CHEM, V18, P3082
Federico A, 2009, EUR REV MED PHARMACO, V13, P285
Furet JP, 2004, INT J FOOD MICROBIOL, V97, P197, DOI 10.1016/j.ijfoodmicro.2004.04.020
Generoso M, 2003, J CHROMATOGR B, V783, P349, DOI 10.1016/S1570-0232(02)00766-3
Hernandez IG, 2008, ANN HEPATOL, V7, P120, DOI 10.1016/S1665-2681(19)31866-6
Hurtado I.G., 2011, PLOS ONE, V6
Jalanka-Tuovinen J, 2011, PLOS ONE, V6, DOI 10.1371/journal.pone.0023035
LEE WK, 1991, LAB ANIM, V25, P9, DOI 10.1258/002367791780808158
Leithner K, 2011, DRUG DEV IND PHARM, V37, P518, DOI 10.3109/03639045.2010.527348
Liu HG, 2004, BIOORG MED CHEM LETT, V14, P2339, DOI 10.1016/j.bmcl.2004.01.107
Loguercio C, 2005, J CLIN GASTROENTEROL, V39, P540, DOI 10.1097/01.mcg.0000165671.25272.0f
Loguercio C, 2002, AM J GASTROENTEROL, V97, P2144
Malagon I, 2006, J PEDIATR GASTR NUTR, V43, P265, DOI 10.1097/01.mpg.0000226379.41365.62
Miele L, 2009, HEPATOLOGY, V49, P1877, DOI 10.1002/hep.22848
Miller AM, 2011, ALCOHOL CLIN EXP RES, V35, P787, DOI 10.1111/j.1530-0277.2010.01399.x
Morelli L, 2006, DIGEST LIVER DIS, V38, P894, DOI 10.1016/j.dld.2006.07.010
Mutlu E, 2009, ALCOHOL CLIN EXP RES, V33, P1836, DOI 10.1111/j.1530-0277.2009.01022.x
Nardone G, 2010, AM J PHYSIOL-GASTR L, V299, pG669, DOI 10.1152/ajpgi.00188.2010
Natarajan SK, 2006, HEPATOLOGY, V43, P837, DOI 10.1002/hep.21097
Ohland CL, 2010, AM J PHYSIOL-GASTR L, V298, pG807, DOI 10.1152/ajpgi.00243.2009
Plummer JL, 2000, J GASTROEN HEPATOL, V15, P1307, DOI 10.1046/j.1440-1746.2000.02340.x
Ramos Ana Regina L., 2010, Arq. Gastroenterol., V47, P188, DOI 10.1590/S0004-28032010000200014
Riordan SM, 2010, NEW ENGL J MED, V362, P1140, DOI 10.1056/NEJMe1000850
Velayudham A, 2009, HEPATOLOGY, V49, P989, DOI 10.1002/hep.22711
Walter J, 2000, APPL ENVIRON MICROB, V66, P297, DOI 10.1128/AEM.66.1.297-303.2000
Yan AW, 2011, HEPATOLOGY, V53, P96, DOI 10.1002/hep.24018
NR 33
TC 23
Z9 24
U1 2
U2 24
PU WILEY
PI HOBOKEN
PA 111 RIVER ST, HOBOKEN 07030-5774, NJ USA
SN 1478-3223
EI 1478-3231
J9 LIVER INT
JI Liver Int.
PD MAY
PY 2013
VL 33
IS 5
BP 687
EP 697
DI 10.1111/liv.12117
PG 11
WC Gastroenterology & Hepatology
WE Science Citation Index Expanded (SCI-EXPANDED)
SC Gastroenterology & Hepatology
GA 122HT
UT WOS:000317309900005
PM 23448378
DA 2022-04-16
ER
PT J
AU Sumida, Y
Naito, Y
Tanaka, S
Sakai, K
Inada, Y
Taketani, H
Kanemasa, K
Yasui, K
Itoh, Y
Okanoue, T
Yoshikawa, T
AF Sumida, Yoshio
Naito, Yuji
Tanaka, Saiyu
Sakai, Kyoko
Inada, Yutaka
Taketani, Hiroyoshi
Kanemasa, Kazuyuki
Yasui, Kohichiroh
Itoh, Yoshito
Okanoue, Takeshi
Yoshikawa, Toshikazu
TI Long-Term (>= 2 Yr) Efficacy of Vitamin E for Non-Alcoholic
Steatohepatitis
SO HEPATO-GASTROENTEROLOGY
LA English
DT Article
DE Insulin resistance; Liver biopsy; Liver fibrosis; Oxidative stress
ID FATTY LIVER-DISEASE; INSULIN-RESISTANCE; HISTOLOGICAL COURSE;
NATURAL-HISTORY; FOLLOW-UP; HAPTOGLOBIN; PIOGLITAZONE; POLYMORPHISM;
EXPRESSION; FIBROSIS
AB Background/Aims: Vitamin E is one of the most promising treatments for non-alcoholic steatohepatitis (NASH). However, the long-term efficacy of this treatment remains unknown. Methodology: We retrospectively examined 17 patients with biopsy-proven NASH who received vitamin E at a dose of 300 mg/day for >= 2 yr, and underwent second liver biopsies after treatment. Variables were compared betwee…
C1 [Sumida, Yoshio; Naito, Yuji; Inada, Yutaka] Kyoto Prefectural Univ Med, Dept Gastroenterol & Hepatol, Kyoto 6028566, Japan.
[Tanaka, Saiyu; Taketani, Hiroyoshi; Kanemasa, Kazuyuki; Yasui, Kohichiroh; Itoh, Yoshito] Nara City Hosp, Ctr Digest & Liver Dis, Nara, Japan.
[Sakai, Kyoko; Okanoue, Takeshi] Saiseikai Suita Hosp, Hepatol Ctr, Osaka, Japan.
[Yoshikawa, Toshikazu] Kyoto Prefectural Univ Med, Kyoto 6028566, Japan.
RP Sumida, Y (通讯作者)，Kyoto Prefectural Univ Med, Dept Gastroenterol & Hepatol, Kamigy Ku, Kyoto 6028566, Japan.
EM sumida@koto.kpu-mac.jp
RI Sumida, Yoshio/AAL-6723-2020
CR Adams LA, 2005, J HEPATOL, V42, P132, DOI 10.1016/j.jhep.2004.09.012
Argo CK, 2009, J HEPATOL, V51, P371, DOI 10.1016/j.jhep.2009.03.019
Brunt EM, 1999, AM J GASTROENTEROL, V94, P2467, DOI 10.1111/j.1572-0241.1999.01377.x
Carter K, 2007, INT J LAB HEMATOL, V29, P92, DOI 10.1111/j.1751-553X.2007.00898.x
Ekstedt M, 2006, HEPATOLOGY, V44, P865, DOI 10.1002/hep.21327
Fassio E, 2004, HEPATOLOGY, V40, P820, DOI 10.1002/hep.20410
Gavin JR, 1997, DIABETES CARE, V20, P1183
Hamaguchi E, 2010, DIABETES CARE, V33, P284, DOI 10.2337/dc09-0148
Harrison SA, 2003, AM J GASTROENTEROL, V98, P2485, DOI 10.1111/j.1572-0241.2003.08699.x
Harrison SA, 2003, AM J GASTROENTEROL, V98, P2042, DOI 10.1016/S0002-9270(03)00622-1
Hasegawa T, 2001, ALIMENT PHARM THERAP, V15, P1667, DOI 10.1046/j.1365-2036.2001.01083.x
Japanese Society for the Study of Obesity, 2000, J JPN SOC STUDY OBES, V6, P18
Kleiner DE, 2005, HEPATOLOGY, V41, P1313, DOI 10.1002/hep.20701
Koch W, 2002, CLIN CHEM, V48, P1377
Langlois MR, 1996, CLIN CHEM, V42, P1589
LUDWIG J, 1980, MAYO CLIN PROC, V55, P434
Matteoni CA, 1999, GASTROENTEROLOGY, V116, P1413, DOI 10.1016/S0016-5085(99)70506-8
MATTHEWS DR, 1985, DIABETOLOGIA, V28, P412, DOI 10.1007/BF00280883
Merriman RB, 2006, HEPATOLOGY, V44, P874, DOI 10.1002/hep.21346
Milman U, 2008, ARTERIOSCL THROM VAS, V28, P341, DOI 10.1161/ATVBAHA.107.153965
Moorthi RV, 2006, CLIN CHIM ACTA, V367, P132, DOI 10.1016/j.cca.2005.12.004
Neuschwander-Tetri BA, 2010, HEPATOLOGY, V52, p620A
Nobili V, 2006, ALIMENT PHARM THER, V24, P1553, DOI 10.1111/j.1365-2036.2006.03161.x
Nobili V, 2008, HEPATOLOGY, V48, P119, DOI 10.1002/hep.22336
Ono M, 2006, J GASTROENTEROL, V41, P725, DOI 10.1007/s00535-006-1876-0
PAROLA M, 1992, HEPATOLOGY, V16, P1014, DOI 10.1002/hep.1840160426
PAROLA M, 1992, FEBS LETT, V308, P267, DOI 10.1016/0014-5793(92)81290-3
Poli G, 1985, FREE RADICALS LIVER, P207
Rafiq N, 2009, CLIN GASTROENTEROL H, V7, P234, DOI 10.1016/j.cgh.2008.11.005
Ratziu V, 2005, GASTROENTEROLOGY, V128, P1898, DOI 10.1053/j.gastro.2005.03.084
Sanyal AJ, 2004, CLIN GASTROENTEROL H, V2, P1107, DOI 10.1016/S1542-3565(04)00457-4
Sanyal AJ, 2010, NEW ENGL J MED, V362, P1675, DOI 10.1056/NEJMoa0907929
Satapathy SK, 2010, TRENDS ENDOCRIN MET, V21, P668, DOI 10.1016/j.tem.2010.08.003
Sumida Y, 2003, J HEPATOL, V38, P32, DOI 10.1016/S0168-8278(02)00331-8
Sumida Y, 2011, FRONT GASTROINT RES, V29, P144
Tsujinaka K, 2005, DIABETES RES CLIN PR, V67, P99, DOI 10.1016/j.diabres.2004.06.006
Yakaryilmaz F, 2007, INTERN MED J, V37, P229, DOI 10.1111/j.1445-5994.2006.01295.x
Zingg JM, 2008, NUTR REV, V66, P406, DOI 10.1111/j.1753-4887.2008.00050.x
NR 38
TC 16
Z9 16
U1 2
U2 8
PU H G E UPDATE MEDICAL PUBLISHING S A
PI ATHENS
PA PO BOX 17257, ATHENS GR-10024, GREECE
SN 0172-6390
J9 HEPATO-GASTROENTEROL
JI Hepato-Gastroenterol.
PD SEP
PY 2013
VL 60
IS 126
BP 1445
EP 1450
DI 10.5754/hge11421
PG 6
WC Gastroenterology & Hepatology; Surgery
WE Science Citation Index Expanded (SCI-EXPANDED)
SC Gastroenterology & Hepatology; Surgery
GA 298MK
UT WOS:000330327800037
PM 23933938
DA 2022-04-16
ER
PT J
AU Ackefors, M
Nystrom, J
Wernerson, A
Gjertsen, H
Sonnerborg, A
Weiland, O
AF Ackefors, M.
Nystrom, J.
Wernerson, A.
Gjertsen, H.
Sonnerborg, A.
Weiland, O.
TI Evolution of fibrosis during HCV recurrence after liver transplantation
- influence of IL-28B SNP and response to peg-IFN and ribavirin
treatment
SO JOURNAL OF VIRAL HEPATITIS
LA English
DT Article
DE hepatitis C virus; IL-28B; liver transplantation; peg-IFN; ribavirin
ID CHRONIC HEPATITIS-C; GENETIC-VARIATION; DONOR HISTOLOGY; PLUS RIBAVIRIN;
IL28B; COMBINATION; INFECTION; SURVIVAL; THERAPY; PROGRESSION
AB The IL-28 gene is associated with sustained viral response (SVR) after treatment with peg-IFN and ribavirin in liver transplant recipients with chronic hepatitis C genotype 1 infection. We analysed the importance of recipient and donor IL-28B genotype for response to treatment and fibrosis progression in 54 liver transplant recipients. Fibrosis stage (F) was defined as mild when F2 and severe …
C1 [Ackefors, M.; Sonnerborg, A.; Weiland, O.] Karolinska Inst, Karolinska Univ Hosp, Div Infect Dis, Stockholm, Sweden.
[Nystrom, J.; Sonnerborg, A.] Karolinska Inst, Karolinska Univ Hosp, Dept Lab Med, Div Virol, Stockholm, Sweden.
[Wernerson, A.] Karolinska Inst, Karolinska Univ Hosp, Dept Clin Sci Intervent & Technol, Div Renal Med, Stockholm, Sweden.
[Gjertsen, H.] Karolinska Inst, Karolinska Univ Hosp, Dept Transplantat Surg, Stockholm, Sweden.
RP Weiland, O (通讯作者)，Karolinska Inst, Karolinska Univ Hosp Huddinge, Div Infect Dis, S-14186 Stockholm, Sweden.
EM ola.weiland@ki.se
RI Sönnerborg, Anders/W-2011-2019
OI Sönnerborg, Anders/0000-0001-8928-3374; Nystrom,
Jessica/0000-0002-1185-2511; Wernerson, Annika/0000-0003-2792-0010;
Weiland, Ola/0000-0002-6934-9724
FU Stockholm City County Council
FX This study was supported by a grant from the Stockholm City County
Council.
CR Ackefors M, 2012, J VIRAL HEPATITIS, V19, P635, DOI 10.1111/j.1365-2893.2012.01587.x
Bahra M, 2007, TRANSPLANTATION, V84, P144, DOI 10.1097/01.tp.0000268809.86544.22
BATTS KP, 1995, AM J SURG PATHOL, V19, P1409, DOI 10.1097/00000478-199512000-00007
Berenguer M, 2008, J HEPATOL, V49, P274, DOI 10.1016/j.jhep.2008.05.002
Berenguer M, 2012, J HEPATOL, V56, P1310, DOI 10.1016/j.jhep.2011.12.031
Berg T, 2008, CLIN LIVER DIS, V12, P507, DOI 10.1016/j.cld.2008.03.011
Cane EJ, 1996, NEW ENGL J MED, V334, P815, DOI 10.1056/NEJM199603283341302
Castera L, 2008, J HEPATOL, V48, P835, DOI 10.1016/j.jhep.2008.02.008
Charlton MR, 2011, HEPATOLOGY, V53, P317, DOI 10.1002/hep.24074
Forman LM, 2002, GASTROENTEROLOGY, V122, P889, DOI 10.1053/gast.2002.32418
Fried MW, 2002, NEW ENGL J MED, V347, P975, DOI 10.1056/NEJMoa020047
Fukuhara T, 2010, GASTROENTEROLOGY, V139, P1577, DOI 10.1053/j.gastro.2010.07.058
Ge DL, 2009, NATURE, V461, P399, DOI 10.1038/nature08309
Gjertsen H, 2006, TRANSPL P, V38, P2675, DOI 10.1016/j.transproceed.2006.07.043
Hadziyannis SJ, 2004, ANN INTERN MED, V140, P346, DOI 10.7326/0003-4819-140-5-200403020-00010
Hornfeldt E, 2008, SCAND J INFECT DIS, V40, P259, DOI 10.1080/00365540701633020
Lange CM, 2011, J HEPATOL, V55, P322, DOI 10.1016/j.jhep.2010.10.037
Manns MP, 2001, LANCET, V358, P958, DOI 10.1016/S0140-6736(01)06102-5
Melum E, 2007, J HEPATOL, V47, P777, DOI 10.1016/j.jhep.2007.06.013
Myers RP, 2003, J VIRAL HEPATITIS, V10, P16, DOI 10.1046/j.1365-2893.2003.00387.x
Neumann UP, 2004, J HEPATOL, V41, P830, DOI 10.1016/j.jhep.2004.06.029
Terrault NA, 2006, LIVER TRANSPLANT, V12, P1192, DOI 10.1002/lt.20865
Thomas DL, 2009, NATURE, V461, P798, DOI 10.1038/nature08463
Ydreborg M, 2012, SCAND J GASTROENTERO, V47, P710, DOI 10.3109/00365521.2012.672592
NR 24
TC 8
Z9 8
U1 0
U2 2
PU WILEY
PI HOBOKEN
PA 111 RIVER ST, HOBOKEN 07030-5774, NJ USA
SN 1352-0504
EI 1365-2893
J9 J VIRAL HEPATITIS
JI J. Viral Hepatitis
PD NOV
PY 2013
VL 20
IS 11
BP 770
EP 778
DI 10.1111/jvh.12099
PG 9
WC Gastroenterology & Hepatology; Infectious Diseases; Virology
WE Science Citation Index Expanded (SCI-EXPANDED)
SC Gastroenterology & Hepatology; Infectious Diseases; Virology
GA 231ZA
UT WOS:000325455700003
PM 24168256
DA 2022-04-16
ER
PT J
AU Silver, D
Karnik, G
Osinusi, A
Silk, R
Stabinski, L
Doonquah, L
Henn, S
Teferi, G
Masur, H
Kottilil, S
Fishbein, D
AF Silver, D.
Karnik, G.
Osinusi, A.
Silk, R.
Stabinski, L.
Doonquah, L.
Henn, S.
Teferi, G.
Masur, H.
Kottilil, S.
Fishbein, D.
TI Effect of HIV on Liver Fibrosis Among HCV-Infected African Americans
SO CLINICAL INFECTIOUS DISEASES
LA English
DT Article
DE liver fibrosis; HIV; HCV; African Americans
ID HEPATITIS-C VIRUS; HUMAN-IMMUNODEFICIENCY-VIRUS; ANTIRETROVIRAL THERAPY;
COINFECTED PATIENTS; PROGRESSION; EPIDEMIOLOGY
AB Degree of liver fibrosis largely determines treatment urgency for hepatitis C virus (HCV). This retrospective study examined fibrosis stages and predictive factors in African Americans with HCV monoinfection and human immunodeficiency virus (HIV)/HCV coinfection. Nearly 50% of patients had early-stage fibrosis in the study, despite the long duration of infection in many patients. HIV was assoc…
C1 [Silver, D.; Masur, H.] NIH, Dept Crit Care Med, Ctr Clin, Bethesda, MD 20892 USA.
[Karnik, G.; Osinusi, A.; Silk, R.; Stabinski, L.; Fishbein, D.] SAIC Frederick Inc, Frederick Natl Lab Canc Res, Clin Monitoring Res Program, Clin Res Directorate, Bethesda, MD USA.
[Stabinski, L.; Kottilil, S.] NIAID, Immunoregulat Lab, NIH, Bethesda, MD 20892 USA.
[Doonquah, L.] Family & Med Counseling Serv, Washington, DC USA.
[Henn, S.] Whitman Walker Hlth, Washington, DC USA.
[Teferi, G.] Unity Healthcare Inc, Washington, DC USA.
[Fishbein, D.] MedStar Washington Hosp Ctr, Washington, DC USA.
RP Silver, D (通讯作者)，NIH, Dept Crit Care Med, 1101 Highland Dr, Silver Spring, MD 20910 USA.
EM dana.r.silver@gmail.com
RI Kottilil, Shyam/ABF-7605-2021
FU National Cancer Institute at the National Institutes of Health (NIH)
[HHSN261200800001E]; National Institute of Allergy and Infectious
Diseases (NIAID)United States Department of Health & Human
ServicesNational Institutes of Health (NIH) - USANIH National Institute
of Allergy & Infectious Diseases (NIAID); Intramural Research Program of
the NIH (NIAID and the NIH Clinical Center); NATIONAL INSTITUTE OF
ALLERGY AND INFECTIOUS DISEASESUnited States Department of Health &
Human ServicesNational Institutes of Health (NIH) - USANIH National
Institute of Allergy & Infectious Diseases (NIAID) [ZIAAI000390] Funding
Source: NIH RePORTER; CLINICAL CENTER [ZIACL009010] Funding Source: NIH
RePORTER
FX This project was supported in whole or in part with federal funds from
the National Cancer Institute at the National Institutes of Health (NIH;
contract number HHSN261200800001E).; This research was supported by the
National Institute of Allergy and Infectious Diseases (NIAID). This
project has been funded in whole or in part with federal funds from the
Intramural Research Program of the NIH (NIAID and the NIH Clinical
Center).
CR Alter MJ, 2007, WORLD J GASTROENTERO, V13, P2436, DOI 10.3748/wjg.v13.i17.2436
Benhamou Y, 1999, HEPATOLOGY, V30, P1054, DOI 10.1002/hep.510300409
Brau N, 2006, J HEPATOL, V44, P47, DOI 10.1016/j.jhep.2005.07.006
Conjeevaram HS, 2006, GASTROENTEROLOGY, V131, P470, DOI 10.1053/j.gastro.2006.06.008
Ghany MG, 2009, HEPATOLOGY, V49, P1335, DOI 10.1002/hep.22759
Jennings CL, 2012, CURR HIV-AIDS REP, V9, P231, DOI 10.1007/s11904-012-0122-z
Lewden C, 2005, INT J EPIDEMIOL, V34, P121, DOI 10.1093/ije/dyh307
Maier I, 2002, WORLD J GASTROENTERO, V8, P577, DOI 10.3748/wjg.v8.i4.577
Matthews-Greer JM, 2001, CLIN DIAGN LAB IMMUN, V8, P690, DOI 10.1128/CDLI.8.4.690-694.2001
Pearlman BL, 2006, CLIN INFECT DIS, V42, P82, DOI 10.1086/498512
Shepard CW, 2005, LANCET INFECT DIS, V5, P558, DOI 10.1016/S1473-3099(05)70216-4
Sterling RK, 2004, CLIN GASTROENTEROL H, V2, P469, DOI 10.1016/S1542-3565(04)00164-8
Sterling RK, 2010, CLIN GASTROENTEROL H, V8, P1070, DOI 10.1016/j.cgh.2010.08.004
Strader DB, 2005, CLIN INFECT DIS, V41, pS7, DOI 10.1086/429489
NR 14
TC 5
Z9 5
U1 0
U2 7
PU OXFORD UNIV PRESS INC
PI CARY
PA JOURNALS DEPT, 2001 EVANS RD, CARY, NC 27513 USA
SN 1058-4838
EI 1537-6591
J9 CLIN INFECT DIS
JI Clin. Infect. Dis.
PD MAY 1
PY 2013
VL 56
IS 9
BP 1280
EP 1283
DI 10.1093/cid/cit037
PG 4
WC Immunology; Infectious Diseases; Microbiology
WE Science Citation Index Expanded (SCI-EXPANDED)
SC Immunology; Infectious Diseases; Microbiology
GA 123QC
UT WOS:000317404300014
PM 23378283
OA Green Published, Bronze
DA 2022-04-16
ER
PT J
AU Cheng, Q
Li, N
Chen, MQ
Zheng, JM
Qian, ZP
Wang, XY
Huang, C
Li, Q
Lin, QX
Shi, GF
AF Cheng, Qi
Li, Ning
Chen, Mingquan
Zheng, Jianming
Qian, Zhiping
Wang, Xinyu
Huang, Chong
Li, Qian
Lin, Qingxia
Shi, Guangfeng
TI Fuzheng Huayu inhibits carbon tetrachloride-induced liver fibrosis in
mice through activating hepatic NK cells
SO JOURNAL OF ETHNOPHARMACOLOGY
LA English
DT Article
DE Liver fibrosis; Natural killer cells; Chinese medicine; Fuzheng Huayu
ID INTERFERON-GAMMA; PROLIFERATION; RECIPE; RATS
AB Aim of the study: Fuzheng Huayu (FZHY) is a Chinese compound herbal preparation which consists of six Chinese herbs. This study examines the preventative effects of FZHY on liver fibrosis induced by carbon tetrachloride (CCl4) and explores its possible mechanisms of action.
Materials and methods: Liver fibrosis was induced in male C57BL/6N mice by injecting a 10% CCl4 solution intraperitoneal twice a week for six weeks. After 6 weeks of treatment, serum ALT and AST assay, liver tissue histological examination and immunostaining were carried out to examine the liver function and fibrosis degree. The expression levels of alpha-smooth muscle actin (SMA) were measured b…
Results: Upon pathological examination, the FZHY-treated mice showed significantly reduced liver damage. The expression of alpha-SMA increased markedly upon treatment with CCl4 and the increase was reversed by FZHY treatment. FZHY treatment also enhanced the activation of hepatic NK cells and the production of interferon-gamma (IFN-gamma). The protective effects of FZHY were reversed in the mice …
Conclusions: FZHY can efficiently inhibit CCl4-induced liver fibrosis. Furthermore, the depletion of NK cells attenuates the protective effects of FZHY. We conclude that FZHY could be an effective drug for liver fibrosis, and its mechanism of action involves the activation of hepatic NK cells. (C) 2012 Elsevier Ireland Ltd. All rights reserved.
C1 [Cheng, Qi; Li, Ning; Chen, Mingquan; Zheng, Jianming; Wang, Xinyu; Huang, Chong; Li, Qian; Lin, Qingxia; Shi, Guangfeng] Fudan Univ, Huashan Hosp, Dept Infect Dis, Shanghai 200040, Peoples R China.
[Qian, Zhiping] Fudan Univ, Shanghai Publ Hlth Clin Ctr, Intens Care Unit, Shanghai 201508, Peoples R China.
RP Shi, GF (通讯作者)，Fudan Univ, Huashan Hosp, Dept Infect Dis, Shanghai 200040, Peoples R China.
EM gfshi@shmu.edu.cn
RI Zheng, Jianming/ABG-5557-2020
OI Zheng, Jianming/0000-0003-1471-9078
FU National Science Foundation of China (NSFC)National Natural Science
Foundation of China (NSFC) [81101240]; National Science Foundation of
Shanghai Municipal Health Bureau Project [20114270]; Major Science and
Technology Special Project of China Twelfth Five-year Plan
[2012ZX10002003]
FX We thank Miss Mengqi Zhu for her technical assistance, Ms. Yuqin Ling of
Fudan University for her help with biopsy specimens, Dr. Zhongwen Zhou
of the Department of Pathology of Huashan Hospital for his help with
histologic photographs. The work was supported by the National Science
Foundation of China (NSFC) Project (Grant no. 81101240) and the National
Science Foundation of Shanghai Municipal Health Bureau Project (Grant
no. 20114270). The work was also supported by Major Science and
Technology Special Project of China Twelfth Five-year Plan
(2012ZX10002003).
CR Achliya GS, 2004, J ETHNOPHARMACOL, V90, P229, DOI 10.1016/j.jep.2003.09.037
BALLIN M, 1988, BIOCHEM BIOPH RES CO, V154, P832, DOI 10.1016/0006-291X(88)90215-X
Baroni GS, 1996, HEPATOLOGY, V23, P1189
Bataller R, 2005, J CLIN INVEST, V115, P209, DOI 10.1172/JCI200524282
Cheung KF, 2009, J ETHNOPHARMACOL, V124, P142, DOI 10.1016/j.jep.2009.03.005
Fowell AJ, 2006, DIGEST DIS, V24, P174, DOI 10.1159/000090320
Friedman SL, 2008, GASTROENTEROLOGY, V134, P1655, DOI 10.1053/j.gastro.2008.03.003
Friedman SL, 2007, HEPATOLOGY, V45, P242, DOI 10.1002/hep.21459
Jeong WI, 2008, GASTROENTEROLOGY, V134, P248, DOI 10.1053/j.gastro.2007.09.034
Jeong WI, 2006, HEPATOLOGY, V44, P1441, DOI 10.1002/hep.21419
Liu C, 2009, CHIN MED, V29, P12
Liu P, 2005, WORLD J GASTROENTERO, V11, P2892, DOI 10.3748/wjg.v11.i19.2892
Masuhara M, 1996, HEPATOLOGY, V24, P323
Melhem A, 2006, J HEPATOL, V45, P60, DOI 10.1016/j.jhep.2005.12.025
Morishima C, 2006, HEPATOLOGY, V43, P573, DOI 10.1002/hep.21073
Radaeva S, 2006, GASTROENTEROLOGY, V130, P435, DOI 10.1053/j.gastro.2005.10.055
ROCKEY DC, 1992, HEPATOLOGY, V16, P776, DOI 10.1002/hep.1840160325
Wang QL, 2010, J ETHNOPHARMACOL, V127, P631, DOI 10.1016/j.jep.2009.12.011
Zhao Chang-Qing, 2006, Zhong Xi Yi Jie He Xue Bao, V4, P467, DOI 10.3736/jcim20060505
NR 19
TC 14
Z9 17
U1 3
U2 34
PU ELSEVIER IRELAND LTD
PI CLARE
PA ELSEVIER HOUSE, BROOKVALE PLAZA, EAST PARK SHANNON, CO, CLARE, 00000,
IRELAND
SN 0378-8741
J9 J ETHNOPHARMACOL
JI J. Ethnopharmacol.
PD JAN 9
PY 2013
VL 145
IS 1
BP 175
EP 181
DI 10.1016/j.jep.2012.10.047
PG 7
WC Plant Sciences; Chemistry, Medicinal; Integrative & Complementary
Medicine; Pharmacology & Pharmacy
WE Science Citation Index Expanded (SCI-EXPANDED)
SC Plant Sciences; Pharmacology & Pharmacy; Integrative & Complementary
Medicine
GA 071OT
UT WOS:000313604800022
PM 23127651
DA 2022-04-16
ER
PT J
AU Berenguer, M
Schuppan, D
AF Berenguer, Marina
Schuppan, Detlef
TI Progression of liver fibrosis in post-transplant hepatitis C:
Mechanisms, assessment and treatment
SO JOURNAL OF HEPATOLOGY
LA English
DT Article
DE Antifibrotic; Biopsy; Cirrhosis; Collagen; Elastography; Fibrosis; HCV;
Hepatic stellate cell; Interferon; Liver; Macrophage; NAFLD;
Post-transplant; Progression; Second hit; T cell; TGFbeta; Serum marker;
Transplantation
ID VENOUS-PRESSURE GRADIENT; VIRUS CORE PROTEIN; OPEN-LABEL SERIES;
SUSTAINED VIROLOGICAL RESPONSE; TRANSPLANT RECIPIENTS; ANTIVIRAL
THERAPY; PEGYLATED-INTERFERON; TRANSIENT ELASTOGRAPHY; STELLATE CELLS;
CLINICAL-IMPLICATIONS
AB Liver fibrosis results from an excessive wound healing response in most chronic liver diseases, such as hepatitis C. Despite great advances in antiviral therapy in recent years, progressive liver fibrosis remains a major problem for patients with recurrent hepatitis C after liver transplantation. Liver biopsy remains a central tool in the management of HCV-positive liver transplant recipients,…
In this manuscript, we will review the natural history as well as tools to monitor fibrosis progression in the HCV-positive liver transplant recipient, the mechanisms underlying rapid fibrosis progression in up to 30% of these patients, the effect of antiviral therapies and highlight promising antifibrotic approaches. (c) 2012 European Association for the Study of the Liver. Published by Elsevier…
C1 [Berenguer, Marina] Univ Valencia, Dept Med, Hepatol & Liver Transplantat Unit, La Fe Hosp, E-46003 Valencia, Spain.
[Berenguer, Marina] Inst Salud Carlos III, Natl Network Ctr Hepatol & Gastroenterol Res, CIBEREHD, Madrid, Spain.
[Schuppan, Detlef] Johannes Gutenberg Univ Mainz, Univ Med Ctr, Dept Med 1, D-55116 Mainz, Germany.
[Schuppan, Detlef] Harvard Univ, Sch Med, Beth Israel Deaconess Med Ctr, Div Gastroenterol, Boston, MA 02215 USA.
RP Berenguer, M (通讯作者)，Univ Hosp, Hepatol & Liver Transplantat Unit, Digest Med Serv, Bulevar S-N, Valencia 46026, Spain.
EM mbhaym@teleline.es
RI Berenguer, Marina/ABG-8602-2020
OI Berenguer, Marina/0000-0001-9246-4264
FU NIHUnited States Department of Health & Human ServicesNational
Institutes of Health (NIH) - USA; European UnionEuropean Commission;
State of Rhino-Palatinate; German Ministry of Education and
ResearchFederal Ministry of Education & Research (BMBF); Instituto de
Salud Carlos IIIInstituto de Salud Carlos IIIEuropean Commission;
Spanish Ministry of Science (ISCII) [PS09/01707]; Spanish Ministry of
Science (CIBEREHD Centro de Investigacion Biomedica en Red en
Enfermedades Hepaticas y Digestivas)
FX DS received funding from the NIH, the European Union, the State of
Rhino-Palatinate and the German Ministry of Education and Research. MB
received funding from the Instituto de Salud Carlos III, Spanish
Ministry of Science (ISCII, PS09/01707 and CIBEREHD Centro de
Investigacion Biomedica en Red en Enfermedades Hepaticas y Digestivas).
CR Abdelmalek MF, 2004, LIVER TRANSPLANT, V10, P199, DOI 10.1002/lt.20074
Abraham SC, 2008, AM J SURG PATHOL, V32, P965, DOI 10.1097/PAS.0b013e3181622490
Adebajo CO, 2012, LIVER TRANSPLANT, V18, P323, DOI 10.1002/lt.22460
Adinolfi LE, 2011, EXPERT OPIN PHARMACO, V12, P2215, DOI 10.1517/14656566.2011.597742
Angelico M, 2007, J HEPATOL, V46, P1009, DOI 10.1016/j.jhep.2006.12.017
Antonini TM, 2011, AM J TRANSPLANT, V11, P1686, DOI 10.1111/j.1600-6143.2011.03608.x
Bacchetti P, 2010, INT J BIOSTAT, V6, DOI 10.2202/1557-4679.1213
Barron L, 2011, AM J PHYSIOL-GASTR L, V300, pG723, DOI 10.1152/ajpgi.00414.2010
Bataller R, 2005, J CLIN INVEST, V115, P209, DOI 10.1172/JCI200524282
Beckebaum S, 2010, TRANSPLANTATION, V89, P983, DOI 10.1097/TP.0b013e3181cc66ca
Belli LS, 2007, LIVER TRANSPLANT, V13, P733, DOI 10.1002/lt.21093
Benlloch S, 2005, LIVER TRANSPLANT, V11, P456, DOI 10.1002/lt.20381
Benlloch S, 2009, LIVER TRANSPLANT, V15, P1798, DOI 10.1002/lt.21919
Berenguer M, 2008, AM J TRANSPLANT, V8, P679, DOI 10.1111/j.1600-6143.2007.02126.x
Berenguer M, 2003, LIVER TRANSPLANT, V9, P1152, DOI 10.1053/jlts.2003.50240
Berenguer M, 2009, DIGEST LIVER DIS, V41, P226, DOI 10.1016/j.dld.2008.12.001
Berenguer M, 2002, HEPATOLOGY, V36, P202, DOI 10.1053/jhep.2002.33993
Berenguer M, 2000, J HEPATOL, V32, P673, DOI 10.1016/S0168-8278(00)80231-7
Berenguer M, 2008, J HEPATOL, V49, P274, DOI 10.1016/j.jhep.2008.05.002
Berenguer M, 2012, J HEPATOL, V56, P1310, DOI 10.1016/j.jhep.2011.12.031
Berenguer M, 2009, LIVER TRANSPLANT, V15, P738, DOI 10.1002/lt.21707
Berenguer M, 2006, LIVER TRANSPLANT, V12, P1067, DOI 10.1002/lt.20737
Berres ML, 2011, HEPATOLOGY, V53, P596, DOI 10.1002/hep.24098
Biselli M, 2006, DIGEST LIVER DIS, V38, P27, DOI 10.1016/j.dld.2005.08.009
Bizollon T, 2005, AM J TRANSPLANT, V5, P1909, DOI 10.1111/j.1600-6143.2005.00976.x
Blasco A, 2006, HEPATOLOGY, V43, P492, DOI 10.1002/hep.21090
Bolognesi M, 2008, LIVER TRANSPLANT, V14, P616, DOI 10.1002/lt.21407
Boudreau HE, 2009, J VIROL, V83, P12934, DOI 10.1128/JVI.01059-09
Bruno R, 2010, GUT, V59, P513, DOI 10.1136/gut.2008.163287
Calvaruso V, 2009, HEPATOLOGY, V49, P1236, DOI 10.1002/hep.22745
Cane EJ, 1996, NEW ENGL J MED, V334, P815, DOI 10.1056/NEJM199603283341302
Carrion JA, 2007, GASTROENTEROLOGY, V132, P1746, DOI 10.1053/j.gastro.2007.03.041
Carrion JA, 2006, LIVER TRANSPLANT, V12, P1791, DOI 10.1002/lt.20857
Carrion JA, 2010, HEPATOLOGY, V51, P23, DOI 10.1002/hep.23240
Carrion JA, 2010, GASTROENTEROLOGY, V138, P147, DOI 10.1053/j.gastro.2009.09.047
Hung CH, 2011, EXPERT REV ANTI-INFE, V9, P525, DOI [10.1586/eri.11.33, 10.1586/ERI.11.33]
Charlton MR, 2011, HEPATOLOGY, V53, P317, DOI 10.1002/hep.24074
Cholongitas E, 2010, TRANSPL INT, V23, P861, DOI 10.1111/j.1432-2277.2010.01142.x
Clouston AD, 2005, HEPATOLOGY, V41, P809, DOI 10.1002/hep.20650
Corradi F, 2009, DIGEST LIVER DIS, V41, P217, DOI 10.1016/j.dld.2008.06.009
Coto-Llerena M, 2011, AM J TRANSPLANT, V11, P1051, DOI 10.1111/j.1600-6143.2011.03491.x
Cross TJS, 2011, CLIN TRANSPLANT, V25, P345, DOI 10.1111/j.1399-0012.2011.01396.x
Cusi K, 2012, GASTROENTEROLOGY, V142, P711, DOI 10.1053/j.gastro.2012.02.003
DAVIES SE, 1991, HEPATOLOGY, V13, P150, DOI 10.1016/0270-9139(91)90228-N
Demetris AJ, 2009, LIVER TRANSPLANT, V15, pS35, DOI 10.1002/lt.21890
Di Bisceglie AM, 2008, NEW ENGL J MED, V359, P2429, DOI 10.1056/NEJMoa0707615
do O NT, 2012, LIVER TRANSPLANT, V18, P298, DOI 10.1002/lt.22475
Dranoff JA, 2010, HEPATOLOGY, V51, P1438, DOI 10.1002/hep.23405
Duarte-Rojo A, 2013, LIVER TRANSPLANT, V19, P49, DOI 10.1002/lt.23554
Dumoriter J, 2004, J HEPATOL, V40, P669, DOI 10.1016/j.jhep.2003.12.015
Fallowfield JA, 2011, AM J PHYSIOL-GASTR L, V300, pG709, DOI 10.1152/ajpgi.00451.2010
Fernandez I, 2006, LIVER TRANSPLANT, V12, P1805, DOI 10.1002/lt.20883
Firpi RJ, 2004, LIVER TRANSPLANT, V10, P1240, DOI 10.1002/lt.20238
Friedman SL, 2008, GASTROENTEROLOGY, V134, P1655, DOI 10.1053/j.gastro.2008.03.003
Friedman SL, 2010, NAT REV GASTRO HEPAT, V7, P425, DOI 10.1038/nrgastro.2010.97
Gallegos-Orozco JF, 2009, LIVER TRANSPLANT, V15, P1872, DOI 10.1002/lt.21954
Gane EJ, 2008, LIVER TRANSPLANT, V14, pS36, DOI 10.1002/lt.21646
Germani G, 2010, HISTOPATHOLOGY, V57, P773, DOI 10.1111/j.1365-2559.2010.03609.x
Guha IN, 2011, HEPATOLOGY, V54, P1454, DOI 10.1002/hep.24515
Guido M, 2002, GUT, V50, P697, DOI 10.1136/gut.50.5.697
Hanouneh IA, 2008, LIVER TRANSPLANT, V14, P53, DOI 10.1002/lt.21312
Harada N, 2008, TRANSPLANTATION, V85, P69, DOI 10.1097/01.tp.0000297248.18483.16
Huang HJ, 2006, GASTROENTEROLOGY, V130, P1679, DOI 10.1053/j.gastro.2006.02.032
Hubscher SG, 2011, LIVER TRANSPLANT, V17, P1374, DOI 10.1002/lt.22452
Hubscher SG, 2011, J HEPATOL, V55, P702, DOI 10.1016/j.jhep.2011.03.005
Ibrahim SH, 2011, J PEDIATR GASTR NUTR, V53, P109, DOI 10.1097/MPG.0b013e31820e82a1
Ivanov AV, 2011, PLOS ONE, V6, DOI 10.1371/journal.pone.0024957
Iwaisako K, 2012, J GASTROEN HEPATOL, V27, P65, DOI 10.1111/j.1440-1746.2011.07002.x
Kamal SM, 2006, HEPATOLOGY, V43, P771, DOI 10.1002/hep.21117
Kamphues C, 2010, CLIN TRANSPLANT, V24, P652, DOI 10.1111/j.1399-0012.2009.01152.x
Koike K, 2010, ONCOLOGY-BASEL, V78, P24, DOI 10.1159/000315226
Korenaga M, 2005, J BIOL CHEM, V280, P37481, DOI 10.1074/jbc.M506412200
Lai JC, 2011, HEPATOLOGY, V54, P418, DOI 10.1002/hep.24390
Lange CM, 2011, J HEPATOL, V55, P322, DOI 10.1016/j.jhep.2010.10.037
Lee VS, 2011, TRANSPLANTATION, V92, P581, DOI 10.1097/TP.0b013e31822805fa
Levitsky J, 2012, GASTROENTEROLOGY, V142, P1132, DOI 10.1053/j.gastro.2012.01.030
Lin W, 2008, GASTROENTEROLOGY, V134, P803, DOI 10.1053/j.gastro.2008.01.005
Lin WY, 2011, J BIOL CHEM, V286, P2665, DOI 10.1074/jbc.M110.168286
Lonardo A, 2004, GASTROENTEROLOGY, V126, P586, DOI 10.1053/j.gastro.2003.11.020
Lowes KN, 1999, AM J PATHOL, V154, P537, DOI 10.1016/S0002-9440(10)65299-6
Maluf DG, 2010, EXPERT REV GASTROENT, V4, P445, DOI [10.1586/egh.10.39, 10.1586/EGH.10.39]
Manousou P, 2011, LIVER TRANSPLANT, V17, P178, DOI 10.1002/lt.22209
Marcolongo M, 2009, HEPATOLOGY, V50, P1038, DOI 10.1002/hep.23111
Martinez SM, 2011, HEPATOLOGY, V53, P325, DOI 10.1002/hep.24013
Masuzaki R, 2009, SCAND J GASTROENTERO, V44, P1115, DOI 10.1080/00365520903078810
Mazzocca A, 2005, J BIOL CHEM, V280, P11329, DOI 10.1074/jbc.M410161200
McCaughan GW, 2011, LIVER TRANSPLANT, V17, P219, DOI 10.1002/lt.22252
McCaughan GW, 2004, J HEPATOL, V40, P368, DOI 10.1016/j.jhep.2004.01.014
McHutchison J, 2010, GASTROENTEROLOGY, V138, P1365, DOI 10.1053/j.gastro.2009.12.003
Mells G, 2008, TRANSPLANTATION, V85, P1686, DOI 10.1097/TP.0b013e318176b1fd
Meng FL, 2012, GASTROENTEROLOGY, V143, P765, DOI 10.1053/j.gastro.2012.05.049
Meriden Z, 2010, CLIN GASTROENTEROL H, V8, P289, DOI 10.1016/j.cgh.2009.10.034
Micheloud D, 2009, TRANSPL INFECT DIS, V11, P183, DOI 10.1111/j.1399-3062.2009.00370.x
Muhanna N, 2011, GUT, V60, P90, DOI 10.1136/gut.2010.211136
Mukherjee S, 2006, HEPATO-GASTROENTEROL, V53, P561
Mukherjee S, 2006, LIVER INT, V26, P529, DOI 10.1111/j.1478-3231.2006.01261.x
Murray PJ, 2011, NAT REV IMMUNOL, V11, P723, DOI 10.1038/nri3073
Mutimer D, 2012, LIVER TRANSPLANT, V18, pS47, DOI 10.1002/lt.23533
Neff GW, 2004, TRANSPLANTATION, V78, P1303, DOI 10.1097/01.TP.0000129811.93072.1C
Nelson DR, 2003, HEPATOLOGY, V38, P859, DOI 10.1053/jhep.2003.50427
Neumann U, 2006, TRANSPLANTATION, V82, P43, DOI 10.1097/01.tp.0000225827.18034.be
Neumann UP, 2004, J HEPATOL, V41, P830, DOI 10.1016/j.jhep.2004.06.029
Neumann UP, 2004, TRANSPLANTATION, V77, P226, DOI 10.1097/01.TP.0000101738.27552.9D
Oton E, 2006, AM J TRANSPLANT, V6, P2348, DOI 10.1111/j.1600-6143.2006.01470.x
Paris AJ, 2011, HEPATOLOGY, V54, P2198, DOI 10.1002/hep.24608
Park O, 2009, HEPATOLOGY, V49, P1683, DOI 10.1002/hep.22813
Pelletier SJ, 2000, LIVER TRANSPLANT, V6, P44, DOI 10.1016/S1527-6465(00)80032-5
Picciotto FP, 2007, J HEPATOL, V46, P459, DOI 10.1016/j.jhep.2006.10.017
Piscaglia F, 2006, EUR J GASTROEN HEPAT, V18, P1255, DOI 10.1097/01.meg.0000243885.55562.7e
Piscaglia F, 2010, LIVER TRANSPLANT, V16, P1006, DOI 10.1002/lt.22101
Pockros PJ, 2007, HEPATOLOGY, V45, P569, DOI 10.1002/hep.21561
Poelstra K, 2011, J HEPATOL, V55, P726, DOI 10.1016/j.jhep.2011.04.008
Popov Y, 2009, HEPATOLOGY, V50, P1294, DOI 10.1002/hep.23123
Powell EE, 2005, HEPATOLOGY, V42, P5, DOI 10.1002/hep.20750
Poynard T, 1997, LANCET, V349, P825, DOI 10.1016/S0140-6736(96)07642-8
Prieto M, 1999, HEPATOLOGY, V29, P250, DOI 10.1002/hep.510290122
Pungpopong S, 2008, LIVER TRANSPLANT, V14, P1294, DOI 10.1002/lt.21508
Rafiq Nila, 2008, Expert Rev Gastroenterol Hepatol, V2, P207, DOI 10.1586/17474124.2.2.207
Ramirez S, 2008, LIVER TRANSPLANT, V14, pS27, DOI 10.1002/lt.21644
Richardson MM, 2007, GASTROENTEROLOGY, V133, P80, DOI 10.1053/j.gastro.2007.05.012
Rigamonti C, 2008, GUT, V57, P821, DOI 10.1136/gut.2007.135046
Rigamonti C, 2003, HEPATOLOGY, V38, P42, DOI 10.1053/jhep.2003.50275
Roche B, 2008, LIVER TRANSPLANT, V14, P1766, DOI 10.1002/lt.21635
Rockey DC, 2009, HEPATOLOGY, V49, P1017, DOI 10.1002/hep.22742
Rodriguez-Luna H, 2004, TRANSPLANTATION, V77, P190, DOI 10.1097/01.TP.0000100481.14514.BB
Ross AS, 2004, CLIN TRANSPLANT, V18, P166, DOI 10.1046/j.1399-0012.2003.00145.x
Safadi R, 2004, GASTROENTEROLOGY, V127, P870, DOI 10.1053/j.gastro.2004.04.062
Safdar K, 2004, SEMIN LIVER DIS, V24, P305, DOI 10.1055/s-2004-832942
Samonakis DN, 2007, LIVER TRANSPLANT, V13, P1305, DOI 10.1002/lt.21227
Samuel Didier, 2006, J Hepatol, V45, P127, DOI 10.1016/j.jhep.2006.05.001
Sanchez-Fueyo A, 2002, TRANSPLANTATION, V73, P56, DOI 10.1097/00007890-200201150-00010
Schulze-Krebs A, 2005, GASTROENTEROLOGY, V129, P246, DOI 10.1053/j.gastro.2005.03.089
Schuppan D, 2003, CELL DEATH DIFFER, V10, pS59, DOI 10.1038/sj.cdd.4401163
Schuppan D, 2008, LANCET, V371, P838, DOI 10.1016/S0140-6736(08)60383-9
Schuppan D, 2012, J HEPATOL, V56, pS66, DOI 10.1016/S0168-8278(12)60008-7
Sebagh M, 2012, J HEPATOL, V56, P840, DOI 10.1016/j.jhep.2011.11.016
Seki E, 2007, NAT MED, V13, P1324, DOI 10.1038/nm1663
Selzner N, 2011, J HEPATOL, V55, P207, DOI 10.1016/j.jhep.2010.11.012
Selzner N, 2009, TRANSPLANTATION, V88, P1214, DOI 10.1097/TP.0b013e3181bd783c
Selzner N, 2008, LIVER TRANSPLANT, V14, P1778, DOI 10.1002/lt.21598
Sheikh MY, 2008, HEPATOLOGY, V47, P2127, DOI 10.1002/hep.22269
Singal AK, 2007, J CLIN GASTROENTEROL, V41, P761, DOI 10.1097/MCG.0b013e3180381584
Sreekumar R, 2000, HEPATOLOGY, V32, P1125, DOI 10.1053/jhep.2000.19340
Taniguchi H, 2004, J MED VIROL, V72, P52, DOI 10.1002/jmv.10545
Toniutto P, 2005, J GASTROEN HEPATOL, V20, P577, DOI 10.1111/j.1440-1746.2005.03795.x
Toniutto P, 2007, J GASTROEN HEPATOL, V22, P1904, DOI 10.1111/j.1440-1746.2006.04628.x
Veldt BJ, 2008, AM J TRANSPLANT, V8, P2426, DOI 10.1111/j.1600-6143.2008.02362.x
Vidali M, 2008, AM J GASTROENTEROL, V103, P147, DOI 10.1111/j.1572-0241.2007.01596.x
Wali M, 2002, GUT, V51, P248, DOI 10.1136/gut.51.2.248
Wali MH, 2003, LIVER TRANSPLANT, V9, P796, DOI 10.1053/jlts.2003.50164
Walsh MJ, 2006, GUT, V55, P529, DOI 10.1136/gut.2005.069674
Walter T, 2007, LIVER TRANSPLANT, V13, P294, DOI 10.1002/lt.21000
Wang CS, 2006, AM J TRANSPLANT, V6, P1586, DOI 10.1111/j.1600-6143.2006.01362.x
Wang T, 2010, J VIRAL HEPATITIS, V17, P784, DOI 10.1111/j.1365-2893.2009.01238.x
Wiesner RH, 2003, LIVER TRANSPLANT, V9, pS1, DOI 10.1053/jlts.2003.50268
Wynn TA, 2008, J PATHOL, V214, P199, DOI 10.1002/path.2277
Wynn TA, 2011, J EXP MED, V208, P1339, DOI 10.1084/jem.20110551
Lopez-Labrador FX, 2011, J HEPATOL, V55, P270, DOI 10.1016/j.jhep.2011.01.013
Xirouchakis E, 2008, J VIRAL HEPATITIS, V15, P699, DOI 10.1111/j.1365-2893.2008.01019.x
Yilmaz N, 2007, LIVER TRANSPLANT, V13, P975, DOI 10.1002/lt.21117
NR 160
TC 96
Z9 100
U1 0
U2 16
PU ELSEVIER SCIENCE BV
PI AMSTERDAM
PA PO BOX 211, 1000 AE AMSTERDAM, NETHERLANDS
SN 0168-8278
EI 1600-0641
J9 J HEPATOL
JI J. Hepatol.
PD MAY
PY 2013
VL 58
IS 5
BP 1028
EP 1041
DI 10.1016/j.jhep.2012.12.014
PG 14
WC Gastroenterology & Hepatology
WE Science Citation Index Expanded (SCI-EXPANDED)
SC Gastroenterology & Hepatology
GA 130CL
UT WOS:000317890200026
PM 23262248
OA hybrid
DA 2022-04-16
ER
PT J
AU Stock, MK
Hammerich, L
Do, NT
Berres, ML
Alsamman, M
Heinrichs, D
Nellen, A
Trautwein, C
Tacke, F
Wasmuth, HE
Sahin, H
AF Stock, Miriam K.
Hammerich, Linda
Do O, Nicole T.
Berres, Marie-Luise
Alsamman, Muhammad
Heinrichs, Daniel
Nellen, Andreas
Trautwein, Christian
Tacke, Frank
Wasmuth, Hermann E.
Sahin, Hacer
TI Met-CCL5 modifies monocyte subpopulations during liver fibrosis
regression
SO INTERNATIONAL JOURNAL OF CLINICAL AND EXPERIMENTAL PATHOLOGY
LA English
DT Article
DE Met-CCL5; chemokines; liver fibrosis; fibrosis regression
ID HEPATIC RECRUITMENT; RANTES; CHEMOKINES; MECHANISMS; RECEPTORS; DISEASE;
ARREST
AB Fibrosis or scarring of the liver parenchyma is a mainstay of chronic liver diseases and is associated with increased morbidity and mortality. Since complete scarring of the liver develops over several decades, therapeutic intervention with the aim of ameliorating fibrosis is of great clinical interest. In a recent study, we could identify the chemokine receptor antagonist Met-CCL5 as a potent…
C1 [Stock, Miriam K.; Hammerich, Linda; Do O, Nicole T.; Berres, Marie-Luise; Alsamman, Muhammad; Heinrichs, Daniel; Nellen, Andreas; Trautwein, Christian; Tacke, Frank; Wasmuth, Hermann E.; Sahin, Hacer] RWTH Univ Hosp Aachen, Dept Med 3, D-52074 Aachen, Germany.
RP Sahin, H (通讯作者)，Rhein Westfal TH Aachen, Univ Hosp Aachen, Dept Med 3, Pauwelsstr 30, D-52057 Aachen, Germany.
EM hasahin@ukaachen.de
RI Berres, Marie-Luise/AAN-5351-2021
OI Hammerich, Linda/0000-0003-0557-3927
FU Deutsche ForschungsgemeinschaftGerman Research Foundation (DFG) [WA
2557/2-1]; Else Kroner-Fresenius Stiftung
FX This work was supported by grants from the Deutsche
Forschungsgemeinschaft (WA 2557/2-1) and the Else Kroner-Fresenius
Stiftung to H.E.W.
CR Appay V, 2001, TRENDS IMMUNOL, V22, P83, DOI 10.1016/S1471-4906(00)01812-3
Berres ML, 2010, J CLIN INVEST, V120, P4129, DOI 10.1172/JCI41732
Charo IF, 2006, NEW ENGL J MED, V354, P610, DOI 10.1056/NEJMra052723
Friedman SL, 2008, GASTROENTEROLOGY, V134, P1655, DOI 10.1053/j.gastro.2008.03.003
Grone HJ, 1999, FASEB J, V13, P1371, DOI 10.1096/fasebj.13.11.1371
Holt AP, 2008, CLIN LIVER DIS, V12, P861, DOI 10.1016/j.cld.2008.07.002
Karlmark KR, 2009, HEPATOLOGY, V50, P261, DOI 10.1002/hep.22950
Lukacs-Kornek V, 2008, FRONT BIOSCI-LANDMRK, V13, P2238, DOI 10.2741/2838
Mehal WZ, 2011, NAT MED, V17, P552, DOI 10.1038/nm0511-552
Mitchell C, 2009, AM J PATHOL, V174, P1766, DOI 10.2353/ajpath.2009.080632
Miura K, 2012, AM J PHYSIOL-GASTR L, V302, pG1310, DOI 10.1152/ajpgi.00365.2011
Proudfoot AEI, 1996, J BIOL CHEM, V271, P2599, DOI 10.1074/jbc.271.5.2599
Ramachandran P, 2012, P NATL ACAD SCI USA, V109, pE3186, DOI 10.1073/pnas.1119964109
Sahin H, 2012, BIOCH BIOPHYS ACTA
Sahin Hacer, 2011, Expert Rev Clin Pharmacol, V4, P503, DOI 10.1586/ecp.11.24
Sahin H, 2010, NAT REV GASTRO HEPAT, V7, P682, DOI 10.1038/nrgastro.2010.168
Schuppan D, 2008, LANCET, V371, P838, DOI 10.1016/S0140-6736(08)60383-9
Schuppan D, 2012, J HEPATOL, V56, pS66, DOI 10.1016/S0168-8278(12)60008-7
Schwabe RF, 2003, AM J PHYSIOL-GASTR L, V285, pG949, DOI 10.1152/ajpgi.00215.2003
Seki E, 2009, J CLIN INVEST, V119, P1858, DOI 10.1172/JCI37444
von Hundelshausen P, 2001, CIRCULATION, V103, P1772, DOI 10.1161/01.CIR.103.13.1772
NR 21
TC 15
Z9 15
U1 0
U2 2
PU E-CENTURY PUBLISHING CORP
PI MADISON
PA 40 WHITE OAKS LN, MADISON, WI 53711 USA
SN 1936-2625
J9 INT J CLIN EXP PATHO
JI Int. J. Clin. Exp. Pathol.
PY 2013
VL 6
IS 4
BP 678
EP 685
PG 8
WC Oncology; Pathology
WE Science Citation Index Expanded (SCI-EXPANDED)
SC Oncology; Pathology
GA 139HC
UT WOS:000318571700013
PM 23573314
DA 2022-04-16
ER
PT J
AU Deng, YR
Ma, HD
Tsuneyama, K
Yang, W
Wang, YH
Lu, FT
Liu, CH
Liu, P
He, XS
Diehl, AM
Gershwin, ME
Lian, ZX
AF Deng, Yan-Ru
Ma, Hong-Di
Tsuneyama, Koichi
Yang, Wei
Wang, Yin-Hu
Lu, Fang-Ting
Liu, Cheng-Hai
Liu, Ping
He, Xiao-Song
Diehl, Anna Mae
Gershwin, M. Eric
Lian, Zhe-Xiong
TI STAT3-mediated attenuation of CCl4-induced mouse liver fibrosis by the
protein kinase inhibitor sorafenib
SO JOURNAL OF AUTOIMMUNITY
LA English
DT Article
DE Sorafenib; Liver fibrosis; STAT3; Kupffer cell; IL-6
ID HEPATIC STELLATE CELLS; ADVANCED HEPATOCELLULAR-CARCINOMA; SIGNAL
TRANSDUCER; TRANSCRIPTION 3; ACTIVATOR; APOPTOSIS; INJURY; INFLAMMATION;
MECHANISMS; DISCOVERY
AB There have been major advances in defining the immunological events associated with fibrosis in various chronic liver diseases. We have taken advantage of this data to focus on the mechanisms of action of a unique multi-kinase inhibitor, coined sorafenib, on CCl4-induced murine liver fibrosis, including the effects of this agent in models of both acute and chronic CCl4-mediated pathology. Impo…
C1 [Deng, Yan-Ru; Ma, Hong-Di; Yang, Wei; Wang, Yin-Hu; Lu, Fang-Ting; Lian, Zhe-Xiong] Univ Sci & Technol China, Liver Immunol Lab, Inst Immunol, Hefei 230027, Peoples R China.
[Deng, Yan-Ru; Ma, Hong-Di; Yang, Wei; Wang, Yin-Hu; Lu, Fang-Ting; Lian, Zhe-Xiong] Univ Sci & Technol China, Sch Life Sci, Hefei 230027, Peoples R China.
[Tsuneyama, Koichi] Toyama Univ, Grad Sch Med & Pharmaceut Sci Res, Dept Diagnost Pathol, Toyama 9300194, Japan.
[Liu, Cheng-Hai; Liu, Ping] Shanghai Univ Tradit Chinese Med, Shuguang Hosp, Inst Liver Dis, Key Lab Liver & Kidney Dis,Minist Educ, Shanghai 201203, Peoples R China.
[He, Xiao-Song; Gershwin, M. Eric] Univ Calif Davis, Sch Med, Div Rheumatol Allergy & Clin Immunol, Davis, CA 95616 USA.
[Diehl, Anna Mae] Duke Univ, Med Ctr, Div Gastroenterol, Durham, NC 27710 USA.
RP Lian, ZX (通讯作者)，Univ Sci & Technol China, Liver Immunol Lab, Inst Immunol, Hefei 230027, Peoples R China.
EM adbxdyr@mail.ustc.edu.cn; mahongdi@mail.ustc.edu.cn;
ktsune@med.u-toyama.ac.jp; ywei0702@mail.ustc.edu.cn;
wangyh8@mail.ustc.edu.cn; fangting@mail.ustc.edu.cn;
chenghai_liu@yahoo.com.cn; liuliver@vip.sina.com; xiaosong@stanford.edu;
annamae.diehl@duke.edu; megershwin@ucdavis.edu; zxlian1@ustc.edu.cn
RI Yang, w/AAN-3388-2020
OI Tsuneyama, Koichi/0000-0002-0670-9868
FU National Basic Research Program of China (973 Program)National Basic
Research Program of China [2010CB945300, 2013CB944900]; National Natural
Science Foundation of ChinaNational Natural Science Foundation of China
(NSFC) [30972738, 31021061, 81130058]; Hundred Talents Program of the
Chinese Academy of SciencesChinese Academy of Sciences
FX Financial support provided by the National Basic Research Program of
China (973 Program-2010CB945300, 2013CB944900), the National Natural
Science Foundation of China (30972738, 31021061, 81130058), and the
Hundred Talents Program of the Chinese Academy of Sciences.
CR Bataller R, 2005, J CLIN INVEST, V115, P209, DOI 10.1172/JCI200524282
Bataller R, 2001, SEMIN LIVER DIS, V21, P437, DOI 10.1055/s-2001-17558
Blechacz BRA, 2009, HEPATOLOGY, V50, P1861, DOI 10.1002/hep.23214
Canbay A, 2004, HEPATOLOGY, V39, P273, DOI 10.1002/hep.20051
Casini A, 1997, HEPATOLOGY, V25, P361
Chai H, 2010, INT J CLIN EXP PATHO, V3, P408
Chen KF, 2010, CLIN CANCER RES, V16, P5189, DOI 10.1158/1078-0432.CCR-09-3389
Chen YL, 2011, HEPATOLOGY, V53, P1708, DOI 10.1002/hep.24254
Cheng AL, 2009, LANCET ONCOL, V10, P25, DOI 10.1016/S1470-2045(08)70285-7
Elsharkawy AM, 2005, APOPTOSIS, V10, P927, DOI 10.1007/s10495-005-1055-4
Escudier B, 2007, NEW ENGL J MED, V356, P125, DOI 10.1056/NEJMoa060655
Friedman SL, 2003, J HEPATOL, V38, pS38, DOI 10.1016/S0168-8278(02)00429-4
Higuchi H, 2003, CURR MOL MED, V3, P483, DOI 10.2174/1566524033479528
Hong F, 2013, DIGEST DIS SCI, V58, P257, DOI 10.1007/s10620-012-2325-y
Horiguchi N, 2008, GASTROENTEROLOGY, V134, P1148, DOI 10.1053/j.gastro.2008.01.016
Horiguchi N, 2010, HEPATOLOGY, V51, P1724, DOI 10.1002/hep.23532
Iavarone M, 2011, HEPATOLOGY, V54, P2055, DOI 10.1002/hep.24644
Jiao JJ, 2012, HEPATOLOGY, V55, P243, DOI 10.1002/hep.24621
Kishimoto T, 2010, INT IMMUNOL, V22, P347, DOI 10.1093/intimm/dxq030
Kmiec Z, 2001, ADV ANAT EMBRYOL CEL, V161, P1
Liu CH, 2003, J BIOL CHEM, V278, P11721, DOI 10.1074/jbc.M207728200
Llovet JM, 2008, NEW ENGL J MED, V359, P378, DOI 10.1056/NEJMoa0708857
Luo YP, 2010, ONCOGENE, V29, P662, DOI 10.1038/onc.2009.308
Mair M, 2010, GASTROENTEROLOGY, V138, P2499, DOI 10.1053/j.gastro.2010.02.049
Mann DA, 2002, GUT, V50, P891, DOI 10.1136/gut.50.6.891
Mejias M, 2009, HEPATOLOGY, V49, P1245, DOI 10.1002/hep.22758
Parsons CJ, 2007, J GASTROEN HEPATOL, V22, P579
Pinter M, 2009, ONCOLOGIST, V14, P70, DOI 10.1634/theoncologist.2008-0191
Plum W, 2010, AM J PATHOL, V176, P2236, DOI 10.2353/ajpath.2010.090469
Reiberger T, 2009, J HEPATOL, V51, P865, DOI 10.1016/j.jhep.2009.06.024
Safadi R, 2004, GASTROENTEROLOGY, V127, P870, DOI 10.1053/j.gastro.2004.04.062
Schumann G, 2002, CLIN CHEM LAB MED, V40, P718, DOI 10.1515/CCLM.2002.124
Shigeki TA, 2006, CLIN CHIM ACTA, V364, P33, DOI 10.1016/j.cca.2005.06.014
Sprinzl MF, 2013, HEPATOLOGY, V57, P2358, DOI 10.1002/hep.26328
Thabut D, 2011, HEPATOLOGY, V54, P573, DOI 10.1002/hep.24427
VanRooijen N, 1996, HEPATOLOGY, V23, P1239
Villanueva A, 2011, GASTROENTEROLOGY, V140, P1410, DOI 10.1053/j.gastro.2011.03.006
Vinas O, 2003, HEPATOLOGY, V38, P919, DOI 10.1053/jhep.2003.50392
Vrochides D, 1996, HEPATOLOGY, V23, P1650, DOI 10.1053/jhep.1996.v23.pm0008675189
Wang H, 2011, INT J BIOL SCI, V7, P536, DOI 10.7150/ijbs.7.536
Wang Y, 2010, J HEPATOL, V53, P132, DOI 10.1016/j.jhep.2010.02.027
Wilhelm S, 2006, NAT REV DRUG DISCOV, V5, P835, DOI 10.1038/nrd2130
Yang F, 2008, MOL CANCER THER, V7, P3519, DOI 10.1158/1535-7163.MCT-08-0138
Yau T, 2009, CANCER-AM CANCER SOC, V115, P428, DOI 10.1002/cncr.24029
Yu H, 2009, NAT REV CANCER, V9, P798, DOI 10.1038/nrc2734
Zhou RB, 2007, J IMMUNOL, V178, P4548, DOI 10.4049/jimmunol.178.7.4548
Zhu AX, 2009, ONCOLOGIST, V14, P67, DOI 10.1634/theoncologist.2008-0281
NR 47
TC 66
Z9 71
U1 1
U2 22
PU ACADEMIC PRESS LTD- ELSEVIER SCIENCE LTD
PI LONDON
PA 24-28 OVAL RD, LONDON NW1 7DX, ENGLAND
SN 0896-8411
EI 1095-9157
J9 J AUTOIMMUN
JI J. Autoimmun.
PD OCT
PY 2013
VL 46
SI SI
BP 25
EP 34
DI 10.1016/j.jaut.2013.07.008
PG 10
WC Immunology
WE Science Citation Index Expanded (SCI-EXPANDED)
SC Immunology
GA 252KS
UT WOS:000327004200004
PM 23948302
DA 2022-04-16
ER
PT J
AU Wu, F
Huang, SF
Zhu, NL
Liu, W
Zhang, YN
He, YW
AF Wu, Fei
Huang, Shaofang
Zhu, Nanlan
Liu, Wei
Zhang, Yanan
He, Yongwen
TI Recombinant human histidine triad nucleotide-binding protein 1
attenuates liver fibrosis induced by carbon tetrachloride in rats
SO MOLECULAR MEDICINE REPORTS
LA English
DT Article
DE histidine triad nucleotide-binding protein 1; recombinant protein; liver
fibrosis; transforming growing factor-beta; beta-catenin
ID GROWTH-FACTOR-BETA; TGF-BETA; TRANSCRIPTIONAL ACTIVITY; HEPATIC
FIBROGENESIS; TUMOR-SUPPRESSOR; STELLATE CELLS; CATENIN; HINT1;
EXPRESSION; CIRRHOSIS
AB It is currently thought that the transforming growth factor-beta (TGF-beta)/Smad signaling pathway acts as a central pathway leading to liver fibrosis, and that the aberrant Wnt/beta-catenin signaling pathway also plays a vital role in the development of liver fibrosis. There is evidence that the histidine triad nucleotide-binding protein 1 (Hint1) was capable of inhibiting these two pathways.…
C1 [Wu, Fei; Huang, Shaofang; Zhu, Nanlan; Liu, Wei; Zhang, Yanan; He, Yongwen] Huazhong Univ Sci & Technol, Dept Infect Dis, Union Hosp, Tongji Med Coll, Wuhan 430022, Hubei, Peoples R China.
RP He, YW (通讯作者)，Huazhong Univ Sci & Technol, Dept Infect Dis, Union Hosp, Tongji Med Coll, 1277 Jiefang Ave, Wuhan 430022, Hubei, Peoples R China.
EM hyw581441@163.com
FU National Nature Science Fund of ChinaNational Natural Science Foundation
of China (NSFC) [30972607]
FX This study was supported by the National Nature Science Fund of China
(no. 30972607).
CR Albanis E, 2001, Clin Liver Dis, V5, P315, DOI 10.1016/S1089-3261(05)70168-9
Baarsma HA, 2011, PLOS ONE, V6, DOI 10.1371/journal.pone.0025450
Bataller R, 2005, J CLIN INVEST, V115, P209, DOI 10.1172/JCI200524282
Carpino G, 2005, DIGEST LIVER DIS, V37, P349, DOI 10.1016/j.dld.2004.11.009
Cheng JH, 2008, AM J PHYSIOL-GASTR L, V294, pG39, DOI 10.1152/ajpgi.00263.2007
Cheon SS, 2006, FASEB J, V20, P692, DOI 10.1096/fj.05-4759com
Clevers H, 2006, CELL, V127, P469, DOI 10.1016/j.cell.2006.10.018
de Gouville AC, 2005, BRIT J PHARMACOL, V145, P166, DOI 10.1038/sj.bjp.0706172
Friedman SL, 2003, J HEPATOL, V38, pS38, DOI 10.1016/S0168-8278(02)00429-4
Genovese G, 2012, CELL CYCLE, V11, P2206, DOI 10.4161/cc.20765
Gressner AM, 2006, J CELL MOL MED, V10, P76, DOI 10.1111/j.1582-4934.2006.tb00292.x
Gutierrez-Reyes G, 2007, ARCH MED RES, V38, P644, DOI 10.1016/j.arcmed.2006.10.001
Huber O, 2008, CELL CYCLE, V7, P1326, DOI 10.4161/cc.7.10.5926
Inagaki Y, 2007, GUT, V56, P284, DOI 10.1136/gut.2005.088690
Li H, 2006, ONCOGENE, V25, P713, DOI 10.1038/sj.onc.1209111
Li Wen-Ting, 2009, Zhonghua Gan Zang Bing Za Zhi, V17, P188
Li WT, 2011, DIGEST LIVER DIS, V43, P559, DOI 10.1016/j.dld.2011.02.016
Liu Ting, 2010, Zhonghua Gan Zang Bing Za Zhi, V18, P222, DOI 10.3760/cma.j.issn.1007-3418.2010.03.017
Medici D, 2008, MOL BIOL CELL, V19, P4875, DOI 10.1091/mbc.E08-05-0506
Parsons CJ, 2007, J GASTROEN HEPATOL, V22, pS79, DOI 10.1111/j.1440-1746.2006.04659.x
Razin E, 1999, J BIOL CHEM, V274, P34272, DOI 10.1074/jbc.274.48.34272
Safadi Rifaat, 2002, MedGenMed, V4, P27
Schuppan D, 2008, LANCET, V371, P838, DOI 10.1016/S0140-6736(08)60383-9
Shek FW, 2004, EUR J GASTROEN HEPAT, V16, P123, DOI 10.1097/00042737-200402000-00001
Shtutman M, 1999, P NATL ACAD SCI USA, V96, P5522, DOI 10.1073/pnas.96.10.5522
Sohrabpour AA, 2012, ALIMENT PHARM THER, V36, P824, DOI 10.1111/apt.12044
Thompson MD, 2007, HEPATOLOGY, V45, P1298, DOI 10.1002/hep.21651
Tian X, 2012, J CELL SCI
Varga J, 2008, CURR OPIN RHEUMATOL, V20, P720, DOI 10.1097/BOR.0b013e32830e48e8
Wang L, 2009, INT J CANCER, V124, P1526, DOI 10.1002/ijc.24072
Weiske J, 2005, J CELL SCI, V118, P3117, DOI 10.1242/jcs.02437
Weiske J, 2006, J BIOL CHEM, V281, P27356, DOI 10.1074/jbc.M513452200
Yao H, 2010, EUR J MED RES, V15, P152, DOI 10.1186/2047-783X-15-4-152
NR 33
TC 7
Z9 10
U1 1
U2 8
PU SPANDIDOS PUBL LTD
PI ATHENS
PA POB 18179, ATHENS, 116 10, GREECE
SN 1791-2997
EI 1791-3004
J9 MOL MED REP
JI Mol. Med. Rep.
PD OCT
PY 2013
VL 8
IS 4
BP 1023
EP 1028
DI 10.3892/mmr.2013.1618
PG 6
WC Oncology; Medicine, Research & Experimental
WE Science Citation Index Expanded (SCI-EXPANDED)
SC Oncology; Research & Experimental Medicine
GA 223OL
UT WOS:000324815400011
PM 23934318
OA Bronze
DA 2022-04-16
ER
PT J
AU Liang, XL
Yuan, JY
AF Liang, Xiao-Lu
Yuan, Jia-Ying
TI Effect of Chinese herbal compound on liver fibrosis in rabbits with
schistosomiasis by B-ultrasound
SO ASIAN PACIFIC JOURNAL OF TROPICAL MEDICINE
LA English
DT Article
DE Schistosomiasis; Liver fibrosis; Chinese herbal compound; Praziquantel;
B-ultrasound
ID ABDOMINAL ULTRASONOGRAPHY; ASSESSING MORBIDITY; HEPATIC-FIBROSIS;
DIAGNOSIS
AB Objective: To explore the value of B ultrasound on the evaluation of the effects of traditional Chinese medicine compound of Radix astragali, Salvia miltiorrhiza and Angelica sinensis, and TCM + praziquantel on liver fibrosis in rabbits with schistosomiasis. Methods: The hepatic fibrosis model in rabbits with schistosomiasis was established. The experimental animals (24 rabbits) were randomly …
C1 [Liang, Xiao-Lu] Beijing PLA, Dept Ultrasonog, Mil Gen Hosp, Beijing 100700, Peoples R China.
[Yuan, Jia-Ying] Henan Mil Area, Directly Affiliated Hosp, Dept Ultrasonog, Zhengzhou 450003, Henan Province, Peoples R China.
RP Yuan, JY (通讯作者)，Henan Mil Area, Directly Affiliated Hosp, Dept Ultrasonog, Zhengzhou 450003, Henan Province, Peoples R China.
EM petermails@263.net
FU Science and Technology Department of Henan province [122106000042]
FX This research was supported by special fund for provincial science and
technology cooperation project by Science and Technology Department of
Henan province (122106000042).
CR ABDELWAHAB MF, 1993, T ROY SOC TROP MED H, V87, P135, DOI 10.1016/0035-9203(93)90459-4
ABDELWAHAB MF, 1989, AM J TROP MED HYG, V40, P72, DOI 10.4269/ajtmh.1989.40.72
Chen FL, 1992, CHIN J SCHISTOSOMIAS, V4, P317
da Saude Ministerio, 2005, GUIA VIGILANCIA EPID
De Souza Robson Da Paixao, 2012, J Parasitol Res, V2012, P394981, DOI 10.1155/2012/394981
Deribew Ketema, 2013, Asian Pacific Journal of Tropical Biomedicine, V3, P307, DOI 10.1016/S2221-1691(13)60068-4
Fan LY, 1995, J CLIN HEPATOL, V11, P25
Friedman SL, 2008, TOXICOLOGY, V254, P120, DOI 10.1016/j.tox.2008.06.013
Guo JJ, 2012, PLOS NEGLECT TROP D, V6, DOI 10.1371/journal.pntd.0001579
He YongKang, 2006, Journal of Tropical Medicine (Guangzhou), V6, P1289
HOMEIDA M, 1988, AM J TROP MED HYG, V38, P86, DOI 10.4269/ajtmh.1988.38.86
HUSSAIN S, 1984, J ULTRAS MED, V3, P449
IAROTSKI LS, 1981, B WORLD HEALTH ORGAN, V59, P115
Ji G., 1998, CHINESE J INTEGRATED, V8, P215
Jiang CM, 2002, ACTA U TRADITIONIS M, V16, P51
Lin Ya-Ling, 2011, Asian Pacific Journal of Tropical Biomedicine, V1, P23, DOI 10.1016/S2221-1691(11)60063-4
Liu CH, 2000, J TRADITIONAL CHINES, V41, P620
Lu Hong-Zhu, 2013, Asian Pacific Journal of Tropical Biomedicine, V3, P217, DOI 10.1016/S2221-1691(13)60053-2
Nakayama S, 1981, J CLIN MED RES, V58, P125
Nieto N, 2000, HEPATOLOGY, V32, p185A, DOI 10.1053/jhep.2000.20243
Ren GH, 2009, CLIN MED SCHISTOSOMI
Sheriff Sheik Abdulazeez, 2012, Asian Pacific Journal of Tropical Biomedicine, V2, P975, DOI 10.1016/S2221-1691(13)60009-X
Strahan R, 2012, J MED IMAG RADIAT ON, V56, P390, DOI 10.1111/j.1754-9485.2012.02371.x
STRICKLAND GT, 1993, T ROY SOC TROP MED H, V87, P132, DOI 10.1016/0035-9203(93)90458-3
Thabit A. M., 2012, Asian Pacific Journal of Tropical Disease, V2, P4, DOI 10.1016/S2222-1808(12)60002-4
Wang P, 2010, FITOTERAPIA, V81, P793, DOI 10.1016/j.fitote.2010.04.007
Wang XL, 1999, WORLD CHINESE J DIGE, V7, P663
Wiegand J, 2013, DTSCH ARZTEBL INT, V110, P85, DOI 10.3238/arztebl.2013.0085
Xie HD, 2013, EVID-BASED COMPL ALT, V2013, DOI 10.1155/2013/972863
Yada N, 2013, ONCOLOGY-BASEL, V84, P13, DOI 10.1159/000345884
NR 30
TC 12
Z9 12
U1 0
U2 13
PU WOLTERS KLUWER MEDKNOW PUBLICATIONS
PI MUMBAI
PA WOLTERS KLUWER INDIA PVT LTD , A-202, 2ND FLR, QUBE, C T S NO 1498A-2
VILLAGE MAROL, ANDHERI EAST, MUMBAI, 400059, INDIA
SN 1995-7645
EI 2352-4146
J9 ASIAN PAC J TROP MED
JI Asian Pac. J. Trop. Med.
PD AUG
PY 2013
VL 6
IS 8
BP 658
EP 662
DI 10.1016/S1995-7645(13)60114-5
PG 5
WC Public, Environmental & Occupational Health; Tropical Medicine
WE Science Citation Index Expanded (SCI-EXPANDED)
SC Public, Environmental & Occupational Health; Tropical Medicine
GA 187DH
UT WOS:000322096600013
PM 23790340
OA gold
DA 2022-04-16
ER
PT J
AU Yang, JJ
Tao, H
Huang, C
Li, J
AF Yang, Jing-Jing
Tao, Hui
Huang, Cheng
Li, Jun
TI Nuclear erythroid 2-related factor 2: A novel potential therapeutic
target for liver fibrosis
SO FOOD AND CHEMICAL TOXICOLOGY
LA English
DT Review
DE Hepatic stellate cell; Nuclear erythroid 2-related factor 2; Liver
fibrosis; Oxidative stress
ID INDUCED OXIDATIVE STRESS; DRUG-METABOLIZING-ENZYMES; ACETAMINOPHEN
HEPATOTOXICITY; INDUCED HO-1; NRF2; EXPRESSION; INDUCTION; ANTIOXIDANT;
PATHWAY; ACTIVATION
AB Hepatic stellate cells (HSC) are the key fibrogenic cells of the liver. HSC activation is a process of cellular transdifferentiation that occurs upon liver injury, but the mechanisms underlying liver fibrosis are unknown. Nuclear erythroid 2-related factor 2 (Nrf2) is an oxidative stress-mediated transcription factor with a variety of downstream targets aimed at cytoprotection. However, Nrf2 h…
C1 [Yang, Jing-Jing; Huang, Cheng; Li, Jun] Anhui Med Univ, Sch Pharm, Hefei 230032, Anhui, Peoples R China.
[Yang, Jing-Jing; Huang, Cheng; Li, Jun] Anhui Med Univ, Inst Liver Dis, Hefei 230032, Anhui, Peoples R China.
[Yang, Jing-Jing] Anhui Med Univ, Dept Pharmacol, Hosp 2, Hefei 230601, Peoples R China.
[Tao, Hui] Anhui Med Univ, Dept Cardiothorac Surg, Hosp 2, Hefei 230601, Peoples R China.
RP Li, J (通讯作者)，Anhui Med Univ, Sch Pharm, Mei Shan Rd, Hefei 230032, Anhui, Peoples R China.
EM yncs01@hotmail.com
FU National Science Foundation of ChinaNational Natural Science Foundation
of China (NSFC) [81072686, 81273526]
FX This project was supported by the National Science Foundation of China
(Nos. 81072686 and 81273526).
CR Artaud-Macari E, 2013, ANTIOXID REDOX SIGN, V18, P66, DOI 10.1089/ars.2011.4240
Bae SH, 2013, CELL METAB, V17, P73, DOI 10.1016/j.cmet.2012.12.002
Bang SY, 2012, J ETHNOPHARMACOL, V144, P109, DOI 10.1016/j.jep.2012.08.037
Bataille AM, 2012, CLIN PHARMACOL THER, V92, P340, DOI 10.1038/clpt.2012.110
Blesa JR, 2007, GENE, V391, P198, DOI 10.1016/j.gene.2006.12.024
Bolati D, 2013, BMC NEPHROL, V14, DOI 10.1186/1471-2369-14-56
Bopp A, 2013, CELL DEATH DIS, V4, DOI 10.1038/cddis.2013.57
Borkham-Kamphorst E, 2013, J HEPATOL, V58, P104, DOI 10.1016/j.jhep.2012.09.007
Chen SR, 2013, PLOS ONE, V8, DOI [10.1371/journal.pone.0056380, 10.1371/journal.pone.0053662]
Chen ZC, 2013, EXP THER MED, V5, P1089, DOI 10.3892/etm.2013.942
Cheung KL, 2011, CHEM RES TOXICOL, V24, P670, DOI 10.1021/tx1004369
Choi JH, 2013, FOOD CHEM TOXICOL, V56, P231, DOI 10.1016/j.fct.2013.02.033
Chu P.S., 2013, HEPATOLOGY
Collins AR, 2012, ARTERIOSCL THROM VAS, V32, P2839, DOI 10.1161/ATVBAHA.112.300345
Cong M., 2013, AM J PATHOL
Cullinan SB, 2006, INT J BIOCHEM CELL B, V38, P317, DOI 10.1016/j.biocel.2005.09.018
De Nicola GM, 2011, NATURE, V475, P106, DOI 10.1038/nature10189
Dinkova-Kostova AT, 2013, TOP CURR CHEM, V329, P179, DOI 10.1007/128_2012_337
El-Kamary S.S., 2013, LIVER INT
Enomoto A, 2001, TOXICOL SCI, V59, P169, DOI 10.1093/toxsci/59.1.169
Farombi EO, 2008, FOOD CHEM TOXICOL, V46, P1279, DOI 10.1016/j.fct.2007.09.095
Fedotcheva NI, 2013, BIOCHEMISTRY-MOSCOW+, V78, P75, DOI 10.1134/S0006297913010094
Gedik N, 2005, LIFE SCI, V76, P2593, DOI 10.1016/j.lfs.2004.11.021
Ghatak S, 2011, TOXICOL APPL PHARM, V251, P59, DOI 10.1016/j.taap.2010.11.016
Gonzalez-Burgos E, 2013, NEUROSCIENCE, V231, P400, DOI 10.1016/j.neuroscience.2012.10.018
Gounder SS, 2012, PLOS ONE, V7, DOI 10.1371/journal.pone.0045697
Gu J, 2011, MOLECULES, V16, P9234, DOI 10.3390/molecules16119234
Ha YM, 2012, APOPTOSIS, V17, P463, DOI 10.1007/s10495-011-0688-8
Haarmann-Stemmann T, 2012, J INVEST DERMATOL, V132, P7, DOI 10.1038/jid.2011.359
Hanada K, 2008, DRUG METAB DISPOS, V36, P2037, DOI 10.1124/dmd.107.020339
Hervera A., 2013, ANESTHESIOLOGY
Hou YY, 2012, FREE RADICAL BIO MED, V52, P462, DOI 10.1016/j.freeradbiomed.2011.10.453
Hseu YC, 2012, FOOD CHEM TOXICOL, V50, P1245, DOI 10.1016/j.fct.2012.02.020
Kajikawa S, 2011, DIGEST DIS SCI, V56, P1065, DOI 10.1007/s10620-010-1400-5
Kawai Y, 2011, J BIOL CHEM, V286, P7629, DOI 10.1074/jbc.M110.208173
Kilic U, 2013, NUTR METAB, V10, DOI 10.1186/1743-7075-10-7
Kim HS, 2012, SCI REP-UK, V2, DOI 10.1038/srep00591
Klaassen CD, 2010, TOXICOL APPL PHARM, V244, P57, DOI 10.1016/j.taap.2010.01.013
Korenori Y., 2013, MOL NUTR FOOD RES
Kwon J, 2012, EMBO REP, V13, P150, DOI 10.1038/embor.2011.246
Lee KM, 2013, CANCER LETT, V330, P225, DOI 10.1016/j.canlet.2012.11.053
Li H, 2011, CELL SIGNAL, V23, P1625, DOI 10.1016/j.cellsig.2011.05.016
Li WG, 2010, NUCLEIC ACIDS RES, V38, P778, DOI 10.1093/nar/gkp1048
Lichtinghagen R, 2013, J HEPATOL, V59
Lim JH, 2008, PHARMACOL RES, V57, P325, DOI 10.1016/j.phrs.2008.03.004
Lin JG, 2008, LAB INVEST, V88, P529, DOI 10.1038/labinvest.2008.20
Liu CM, 2013, FREE RADICAL RES, V47, P192, DOI 10.3109/10715762.2012.760198
Liu F, 2010, TOXICOL SCI, V115, P596, DOI 10.1093/toxsci/kfq075
Lu Y, 2008, TOXICOLOGY, V252, P9, DOI 10.1016/j.tox.2008.07.058
Ma X., 2013, CLIN VACCINE IMMUNOL
Malloy M.T., 2013, J BIOL CHEM
Maria VL, 2002, ECOTOX ENVIRON SAFE, V53, P81, DOI 10.1006/eesa.2001.2204
McGill MR, 2012, TOXICOL APPL PHARM, V264, P387, DOI 10.1016/j.taap.2012.08.015
McMahon M, 2010, P NATL ACAD SCI USA, V107, P18838, DOI 10.1073/pnas.1007387107
Mohammadzadeh M, 2012, CELL STRESS CHAPERON, V17, P553, DOI 10.1007/s12192-012-0331-9
MOI P, 1994, P NATL ACAD SCI USA, V91, P9926, DOI 10.1073/pnas.91.21.9926
More V.R., 2013, DRUG METAB DISPOS
Mormone E, 2012, GASTROENTEROLOGY, V142, P612, DOI 10.1053/j.gastro.2011.11.029
Narmada B.C., 2013, HUM GENE THER
Niture SK, 2011, J BIOL CHEM, V286, P44542, DOI 10.1074/jbc.M111.275073
Noll C, 2012, MOL GENET METAB, V105, P484, DOI 10.1016/j.ymgme.2011.11.194
Ohnuma T, 2009, ARCH BIOCHEM BIOPHYS, V488, P34, DOI 10.1016/j.abb.2009.06.006
Patterson A.D., 2013, CHEM RES TOXICOL
Pradere JP, 2013, HEPATOLOGY
Qi HY, 2012, NEUROPHARMACOLOGY, V62, P1659, DOI 10.1016/j.neuropharm.2011.11.012
Qian JJ, 2012, PHARMACOL RES, V66, P219, DOI 10.1016/j.phrs.2012.06.003
Reisman SA, 2009, TOXICOL APPL PHARM, V236, P109, DOI 10.1016/j.taap.2008.12.024
Saidu NEB, 2013, BBA-GEN SUBJECTS, V1830, P2214, DOI 10.1016/j.bbagen.2012.10.003
Seki N, 2012, J CELL BIOCHEM, V113, P2346, DOI 10.1002/jcb.24107
Sekiguchi H., 2012, J VET MED SCI
Tanaka Y, 2012, J GASTROEN HEPATOL, V27, P1711, DOI 10.1111/j.1440-1746.2012.07180.x
Tanaka Y, 2009, TOXICOL SCI, V108, P247, DOI 10.1093/toxsci/kfp020
Tanji K, 2013, J NEUROPATH EXP NEUR, V72, P18, DOI 10.1097/NEN.0b013e31827b5713
Ucar F, 2013, EUR J GASTROENTEROL
Umemura T, 2006, TOXICOL SCI, V90, P111, DOI 10.1093/toxsci/kfj076
Miranda RU, 2013, FUNGAL BIOL-UK, V117, P85, DOI 10.1016/j.funbio.2012.12.001
Vanella L, 2011, PROSTAG OTH LIPID M, V96, P54, DOI 10.1016/j.prostaglandins.2011.07.005
Vomhof-DeKrey EE, 2012, J NUTR BIOCHEM, V23, P1201, DOI 10.1016/j.jnutbio.2012.03.005
Wakabayashi N, 2010, SCI SIGNAL, V3, DOI 10.1126/scisignal.2000762
Wang LS, 2011, CHEM-BIOL INTERACT, V190, P129, DOI 10.1016/j.cbi.2011.02.001
Wang X, 2011, TOXICOLOGY, V280, P126, DOI 10.1016/j.tox.2010.12.001
Wang XZ, 2009, STUD FUZZ SOFT COMP, V245, P1
Wu JX, 2013, PLOS ONE, V8, DOI 10.1371/journal.pone.0059843
Xiao J., 2013, EUR J NUTR, V89, P90
Xing HY, 2011, BIOCHEM BIOPH RES CO, V410, P759, DOI 10.1016/j.bbrc.2011.06.046
Xing YF, 2012, PLOS ONE, V7, DOI 10.1371/journal.pone.0044899
Yeligar SM, 2010, J BIOL CHEM, V285, P35359, DOI 10.1074/jbc.M110.138636
Yu Z, 2011, DIABETOLOGIA, V54, P922, DOI 10.1007/s00125-010-2001-8
Zheng HT, 2011, DIABETES, V60, P3055, DOI 10.2337/db11-0807
Zhou T, 2012, INVEST OPHTH VIS SCI, V53, P5033, DOI 10.1167/iovs.12-9729
NR 90
TC 47
Z9 50
U1 1
U2 32
PU PERGAMON-ELSEVIER SCIENCE LTD
PI OXFORD
PA THE BOULEVARD, LANGFORD LANE, KIDLINGTON, OXFORD OX5 1GB, ENGLAND
SN 0278-6915
EI 1873-6351
J9 FOOD CHEM TOXICOL
JI Food Chem. Toxicol.
PD SEP
PY 2013
VL 59
BP 421
EP 427
DI 10.1016/j.fct.2013.06.018
PG 7
WC Food Science & Technology; Toxicology
WE Science Citation Index Expanded (SCI-EXPANDED)
SC Food Science & Technology; Toxicology
GA 216JR
UT WOS:000324280000053
PM 23793039
DA 2022-04-16
ER
PT J
AU Wang, KW
Lin, BL
Brems, JJ
Gamelli, RL
AF Wang, Kewei
Lin, Bingliang
Brems, John J.
Gamelli, Richard L.
TI Hepatic apoptosis can modulate liver fibrosis through TIMP1 pathway
SO APOPTOSIS
LA English
DT Article
DE Hepatic apoptosis; Liver fibrosis; TIMP1; Caspase; IAP family
ID INDUCED HEPATOCYTE APOPTOSIS; TISSUE INHIBITOR; MESSENGER-RNA; C-JUN;
MATRIX METALLOPROTEINASES; STELLATE CELLS; EXPRESSION; ACTIVATION;
MODEL; PROTEINS
AB Apoptotic injury participates in hepatic fibrosis, but the molecular mechanisms are not well understood. The present study aimed to investigate the role of inducible TIMP1 in the pathogenesis of hepatic apoptosis-fibrosis. Apoptosis was induced with GCDC, LPS, and alcohol in precision-cut liver slices or bile duct ligation (BDL) in rats, as reflected by caspase-3 activity, TUNEL assay, and apo…
C1 [Wang, Kewei] Univ Illinois, Coll Med Peoria, Dept Surg, Peoria, IL 61605 USA.
[Lin, Bingliang] Sun Yat Sen Univ, Dept Infect Dis, Affiliated Hosp 3, Guangzhou 510275, Guangdong, Peoples R China.
[Brems, John J.; Gamelli, Richard L.] Loyola Univ, Dept Surg, Med Ctr, Maywood, IL 60153 USA.
RP Wang, KW (通讯作者)，Univ Illinois, Coll Med Peoria, Dept Surg, 1 Illini Dr, Peoria, IL 61605 USA.
EM kewang@uic.edu
CR Arias M, 2003, BMC GASTROENTEROL, V3, DOI 10.1186/1471-230X-3-29
Bahr MJ, 1999, HEPATOLOGY, V29, P839, DOI 10.1002/hep.510290333
Behrens A, 2002, EMBO J, V21, P1782, DOI 10.1093/emboj/21.7.1782
Bramhall SR, 1996, BRIT J CANCER, V73, P972, DOI 10.1038/bjc.1996.190
Brew K, 2000, BBA-PROTEIN STRUCT M, V1477, P267, DOI 10.1016/S0167-4838(99)00279-4
Chandler JM, 1998, J BIOL CHEM, V273, P10815, DOI 10.1074/jbc.273.18.10815
Clouzeau-Girard H, 2006, LAB INVEST, V86, P275, DOI 10.1038/labinvest.3700386
Eferl R, 2003, CELL, V112, P181, DOI 10.1016/S0092-8674(03)00042-4
Elferink MGL, 2004, AM J PHYSIOL-GASTR L, V287, pG1008, DOI 10.1152/ajpgi.00071.2004
Fong KM, 1996, CLIN CANCER RES, V2, P1369
Fowell AJ, 2011, BIOCHEM BIOPH RES CO, V407, P277, DOI 10.1016/j.bbrc.2011.02.009
Gardner J, 2003, J NEUROSCI RES, V74, P801, DOI 10.1002/jnr.10835
Gieseler RK, 2011, J VIRAL HEPATITIS, V18, P760, DOI 10.1111/j.1365-2893.2010.01362.x
Guicciardi ME, 2010, SEMIN LIVER DIS, V30, P402, DOI 10.1055/s-0030-1267540
Hornebeck W, 2003, PATHOL BIOL, V51, P569, DOI 10.1016/j.patbio.2003.09.003
Iredale J, 2008, PHARMACOL RES, V58, P129, DOI 10.1016/j.phrs.2008.06.011
Iredale JP, 1998, J CLIN INVEST, V102, P538, DOI 10.1172/JCI1018
KHOKHA R, 1994, J NEURO-ONCOL, V18, P123, DOI 10.1007/BF01050418
Lai R, 2004, AM J PATHOL, V164, P2251, DOI 10.1016/S0002-9440(10)63781-9
Leist M, 2001, NAT REV MOL CELL BIO, V2, P589, DOI 10.1038/35085008
Leroy V, 2004, AM J GASTROENTEROL, V99, P271, DOI 10.1111/j.1572-0241.2004.04055.x
Li GM, 2006, J GENE MED, V8, P889, DOI 10.1002/jgm.894
Li GY, 1999, CANCER RES, V59, P6267
Malhi H, 2010, PHYSIOL REV, V90, P1165, DOI 10.1152/physrev.00061.2009
McIntush EW, 1998, REV REPROD, V3, P23, DOI 10.1530/ror.0.0030023
Nie QH, 2006, WORLD J GASTROENTERO, V12, P3044, DOI 10.3748/wjg.v12.i19.3044
Nieto N, 2007, J HEPATOL, V46, P330, DOI 10.1016/j.jhep.2006.09.010
Nieto N, 2006, HEPATOLOGY, V44, P1487, DOI 10.1002/hep.21427
Offenberg H, 2008, MOL ONCOL, V2, P233, DOI 10.1016/j.molonc.2008.06.003
Olinga P, 1998, DRUG METAB DISPOS, V26, P5
Ricca TI, 2009, TRANSL ONCOL, V2, P329, DOI 10.1593/tlo.09220
SAWYER JS, 1994, LIFE SCI, V55, P1407, DOI 10.1016/0024-3205(94)00755-1
Schrum LW, 2000, J SURG RES, V88, P142, DOI 10.1006/jsre.1999.5784
Simbulan-Rosenthal CM, 1998, J BIOL CHEM, V273, P13703, DOI 10.1074/jbc.273.22.13703
Simi L, 2004, LUNG CANCER, V45, P171, DOI 10.1016/j.lungcan.2004.01.014
Sluijter JPG, 2006, CARDIOVASC RES, V69, P595, DOI 10.1016/j.cardiores.2005.11.026
Soini Y, 2001, J PATHOL, V194, P225, DOI 10.1002/path.850
Stepniak E, 2006, GENE DEV, V20, P2306, DOI 10.1101/gad.390506
Swiderski RE, 1998, AM J PATHOL, V152, P821
Torok NJ, 2007, HEPATOLOGY, V46, P1323, DOI 10.1002/hep.21968
Vanhulle VP, 2006, LIFE SCI, V78, P1570, DOI 10.1016/j.lfs.2005.07.036
Venugopal SK, 2010, AM J PHYSIOL-GASTR L, V298, pG101, DOI 10.1152/ajpgi.00220.2009
Vorotnikova E, 2004, RADIAT RES, V161, P174, DOI 10.1667/RR3107
Wang H, 2011, CELL BIOSCI, V1, DOI 10.1186/2045-3701-1-14
Wang K, 2010, BBA-MOL CELL RES, V1803, P1368, DOI 10.1016/j.bbamcr.2010.08.008
Wang KW, 2005, J BIOL CHEM, V280, P23490, DOI 10.1074/jbc.M411607200
Witek RP, 2009, HEPATOLOGY, V50, P1421, DOI 10.1002/hep.23167
Yoshiji H, 2000, HEPATOLOGY, V32, P1248, DOI 10.1053/jhep.2000.20521
NR 48
TC 37
Z9 38
U1 3
U2 30
PU SPRINGER
PI DORDRECHT
PA VAN GODEWIJCKSTRAAT 30, 3311 GZ DORDRECHT, NETHERLANDS
SN 1360-8185
EI 1573-675X
J9 APOPTOSIS
JI Apoptosis
PD MAY
PY 2013
VL 18
IS 5
BP 566
EP 577
DI 10.1007/s10495-013-0827-5
PG 12
WC Biochemistry & Molecular Biology; Cell Biology
WE Science Citation Index Expanded (SCI-EXPANDED)
SC Biochemistry & Molecular Biology; Cell Biology
GA 122HJ
UT WOS:000317308900004
PM 23456624
DA 2022-04-16
ER
PT J
AU Ki, SH
Yang, JH
Ku, SK
Kim, SC
Kim, YW
Cho, IJ
AF Ki, Sung Hwan
Yang, Ji Hye
Ku, Sae Kwang
Kim, Sang Chan
Kim, Young Woo
Cho, Il Je
TI Red ginseng extract protects against carbon tetrachloride-induced liver
fibrosis
SO JOURNAL OF GINSENG RESEARCH
LA English
DT Article
DE Panax ginseng; Korean red ginseng; Liver fibrosis; Transforming growth
factor beta 1; alpha-smooth muscle actin
AB Korean red ginseng, the processed root of Panax ginseng Meyer, has been frequently used for various therapeutic purposes in oriental medicine. The present study investigated the possible effect of Korean red ginseng extract (RGE) for the treatment of liver fibrosis in mice injected with carbon tetrachloride (CCl4) for 4 wk. Liver injuries were assessed by blood biochemistry and histopathology …
C1 [Ki, Sung Hwan; Yang, Ji Hye] Chosun Univ, Coll Pharm, Kwangju 501759, South Korea.
[Ku, Sae Kwang; Kim, Sang Chan; Kim, Young Woo; Cho, Il Je] Daegu Haany Univ, Coll Korean Med, Med Res Ctr Global Herbal Formulat, Gyongsan 712715, South Korea.
RP Kim, YW (通讯作者)，Daegu Haany Univ, Coll Korean Med, Med Res Ctr Global Herbal Formulat, Gyongsan 712715, South Korea.
EM skek023@dhu.ac.kr; ywkim@dhu.ac.kr
FU Korean Society of Ginseng; National Research Foundation of KoreaNational
Research Foundation of Korea; Korean government (MEST)Ministry of
Education, Science and Technology, Republic of KoreaKorean Government
[2012-0009405]
FX This work was supported by a 2010 grant from the Korean Society of
Ginseng and by the National Research Foundation of Korea funded by the
Korean government (MEST) (grant no. 2012-0009405).
NR 0
TC 43
Z9 43
U1 0
U2 11
PU KOREAN SOC GINSENG
PI SEOCHO-GU
PA 1807 SEOCHO WORLD OFFICETEL, 1355-3 SEOCHO-DONG, SEOCHO-GU, SEOUL
137-862, SOUTH KOREA
SN 1226-8453
J9 J GINSENG RES
JI J. Ginseng Res.
PD JAN
PY 2013
VL 37
IS 1
BP 45
EP 53
DI 10.5142/jgr.2013.37.45
PG 9
WC Plant Sciences; Chemistry, Medicinal; Integrative & Complementary
Medicine
WE Science Citation Index Expanded (SCI-EXPANDED)
SC Plant Sciences; Pharmacology & Pharmacy; Integrative & Complementary
Medicine
GA 076BL
UT WOS:000313931400005
PM 23717156
OA Green Published, Green Submitted
DA 2022-04-16
ER
PT J
AU Traber, PG
Chou, H
Zomer, E
Hong, F
Klyosov, A
Fiel, MI
Friedman, SL
AF Traber, Peter G.
Chou, Hsin
Zomer, Eliezer
Hong, Feng
Klyosov, Anatole
Fiel, Maria-Isabel
Friedman, Scott L.
TI Regression of Fibrosis and Reversal of Cirrhosis in Rats by Galectin
Inhibitors in Thioacetamide-Induced Liver Disease
SO PLOS ONE
LA English
DT Article
ID MACROPHAGE ACTIVATION; BINDING; INFLAMMATION; EXPRESSION; ANTIGEN;
DOMAIN; CELLS
AB Galectin-3 protein is critical to the development of liver fibrosis because galectin-3 null mice have attenuated fibrosis after liver injury. Therefore, we examined the ability of novel complex carbohydrate galectin inhibitors to treat toxin-induced fibrosis and cirrhosis. Fibrosis was induced in rats by intraperitoneal injections with thioacetamide (TAA) and groups were treated with vehicle, …
C1 [Traber, Peter G.; Zomer, Eliezer; Klyosov, Anatole] Galectin Therapeut Inc, Norcross, GA USA.
[Traber, Peter G.] Emory Univ, Sch Med, Dept Med, Atlanta, GA USA.
[Chou, Hsin; Hong, Feng; Friedman, Scott L.] Icahn Sch Med Mt Sinai, Div Liver Dis, New York, NY USA.
[Fiel, Maria-Isabel] Icahn Sch Med Mt Sinai, Dept Pathol, New York, NY USA.
RP Traber, PG (通讯作者)，Galectin Therapeut Inc, Norcross, GA USA.
EM traber@galectintherapeutics.com
FU Galectin Therapeutics
FX Three of the authors (PGT, EZ, AK), including the corresponding author
(PGT) were employees of Galectin Therapeutics, which funded the studies.
Hence, employees of the funder had a direct role in study design, data
collection and analysis, decision to publish, and preparation of the
manuscript.
CR Ahmad N, 2004, J BIOL CHEM, V279, P10841, DOI 10.1074/jbc.M312834200
Ahmad N, 2004, GLYCOBIOLOGY, V14, P817, DOI 10.1093/glycob/cwh095
Bonis PAL, 2001, NEW ENGL J MED, V344, P452, DOI 10.1056/NEJM200102083440610
Cederfur C, 2008, GLYCOBIOLOGY, V18, P384, DOI 10.1093/glycob/cwn015
Colnot C, 1998, IMMUNOLOGY, V94, P290, DOI 10.1046/j.1365-2567.1998.00517.x
Colnot C, 1998, DEV DYNAM, V211, P306, DOI 10.1002/(SICI)1097-0177(199804)211:4<306::AID-AJA2>3.0.CO;2-L
de Boer RA, 2009, EUR J HEART FAIL, V11, P811, DOI 10.1093/eurjhf/hfp097
Di Lella S, 2011, BIOCHEMISTRY-US, V50, P7842, DOI 10.1021/bi201121m
Forsman H, 2011, ARTHRITIS RHEUM-US, V63, P445, DOI 10.1002/art.30118
Friedman SL, 2007, HEPATOLOGY, V45, P242, DOI 10.1002/hep.21459
FRIEDMAN SL, 1992, HEPATOLOGY, V15, P234, DOI 10.1002/hep.1840150211
Ghiassi-Nejad Zahra, 2008, Expert Rev Gastroenterol Hepatol, V2, P803, DOI 10.1586/17474124.2.6.803
Haudek KC, 2010, BBA-GEN SUBJECTS, V1800, P181, DOI 10.1016/j.bbagen.2009.07.005
Henderson NC, 2006, P NATL ACAD SCI USA, V103, P5060, DOI 10.1073/pnas.0511167103
Henderson NC, 2008, AM J PATHOL, V172, P288, DOI 10.2353/ajpath.2008.070726
Henderson NC, 2009, IMMUNOL REV, V230, P160, DOI 10.1111/j.1600-065X.2009.00794.x
Hernandez-Gea V, 2011, ANNU REV PATHOL-MECH, V6, P425, DOI 10.1146/annurev-pathol-011110-130246
Heymann Felix, 2009, Inflammation & Allergy Drug Targets, V8, P307
HO MK, 1982, J IMMUNOL, V128, P2281
Iacobini C, 2011, J HEPATOL, V54, P975, DOI 10.1016/j.jhep.2010.09.020
Jiang JX, 2012, AM J PHYSIOL-GASTR L, V302, pG439, DOI 10.1152/ajpgi.00257.2011
Jiao JJ, 2009, CURR OPIN GASTROEN, V25, P223, DOI 10.1097/MOG.0b013e3283279668
Lau KS, 2008, GLYCOBIOLOGY, V18, P750, DOI 10.1093/glycob/cwn071
Lippert E, 2008, CLIN EXP IMMUNOL, V152, P285, DOI 10.1111/j.1365-2249.2008.03618.x
MacKinnon AC, 2008, J IMMUNOL, V180, P2650, DOI 10.4049/jimmunol.180.4.2650
MacKinnon AC, 2012, AM J RESP CRIT CARE, V185, P537, DOI 10.1164/rccm.201106-0965OC
Maeda N, 2003, J BIOL CHEM, V278, P18938, DOI 10.1074/jbc.M209673200
Maeda Naoto, 2004, Comp Hepatol, V3 Suppl 1, pS10, DOI 10.1186/1476-5926-2-S1-S10
Miller MC, 2012, GLYCOBIOLOGY, V22, P543, DOI 10.1093/glycob/cwr173
Miller MC, 2011, GLYCOBIOLOGY, V21, P1627, DOI 10.1093/glycob/cwr083
Miller MC, 2009, GLYCOBIOLOGY, V19, P1034, DOI 10.1093/glycob/cwp084
Miller MC, 2009, BIOCHEM J, V421, P211, DOI 10.1042/BJ20090265
Oberg CT, 2011, CHIMIA, V65, P18, DOI 10.2533/chimia.2011.18
Ochieng J, 2002, GLYCOCONJUGATE J, V19, P527, DOI 10.1023/B:GLYC.0000014082.99675.2f
Papaspyridonos M, 2008, ARTERIOSCL THROM VAS, V28, P433, DOI 10.1161/ATVBAHA.107.159160
Ramachandran P, 2012, P NATL ACAD SCI USA, V109, pE3186, DOI 10.1073/pnas.1119964109
Salomonsson E, 2010, J BIOL CHEM, V285, P35079, DOI 10.1074/jbc.M109.098160
SATO S, 1992, J GEN MICROBIOL, V138, P1992, DOI 10.1099/00221287-138-9-1992
Schuppan D, 2010, LIVER INT, V30, P795, DOI 10.1111/j.1478-3231.2010.02264.x
Stefater JA, 2011, TRENDS MOL MED, V17, P743, DOI 10.1016/j.molmed.2011.07.009
Stillman BN, 2006, J IMMUNOL, V176, P778, DOI 10.4049/jimmunol.176.2.778
Xu L, 2005, GUT, V54, P142, DOI 10.1136/gut.2004.042127
Yang Ri-Yao, 2008, Expert Reviews in Molecular Medicine, V10, P1, DOI 10.1017/S1462399408000719
NR 43
TC 127
Z9 131
U1 3
U2 16
PU PUBLIC LIBRARY SCIENCE
PI SAN FRANCISCO
PA 1160 BATTERY STREET, STE 100, SAN FRANCISCO, CA 94111 USA
SN 1932-6203
J9 PLOS ONE
JI PLoS One
PD OCT 9
PY 2013
VL 8
IS 10
AR e75361
DI 10.1371/journal.pone.0075361
PG 12
WC Multidisciplinary Sciences
WE Science Citation Index Expanded (SCI-EXPANDED)
SC Science & Technology - Other Topics
GA 236PJ
UT WOS:000325810900032
PM 24130706
OA Green Published, gold
DA 2022-04-16
ER
PT J
AU Nasir, GA
Mohsin, S
Khan, M
Shams, S
Ali, G
Khan, SN
Riazuddin, S
AF Nasir, Ghazanfar Ali
Mohsin, Sadia
Khan, Mohsin
Shams, Sulaiman
Ali, Gibran
Khan, Shaheen N.
Riazuddin, Sheikh
TI Mesenchymal stem cells and Interleukin-6 attenuate liver fibrosis in
mice
SO JOURNAL OF TRANSLATIONAL MEDICINE
LA English
DT Article
DE Mesenchymal stem cells; Liver fibrosis; Hepatocytes; Interleukin-6
ID BONE-MARROW-CELLS; PRIMARY RAT HEPATOCYTES; CARBON-TETRACHLORIDE;
PRIMARY CULTURES; OXIDATIVE STRESS; STROMAL CELLS; INJURY;
DIFFERENTIATION; TRANSPLANTATION; PROTECTION
AB Background: Mesenchymal stem cell (MSC) transplantation has emerged as a promising therapy for liver fibrosis. Issues concerning poor MSC survival and engraftment in the fibrotic liver still persist and warrant development of a strategy to increase MSC potency for liver repair. The present study was designed to examine a synergistic role for Interleukin-6 (IL-6) and MSCs therapy in the recover…
Methods: Injury was induced through 3 mM and 5 mM CCl4 treatment of cultured hepatocytes while fibrotic mouse model was established by injecting 0.5 ml/kg CCl4 followed by treatment with IL-6 and MSCs. Effect of MSCs and IL-6 treatment on injured hepatocytes was determined by lactate dehydrogenase release, RT-PCR for (Bax, Bcl-xl, Caspase3, Cytokeratin 8, NF kappa B, TNF-alpha) and annexin V apop…
Results: A significant reduction in LDH release and apoptosis was observed in hepatocytes treated with a combination of MSCs and IL-6 concomitant with upregulation of anti-apoptotic gene Bcl-xl expression and down regulation of bax, caspase3, NF kappa B and TNF-alpha. Adoptive transfer of MSCs in fibrotic liver pretreated with IL-6 resulted increased MSCs homing and reduced fibrosis and apoptosis…
Conclusion: Pretreatment of fibrotic liver with IL-6 improves hepatic microenvironment and primes it for MSC transplantation leading to enhanced reduction of liver injury after fibrosis. Synergistic effect of IL-6 and MSCs seems a favored therapeutic option in attenuation of liver apoptosis and fibrosis accompanied by improved liver function.
C1 [Nasir, Ghazanfar Ali; Mohsin, Sadia; Khan, Mohsin; Shams, Sulaiman; Ali, Gibran; Khan, Shaheen N.; Riazuddin, Sheikh] Univ Punjab, Natl Ctr Excellence Mol Biol, Lahore, Pakistan.
RP Riazuddin, S (通讯作者)，Univ Punjab, Natl Ctr Excellence Mol Biol, 87 West Canal Bank Rd, Lahore, Pakistan.
EM riazuddin@aimrc.org
RI Nasim Khan, Shaheen/F-2135-2015
FU Higher Education Commission (HEC) of PakistanHigher Education Commission
of Pakistan
FX We thank our colleagues for the review of this manuscript. This work was
supported by research grants from the Higher Education Commission (HEC)
of Pakistan.
CR Aldeguer X, 2001, NATURE, V6, P257
Rubiolo JA, 2008, EUR J PHARMACOL, V591, P66, DOI 10.1016/j.ejphar.2008.06.067
Aurich H, 2009, GUT, V58, P570, DOI 10.1136/gut.2008.154880
Cai Y, 2005, ACTA PHARMACOL SIN, V26, P969, DOI 10.1111/j.1745-7254.2005.00143.x
Caplan AI, 2006, J CELL BIOCHEM, V98, P1076, DOI 10.1002/jcb.20886
Cho KA, 2011, LIVER INT, V31, P932, DOI 10.1111/j.1478-3231.2010.02364.x
Cressman DE, 1996, SCIENCE, V274, P1379, DOI 10.1126/science.274.5291.1379
CZAJA MJ, 1995, GASTROENTEROLOGY, V108, P1849, DOI 10.1016/0016-5085(95)90149-3
Di Bonzo LV, 2008, GUT, V57, P223, DOI 10.1136/gut.2006.111617
Dvorak Z, 2003, TOXICOL LETT, V137, P201, DOI 10.1016/S0378-4274(02)00406-X
Ezure T, 2000, AM J PATHOL, V156, P1627, DOI 10.1016/S0002-9440(10)65034-1
Fang BJ, 2004, TRANSPLANTATION, V78, P83, DOI 10.1097/01.TP.0000128326.95294.14
Friedman SL, 2008, TOXICOLOGY, V254, P120, DOI 10.1016/j.tox.2008.06.013
Higashiyama R, 2007, HEPATOLOGY, V45, P213, DOI 10.1002/hep.21477
Hong F, 2002, ONCOGENE, V21, P32, DOI 10.1038/sj.onc.1205016
Ijima H, 2008, J BIOSCI BIOENG, V105, P226, DOI 10.1263/jbb.105.226
Jin XL, 2006, HEPATOLOGY, V43, P474, DOI 10.1002/hep.21087
Khan M, 2011, J CELL MOL MED, V15, P1515, DOI 10.1111/j.1582-4934.2009.00998.x
Kinoshita N, 2011, J GASTROEN HEPATOL, V26, P201, DOI 10.1111/j.1440-1746.2010.06327.x
Kishimoto T, 2010, INT IMMUNOL, V22, P347, DOI 10.1093/intimm/dxq030
Klouz A, 2008, EUR J PHARMACOL, V578, P292, DOI 10.1016/j.ejphar.2007.09.038
Kovalovich K, 2000, HEPATOLOGY, V31, P149, DOI 10.1002/hep.510310123
Kovalovich K, 2001, J BIOL CHEM, V276, P26605, DOI 10.1074/jbc.M100740200
Kuo TK, 2008, GASTROENTEROLOGY, V134, P2111, DOI 10.1053/j.gastro.2008.03.015
Lotkova H, 2007, ATLA-ALTERN LAB ANIM, V35, P363, DOI 10.1177/026119290703500309
Mizuguchi T, 2001, J CELL PHYSIOL, V189, P106, DOI 10.1002/jcp.1136
Mohsin S, 2011, DIFFERENTIATION, V81, P42, DOI 10.1016/j.diff.2010.08.005
Muratsubaki H, 2008, CELL BIOCHEM FUNCT, V26, P275, DOI 10.1002/cbf.1429
Okubo H, 2002, ARTIF ORGANS, V26, P497, DOI 10.1046/j.1525-1594.2002.06836.x
Parekkadan B, 2007, PLOS ONE, V2, DOI 10.1371/journal.pone.0000941
Popp FC, 2007, STEM CELLS, V25, P639, DOI 10.1634/stemcells.2006-0515
Sakaida I, 2004, HEPATOLOGY, V40, P1304, DOI 10.1002/hep.20452
Song H, 2005, MOL CELLS, V19, P402
Sudo K, 2008, BBA-MOL BASIS DIS, V1782, P671, DOI 10.1016/j.bbadis.2008.09.010
Suh HN, 2008, CELL PHYSIOL BIOCHEM, V22, P673, DOI 10.1159/000185551
Zhang SC, 2012, TISSUE ENG PT A, V18, P1352, DOI [10.1089/ten.TEA.2011.0516, 10.1089/ten.tea.2011.0516]
Zhao DC, 2005, WORLD J GASTROENTERO, V11, P3431, DOI 10.3748/wjg.v11.i22.3431
Zheng JF, 2008, HEPATOB PANCREAT DIS, V7, P264
Zimmers TA, 2003, HEPATOLOGY, V38, P326, DOI 10.1053/jhep.2003.50318
NR 39
TC 83
Z9 96
U1 0
U2 33
PU BMC
PI LONDON
PA CAMPUS, 4 CRINAN ST, LONDON N1 9XW, ENGLAND
SN 1479-5876
J9 J TRANSL MED
JI J. Transl. Med.
PD MAR 26
PY 2013
VL 11
AR 78
DI 10.1186/1479-5876-11-78
PG 9
WC Medicine, Research & Experimental
WE Science Citation Index Expanded (SCI-EXPANDED)
SC Research & Experimental Medicine
GA 133DA
UT WOS:000318116400001
PM 23531302
OA gold, Green Published
DA 2022-04-16
ER
PT J
AU Feng, L
Kang, H
Liu, LN
Cao, YM
AF Feng, L.
Kang, H.
Liu, L. N.
Cao, Y. M.
TI CD4(+)CD25(+)Foxp3(+) Regulatory T Cells Contribute in Liver Fibrosis
Improvement with Interferon Alpha
SO INFLAMMATION
LA English
DT Article
DE carbon tetrachloride; immune cells; treatment; interferon alpha; liver
fibrosis
ID CHRONIC HEPATITIS-C; PROGRESSION; RIBAVIRIN; IMPACT
AB The aim of this study is to investigate the optimal dose, treatment time, and possible immunologic mechanisms of interferon alpha (IFN-alpha) in the treatment of liver fibrosis. Mice were injected intraperitoneally with 10 % carbon tetrachloride to induce liver fibrosis, except in the normal control group. The experimental mice were randomly divided into four groups: physiological saline group…
C1 [Feng, L.] Shandong Univ, Hosp 2, Dept Lab Med, Jinan 250033, Peoples R China.
[Feng, L.; Kang, H.; Liu, L. N.] China Med Univ, Affiliated Hosp 1, Dept Lab Med, Shenyang 110001, Liaoning Provin, Peoples R China.
[Cao, Y. M.] China Med Univ, Coll Basic Med Sci, Dept Immunol, Shenyang 110001, Liaoning Provin, Peoples R China.
RP Kang, H (通讯作者)，China Med Univ, Affiliated Hosp 1, Dept Lab Med, Shenyang 110001, Liaoning Provin, Peoples R China.
CR Abel M, 2006, HEPATOLOGY, V44, P1607, DOI 10.1002/hep.21438
Albanis E, 2001, Clin Liver Dis, V5, P315, DOI 10.1016/S1089-3261(05)70168-9
ALBANIS E, 2001, CLIN LIVER DIS, V5, pR5
Bataller R, 2005, J CLIN INVEST, V115, P209, DOI 10.1172/JCI200524282
Brunt EM, 2004, SEMIN LIVER DIS, V24, P3
CHEVALLIER M, 1994, HEPATOLOGY, V20, P349, DOI 10.1016/0270-9139(94)90185-6
Constandinou C, 2005, METH MOLEC MED, V117, P237
DESMET VJ, 1994, HEPATOLOGY, V19, P1513, DOI 10.1002/hep.1840190629
FREI A, 1984, HEPATOLOGY, V4, P830, DOI 10.1002/hep.1840040505
Friedman SL, 2008, GASTROENTEROLOGY, V134, P1655, DOI 10.1053/j.gastro.2008.03.003
Friedman SL, 2000, J BIOL CHEM, V275, P2247, DOI 10.1074/jbc.275.4.2247
Gutierrez-Ruiz MC, 2002, ARCH MED RES, V33, P595, DOI 10.1016/S0188-4409(02)00408-3
Horani A, 2007, AM J PHYSIOL-GASTR L, V292, pG628, DOI 10.1152/ajpgi.00137.2006
Inagaki Y, 2003, HEPATOLOGY, V38, P890, DOI 10.1053/jhep.2003.50408
Kanellakis P, 2011, J HYPERTENS, V29, P1820, DOI 10.1097/HJH.0b013e328349c62d
Kotsianidis I, 2009, AM J RESP CRIT CARE, V179, P1121, DOI 10.1164/rccm.200812-1936OC
McHutchison JG, 2001, HEPATOLOGY, V34, p244A
Okazaki Isao, 2002, Nihon Shokakibyo Gakkai Zasshi, V99, P353
Papatheodoridis G, 2005, J VIRAL HEPATITIS, V12, P443
Poynard T, 2000, HEPATOLOGY, V32, P1131, DOI 10.1053/jhep.2000.19347
Poynard T, 2009, GASTROEN CLIN BIOL, V33, P916, DOI 10.1016/j.gcb.2009.06.006
Safadi R, 2004, GASTROENTEROLOGY, V127, P870, DOI 10.1053/j.gastro.2004.04.062
Sobesky R, 1999, GASTROENTEROLOGY, V116, P378, DOI 10.1016/S0016-5085(99)70135-6
Teufel A, 2009, WORLD J GASTROENTERO, V15, P578, DOI 10.3748/wjg.15.578
Trujillo G, 2010, FIBROGENESIS TISSUE, V3, DOI 10.1186/1755-1536-3-18
Vignali DAA, 2008, NAT REV IMMUNOL, V8, P523, DOI 10.1038/nri2343
Yang Hui-xiang, 2008, Zhong Nan Da Xue Xue Bao Yi Xue Ban, V33, P919
Zheng MH, 2008, EXPERT OPIN THER TAR, V12, P313, DOI 10.1517/14728222.12.3.313
NR 28
TC 5
Z9 6
U1 0
U2 7
PU SPRINGER/PLENUM PUBLISHERS
PI NEW YORK
PA 233 SPRING ST, NEW YORK, NY 10013 USA
SN 0360-3997
EI 1573-2576
J9 INFLAMMATION
JI Inflammation
PD DEC
PY 2013
VL 36
IS 6
BP 1374
EP 1382
DI 10.1007/s10753-013-9677-0
PG 9
WC Cell Biology; Immunology
WE Science Citation Index Expanded (SCI-EXPANDED)
SC Cell Biology; Immunology
GA 248IM
UT WOS:000326692200023
PM 23813328
DA 2022-04-16
ER
PT J
AU Friedrich-Rust, M
Vermehren, J
AF Friedrich-Rust, M.
Vermehren, J.
TI Non-Invasive Methods for the Evaluation of Liver Fibrosis in Clinical
Practice
SO ZEITSCHRIFT FUR GASTROENTEROLOGIE
LA German
DT Review
DE viral hepatitis; elastography; stiffness; liver biopsy; non-invasive
diagnostics
ID CHRONIC HEPATITIS-C; RADIATION FORCE IMPULSE; PLATELET RATIO INDEX; TIME
TISSUE ELASTOGRAPHY; MARKERS FIBROTEST-ACTITEST; VEIN TRANSIT-TIME;
STIFFNESS MEASUREMENT; DIAGNOSTIC-ACCURACY; BIOCHEMICAL MARKERS;
PORTAL-HYPERTENSION
AB Staging of the degree of liver fibrosis is important for the estimation of prognosis, surveillance and treatment decision in patients with chronic liver diseases. At present, liver biopsy is still the reference standard for the assessment of liver fibrosis. However, it is an invasive method with respective complications and limitations. Thus, non-invasive methods such as blood fibrosis markers…
C1 [Friedrich-Rust, M.; Vermehren, J.] Klinikum Johann Wolfgang Goethe Univ, Med Klin 1, D-60590 Frankfurt, Germany.
RP Friedrich-Rust, M (通讯作者)，Klinikum Johann Wolfgang Goethe Univ, Med Klin 1, Theodor Stern Kai 7, D-60590 Frankfurt, Germany.
EM Mireen.Friedrich-Rust@kgu.de
CR Adebajo CO, 2012, LIVER TRANSPLANT, V18, P323, DOI 10.1002/lt.22460
[Anonymous], 2002, HEPATOLOGY, V36, pS3, DOI 10.1053/jhep.2002.37117
Arena U, 2008, HEPATOLOGY, V47, P380, DOI 10.1002/hep.22007
Aube C, 1999, J HEPATOL, V30, P472, DOI 10.1016/S0168-8278(99)80107-X
BAUNSGAARD P, 1979, ACTA PATH MICRO IM A, V87, P51
Bavu E, 2011, ULTRASOUND MED BIOL, V37, P1361, DOI 10.1016/j.ultrasmedbio.2011.05.016
Bedossa P, 2003, HEPATOLOGY, V38, P1449, DOI 10.1016/j.hep.2003.09.022
BEDOSSA P, 1988, ALCOHOL CLIN EXP RES, V12, P173, DOI 10.1111/j.1530-0277.1988.tb00155.x
Bernatik T, 2002, EUR J GASTROEN HEPAT, V14, P383, DOI 10.1097/00042737-200204000-00008
Bourliere M, 2006, J VIRAL HEPATITIS, V13, P659, DOI 10.1111/j.1365-2893.2006.00736.x
Bravo AA, 2001, NEW ENGL J MED, V344, P495, DOI 10.1056/NEJM200102153440706
Cadranel JF, 2000, HEPATOLOGY, V32, P477, DOI 10.1053/jhep.2000.16602
Cales P, 2008, CLIN BIOCHEM, V41, P10, DOI 10.1016/j.clinbiochem.2007.08.009
Cales P, 2010, J HEPATOL, V53, P238, DOI 10.1016/j.jhep.2010.03.007
Cardoso AC, 2012, LIVER INT, V32, P612, DOI 10.1111/j.1478-3231.2011.02660.x
Castera L, 1999, HEPATOLOGY, V30, P1529, DOI 10.1002/hep.510300624
Castera L, 2010, HEPATOLOGY, V51, P828, DOI 10.1002/hep.23425
Castera L, 2010, J HEPATOL, V52, P191, DOI 10.1016/j.jhep.2009.11.008
Chang TT, 2010, HEPATOLOGY, V52, P886, DOI 10.1002/hep.23785
Chen YP, 2012, DIGEST LIVER DIS, V44, P61, DOI 10.1016/j.dld.2011.08.004
Cobbold JFL, 2012, HEPATOL RES, V42, P515, DOI 10.1111/j.1872-034X.2011.00948.x
Coco B, 2007, J VIRAL HEPATITIS, V14, P360, DOI 10.1111/j.1365-2893.2006.00811.x
Colecchia A, 2012, GASTROENTEROLOGY, V143, P646, DOI 10.1053/j.gastro.2012.05.035
Colli A, 2003, RADIOLOGY, V227, P89, DOI 10.1148/radiol.2272020193
Craxi A, 2011, J HEPATOL, V55, P245, DOI 10.1016/j.jhep.2011.02.023
Crespo G, 2012, J HEPATOL, V57, P281, DOI 10.1016/j.jhep.2012.03.016
De Ledinghen V, 2012, DIGEST LIVER DIS, V44, P413, DOI 10.1016/j.dld.2011.12.005
de Ledinghen V, 2012, J HEPATOL, V56, P833, DOI 10.1016/j.jhep.2011.10.017
Degos F, 2010, J HEPATOL, V53, P1013, DOI 10.1016/j.jhep.2010.05.035
Dietrich CF, 1998, AM J ROENTGENOL, V171, P437, DOI 10.2214/ajr.171.2.9694471
Enomoto M, 2010, HEPATOL RES, V40, P853, DOI 10.1111/j.1872-034X.2010.00687.x
Ferraioli G, 2012, HEPATOLOGY IN PRESS
Ferraioli G, 2012, AM J ROENTGENOL, V199, P19, DOI 10.2214/AJR.11.7517
Fleig WE, 2004, Z GASTROENTEROL, V42, P707, DOI 10.1055/s-2004-813443
Fleig WE, 2004, Z GASTROENTEROL, V42, P703, DOI 10.1055/s-2004-813441
Fontana RJ, 2010, GASTROENTEROLOGY, V138, P2321, DOI 10.1053/j.gastro.2010.02.058
Fontana RJ, 2009, CLIN GASTROENTEROL H, V7, P219, DOI 10.1016/j.cgh.2008.10.034
Fraquelli M, 2011, J HEPATOL, V54, P621, DOI 10.1016/j.jhep.2010.07.017
Friedrich-Rust M, 2012, J VIRAL HEPATITIS, V19, pE212, DOI 10.1111/j.1365-2893.2011.01537.x
Friedrich-Rust M, 2009, ULTRASCHALL MED, V30, P478, DOI 10.1055/s-0028-1109488
Friedrich-Rust M, 2008, GASTROENTEROLOGY, V134, P960, DOI 10.1053/j.gastro.2008.01.034
Friedrich-Rust M, 2012, EUR J RADIOL, V81, pE325, DOI 10.1016/j.ejrad.2011.10.029
Friedrich-Rust M, 2010, EUR RADIOL, V20, P2390, DOI 10.1007/s00330-010-1820-9
Friedrich-Rust M, 2009, RADIOLOGY, V252, P595, DOI 10.1148/radiol.2523081928
FROEHLICH F, 1993, DIGEST DIS SCI, V38, P1480, DOI 10.1007/BF01308607
Fung J, 2011, J VIRAL HEPATITIS, V18, pE200, DOI 10.1111/j.1365-2893.2010.01428.x
Godfrey EM, 2012, EUR RADIOL, V22, P2790, DOI 10.1007/s00330-012-2527-x
Hadziyannis SJ, 2006, GASTROENTEROLOGY, V131, P1743, DOI 10.1053/j.gastro.2006.09.020
Hezode C, 2011, ALIMENT PHARM THER, V34, P656, DOI 10.1111/j.1365-2036.2011.04765.x
Huwart L, 2008, GASTROENTEROLOGY, V135, P32, DOI 10.1053/j.gastro.2008.03.076
Imbert-Bismut F, 2004, CLIN CHEM LAB MED, V42, P323, DOI 10.1515/CCLM.2004.058
Jin WW, 2012, BMC GASTROENTEROL, V12, DOI 10.1186/1471-230X-12-14
Jung KS, 2011, HEPATOLOGY, V53, P885, DOI 10.1002/hep.24121
Kim BK, 2011, AM J GASTROENTEROL, V106, P1654, DOI 10.1038/ajg.2011.160
Koizumi Y, 2011, RADIOLOGY, V258, P610, DOI 10.1148/radiol.10100319
Kuroda H, 2012, J CLIN ULTRASOUND, V40, P99, DOI 10.1002/jcu.20893
Laharie D, 2010, J HEPATOL, V53, P1035, DOI 10.1016/j.jhep.2010.04.043
Leroy V, 2008, CLIN BIOCHEM, V41, P1368, DOI 10.1016/j.clinbiochem.2008.06.020
Leroy V, 2007, J HEPATOL, V46, P775, DOI 10.1016/j.jhep.2006.12.013
Lieber CS, 2006, AM J GASTROENTEROL, V101, P1500, DOI 10.1111/j.1572-0241.2006.00610.x
Lim AKP, 2006, RADIOLOGY, V240, P130, DOI 10.1148/radiol.2401041517
Lim AKP, 2005, GUT, V54, P128, DOI 10.1136/gut.2003.030965
Lim SG, 2011, HEPATO-GASTROENTEROL, V58, P539
Lin ZH, 2011, HEPATOLOGY, V53, P726, DOI 10.1002/hep.24105
Lindor KD, 1996, HEPATOLOGY, V23, P1079
MAHARAJ B, 1986, LANCET, V1, P523
Martinez SM, 2011, ALIMENT PHARM THER, V33, P138, DOI 10.1111/j.1365-2036.2010.04500.x
Masuzaki R, 2009, HEPATOLOGY, V49, P1954, DOI 10.1002/hep.22870
Mathurin P, 2012, J HEPATOL, V57, P399, DOI 10.1016/j.jhep.2012.04.004
Millonig G, 2008, HEPATOLOGY, V48, P1718, DOI 10.1002/hep.22577
Millonig G, 2010, J HEPATOL, V52, P206, DOI 10.1016/j.jhep.2009.11.018
Motosugi U, 2012, EUR J RADIOL, V81, P2533, DOI 10.1016/j.ejrad.2011.11.054
Musso G, 2010, HEPATOLOGY, V52, P79, DOI 10.1002/hep.23623
Myers RP, 2012, HEPATOLOGY, V55, P199, DOI 10.1002/hep.24624
Naveau S, 2009, HEPATOLOGY, V49, P97, DOI 10.1002/hep.22576
Nedredal GI, 2011, J MAGN RESON IMAGING, V34, P79, DOI 10.1002/jmri.22610
Nguyen-Khac E, 2008, ALIMENT PHARM THER, V28, P1188, DOI 10.1111/j.1365-2036.2008.03831.x
Nguyen-Khac E, 2008, GUT, V57, P1630
Nunes D, 2010, AM J GASTROENTEROL, V105, P1346, DOI 10.1038/ajg.2009.746
Ochi H, 2012, HEPATOLOGY, V56, P1271, DOI 10.1002/hep.25756
Ogawa E, 2011, HEPATOL RES, V41, P1178, DOI 10.1111/j.1872-034X.2011.00869.x
Ogawa E, 2009, ANTIVIR RES, V83, P127, DOI 10.1016/j.antiviral.2009.04.002
Osakabe K, 2011, J GASTROENTEROL, V46, P1324, DOI 10.1007/s00535-011-0444-4
Parkes J, 2010, GUT, V59, P1245, DOI 10.1136/gut.2009.203166
PERRAULT J, 1978, GASTROENTEROLOGY, V74, P103
Pilette C, 1998, J HEPATOL, V28, P439, DOI 10.1016/S0168-8278(98)80318-8
Poynard T, 2009, J VIRAL HEPATITIS, V16, P203, DOI 10.1111/j.1365-2893.2008.01065.x
Poynard T, 2005, AM J GASTROENTEROL, V100, P1970, DOI 10.1111/j.1572-0241.2005.41957.x
Poynard T, 2004, CLIN CHEM, V50, P1344, DOI 10.1373/clinchem.2004.032227
Poynard T, 2003, HEPATOLOGY, V38, P481, DOI 10.1053/jhep.2003.50319
Poynard T, 2002, J VIRAL HEPATITIS, V9, P128, DOI 10.1046/j.1365-2893.2002.00341.x
Poynard T, 2002, GASTROENTEROLOGY, V122, P1303, DOI 10.1053/gast.2002.33023
Poynard T, 2007, BMC GASTROENTEROL, V7, DOI 10.1186/1471-230X-7-40
Poynard Thierry, 2004, Comp Hepatol, V3, P8, DOI 10.1186/1476-5926-3-8
Poynard Thierry, 2011, Gastroenterol Hepatol (N Y), V7, P445
Poynard T, 2010, BMC GASTROENTEROL, V10, DOI 10.1186/1471-230X-10-40
Regev A, 2002, AM J GASTROENTEROL, V97, P2614, DOI 10.1111/j.1572-0241.2002.06038.x
Rizzo L, 2011, AM J GASTROENTEROL, V106, P2112, DOI 10.1038/ajg.2011.341
Robic MA, 2011, J HEPATOL, V55, P1017, DOI 10.1016/j.jhep.2011.01.051
Roulot D, 2011, GUT, V60, P977, DOI 10.1136/gut.2010.221382
Sebastiani G, 2012, ALIMENT PHARM THER, V35, P92, DOI 10.1111/j.1365-2036.2011.04897.x
Sebastiani G, 2011, ALIMENT PHARM THER, V34, P1202, DOI 10.1111/j.1365-2036.2011.04861.x
Sebastiani G, 2010, J HEPATOL, V53, P630, DOI 10.1016/j.jhep.2010.04.019
Sebastiani G, 2009, HEPATOLOGY, V49, P1821, DOI 10.1002/hep.22859
Shaheen AAM, 2008, HIV CLIN TRIALS, V9, P43, DOI 10.1310/hct0901-43
Shaheen AAM, 2007, AM J GASTROENTEROL, V102, P2589, DOI 10.1111/j.1572-0241.2007.01466.x
Shaheen AAM, 2007, HEPATOLOGY, V46, P912, DOI 10.1002/hep.21835
Shiratori Y, 2000, ANN INTERN MED, V132, P517, DOI 10.7326/0003-4819-132-7-200004040-00002
SOLOWAY RD, 1971, AM J DIG DIS, V16, P1082, DOI 10.1007/BF02235164
Sporea I, 2011, Ultraschall Med, V32 Suppl 1, pS46, DOI 10.1055/s-0029-1245360
Stebbing J, 2010, J CLIN GASTROENTEROL, V44, P214, DOI 10.1097/MCG.0b013e3181b4af1f
Talwalkar JA, 2007, CLIN GASTROENTEROL H, V5, P1214, DOI 10.1016/j.cgh.2007.07.020
Talwalkar JA, 2009, AM J ROENTGENOL, V193, P122, DOI 10.2214/AJR.07.3504
Tang A, 2011, ULTRASOUND MED BIOL, V37, P1963, DOI 10.1016/j.ultrasmedbio.2011.09.010
Toshima T, 2011, J GASTROENTEROL, V46, P705, DOI 10.1007/s00535-010-0365-7
Tsochatzis EA, 2011, J HEPATOL, V54, P650, DOI 10.1016/j.jhep.2010.07.033
Vergniol J, 2009, J VIRAL HEPATITIS, V16, P132, DOI [10.1111/j.1365-2893.2008.01055.x, 10.1111/j.1365-2893.2008.01050.x]
Vergniol J, 2011, GASTROENTEROLOGY, V140, P1970, DOI 10.1053/j.gastro.2011.02.058
Vermehren J, 2012, BMC GASTROENTEROL, V12, DOI 10.1186/1471-230X-12-27
Vermehren J, 2012, LIVER INT, V32, P852, DOI 10.1111/j.1478-3231.2011.02736.x
Wang QB, 2012, HEPATOLOGY, V56, P239, DOI 10.1002/hep.25610
Westin J, 1999, LIVER, V19, P183, DOI 10.1111/j.1478-3231.1999.tb00033.x
Wong GLH, 2011, ANTIVIR THER, V16, P165, DOI 10.3851/IMP1726
[truncated: 85,180 more rows]

## Sheet: 2014
FN Clarivate Analytics Web of Science
VR 1.0
PT J
AU Kong, YX
Wang, H
Wang, SL
Tang, N
AF Kong, Yaxian
Wang, Hong
Wang, Shuling
Tang, Na
TI FTY720, a Sphingosine-1 Phosphate Receptor Modulator, Improves Liver
Fibrosis in a Mouse Model by Impairing the Motility of Bone
Marrow-Derived Mesenchymal Stem Cells
SO INFLAMMATION
LA English
DT Article
DE FTY720; liver fibrosis; bone marrow-derived mesenchymal stem cells
(BMSCs); sphingosine-1 phosphate (S1P)
ID GROWTH-FACTOR; IMMUNOMODULATOR FTY720; LYMPHOCYTE EGRESS; LUNG
FIBROBLASTS; CROSS-TALK; INFLAMMATION; ACTIVATION; INHIBITION;
MIGRATION; S1P(3)
AB FTY720 is a novel immunosuppressant that modulates sphingosine 1-phosphate (S1P) receptors for the treatment of several diseases. Several hallmarks of liver fibrosis are influenced by S1P, and the interference of S1P signaling by treatment with FTY720 results in beneficial effects in various animal models of fibrosis. However, whether these treatment strategies suppress liver fibrosis progress…
C1 [Kong, Yaxian] Capital Med Univ, Inst Infect Dis, Beijing Ditan Hosp, Beijing 100015, Peoples R China.
[Kong, Yaxian] Beijing Key Lab Emerging Infect Dis, Beijing 100015, Peoples R China.
[Wang, Hong; Wang, Shuling; Tang, Na] Peking Univ, Stem Cell Res Ctr, Beijing 100191, Peoples R China.
RP Kong, YX (通讯作者)，Capital Med Univ, Inst Infect Dis, Beijing Ditan Hosp, Beijing 100015, Peoples R China.
EM kongyaxian@gmail.com
OI Kong, Yaxian/0000-0003-2804-8682
FU Ministry of Science and Technology of ChinaMinistry of Science and
Technology, China [2009DFB30300]
FX We thank Professor Lingsong Li for his scientific advice. This work was
supported through the Grants 863 Program (2009DFB30300) from the
Ministry of Science and Technology of China.
CR Aktas O, 2010, NAT REV NEUROL, V6, P373, DOI 10.1038/nrneurol.2010.76
Bataller R, 2005, J CLIN INVEST, V115, P209, DOI 10.1172/JCI200524282
Brinkmann V, 2002, J BIOL CHEM, V277, P21453, DOI 10.1074/jbc.C200176200
Brinkmann V, 2010, NAT REV DRUG DISCOV, V9, P883, DOI 10.1038/nrd3248
Brunati AM, 2008, BBA-MOL CELL RES, V1783, P347, DOI 10.1016/j.bbamcr.2007.11.008
Cencetti F, 2010, MOL BIOL CELL, V21, P1111, DOI 10.1091/mbc.E09-09-0812
Constandinou C, 2005, METH MOLEC MED, V117, P237
Delbridge MS, 2007, TRANSPL P, V39, P2992, DOI 10.1016/j.transproceed.2007.04.027
Donati C, 2009, CELL SIGNAL, V21, P228, DOI 10.1016/j.cellsig.2008.10.007
Friedman SL, 2008, GASTROENTEROLOGY, V134, P1655, DOI 10.1053/j.gastro.2008.03.003
Friedman SL, 2000, J BIOL CHEM, V275, P2247, DOI 10.1074/jbc.275.4.2247
Gellings Lowe N., 2009, CARDIOVASC RES, V82, P303, DOI DOI 10.1093/CVR/CVP056
Goparaju SK, 2005, MOL CELL BIOL, V25, P4237, DOI 10.1128/MCB.25.10.4237-4249.2005
Graeler M, 2002, J IMMUNOL, V169, P4084, DOI 10.4049/jimmunol.169.8.4084
Higashiyama R, 2009, GASTROENTEROLOGY, V137, P1459, DOI 10.1053/j.gastro.2009.07.006
Iredale JP, 2007, J CLIN INVEST, V117, P539, DOI 10.1172/JCI30542
Jaganathan BG, 2007, STEM CELLS, V25, P1966, DOI 10.1634/stemcells.2007-0167
Johnston DE, 1998, PHARMACOL TOXICOL, V83, P231, DOI 10.1111/j.1600-0773.1998.tb01475.x
Keller CD, 2007, AM J PATHOL, V170, P281, DOI 10.2353/ajpath.2007.060485
Kono Y, 2007, AM J RESP CELL MOL, V37, P395, DOI 10.1165/rcmb.2007-0065OC
Lebman DA, 2008, J LIPID RES, V49, P1388, DOI 10.1194/jlr.R800008-JLR200
Li CY, 2009, AM J PATHOL, V175, P1464, DOI 10.2353/ajpath.2009.090037
Li CY, 2009, J HEPATOL, V50, P1174, DOI 10.1016/j.jhep.2009.01.028
LIU KX, 1993, HEPATOLOGY, V17, P651, DOI 10.1002/hep.1840170420
Liu W, 2013, CIRC-HEART FAIL, V6, P833, DOI 10.1161/CIRCHEARTFAILURE.112.000123
Luster MI, 2001, TOXICOL LETT, V120, P317, DOI 10.1016/S0378-4274(01)00284-3
Luster MI, 2000, INT J IMMUNOPHARMACO, V22, P1143, DOI 10.1016/S0192-0561(00)00073-4
Man K, 2005, AM J TRANSPLANT, V5, P40, DOI 10.1111/j.1600-6143.2004.00642.x
Mandala S, 2002, SCIENCE, V296, P346, DOI 10.1126/science.1070238
Marques TG, 2012, ACTA CIR BRAS, V27, P589, DOI 10.1590/S0102-86502012000800013
Matloubian M, 2004, NATURE, V427, P355, DOI 10.1038/nature02284
Meriane M, 2006, STEM CELLS, V24, P2557, DOI 10.1634/stemcells.2006-0209
Miller A, 2008, DIABETES RES CLIN PR, V80, P1, DOI 10.1016/SO168-8227(08)00123-X
Ni HF, 2013, RENAL FAILURE, V35, P996, DOI 10.3109/0886022X.2013.809006
Ni HF, 2013, J MOL HISTOL, V44, P693, DOI 10.1007/s10735-013-9521-8
Okamoto H, 2000, MOL CELL BIOL, V20, P9247, DOI 10.1128/MCB.20.24.9247-9261.2000
Paik JH, 2001, J BIOL CHEM, V276, P11830, DOI 10.1074/jbc.M009422200
Pappu R, 2007, SCIENCE, V316, P295, DOI 10.1126/science.1139221
Peters H, 2004, KIDNEY INT, V66, P1434, DOI 10.1111/j.1523-1755.2004.00906.x
Raetsch C, 2002, GUT, V50, P241, DOI 10.1136/gut.50.2.241
Russo FP, 2006, GASTROENTEROLOGY, V130, P1807, DOI 10.1053/j.gastro.2006.01.036
Sanna MG, 2004, J BIOL CHEM, V279, P13839, DOI 10.1074/jbc.M311743200
Schwab SR, 2005, SCIENCE, V309, P1735, DOI 10.1126/science.1113640
Sobel K, 2013, J BIOL CHEM, V288, P14839, DOI 10.1074/jbc.M112.426726
Spiegel S, 2002, TRENDS CELL BIOL, V12, P236, DOI 10.1016/S0962-8924(02)02277-8
Sugimoto N, 2003, MOL CELL BIOL, V23, P1534, DOI 10.1128/MCB.23.5.1534-1545.2003
Terai S, 2006, STEM CELLS, V24, P2292, DOI 10.1634/stemcells.2005-0542
Watterson KR, 2007, WOUND REPAIR REGEN, V15, P607, DOI 10.1111/j.1524-475X.2007.00292.x
Yamakawa Y, 2000, J HEALTH SCI, V46, P132
Yamanaka M, 2004, J BIOL CHEM, V279, P53994, DOI 10.1074/jbc.M410144200
Yang L, 2012, AM J PATHOL, V181, P85, DOI 10.1016/j.ajpath.2012.03.014
Zemann B, 2006, BLOOD, V107, P1454, DOI 10.1182/blood-2005-07-2628
Zeng XF, 2012, INFLAMM RES, V61, P623, DOI 10.1007/s00011-012-0454-6
NR 53
TC 18
Z9 20
U1 1
U2 12
PU SPRINGER/PLENUM PUBLISHERS
PI NEW YORK
PA 233 SPRING ST, NEW YORK, NY 10013 USA
SN 0360-3997
EI 1573-2576
J9 INFLAMMATION
JI Inflammation
PD AUG
PY 2014
VL 37
IS 4
BP 1326
EP 1336
DI 10.1007/s10753-014-9877-2
PG 11
WC Cell Biology; Immunology
WE Science Citation Index Expanded (SCI-EXPANDED)
SC Cell Biology; Immunology
GA AK9CR
UT WOS:000338725600039
PM 24682874
DA 2022-04-16
ER
PT J
AU Jiao, K
Sun, Q
Chen, BA
Li, SL
Lu, J
AF Jiao, Kun
Sun, Quan
Chen, Baian
Li, Shengli
Lu, Jing
TI Vitamin K1 attenuates bile duct ligation-induced liver fibrosis in rats
SO SCANDINAVIAN JOURNAL OF GASTROENTEROLOGY
LA English
DT Article
DE bile duct ligation; liver fibrosis; vitamin K1
ID EXTRAHEPATIC CHOLESTASIS; HEPATIC-FIBROSIS; CIRRHOSIS; THERAPIES; CELLS;
MICE
AB Vitamin K1 is used as a liver protection drug for cholestasis-induced liver fibrosis in China, but the mechanism of vitamin K1's action in liver fibrosis is unclear. In this study, a model of liver fibrosis was achieved via bile duct ligation in rats. The rats were then injected with vitamin K1, and the levels of serum aspartate aminotransferase, alanine transaminase, total bilirubin and the f…
C1 [Jiao, Kun; Sun, Quan; Chen, Baian; Li, Shengli; Lu, Jing] Capital Med Univ, Sch Basic Med Sci, Dept Lab Anim Sci, Beijing 100069, Peoples R China.
RP Lu, J (通讯作者)，Capital Med Univ, Sch Basic Med Sci, Dept Lab Anim Sci, Beijing 100069, Peoples R China.
EM lujing@ccmu.edu.cn
FU Capital Medical University Basic-Clinical Research Project [JL1271]
FX This work was supported by Capital Medical University Basic-Clinical
Research Project JL1271.
CR Bataller R, 2005, J CLIN INVEST, V115, P209, DOI 10.1172/JCI200524282
BECK PL, 1995, J HEPATOL, V23, P235, DOI 10.1016/0168-8278(95)80345-9
Fickert P, 2013, J HEPATOL, V58, P1201, DOI 10.1016/j.jhep.2013.01.026
FUJIWARA K, 1988, HEPATOLOGY, V8, P804, DOI 10.1002/hep.1840080418
Georgiev P, 2008, BRIT J SURG, V95, P646, DOI 10.1002/bjs.6050
Hashash JG, 2013, GASTROENTEROLOGY, V145, pE9, DOI 10.1053/j.gastro.2013.05.052
Jonker JW, 2012, J STEROID BIOCHEM, V130, P147, DOI 10.1016/j.jsbmb.2011.06.012
Kawada N, 2011, HEPATOL RES, V41, P199, DOI 10.1111/j.1872-034X.2011.00776.x
MAK KM, 1988, HEPATOLOGY, V8, P1027, DOI 10.1002/hep.1840080508
Osawa Y, 2013, PLOS ONE, V8, DOI 10.1371/journal.pone.0065251
Popov Y, 2009, HEPATOLOGY, V50, P1294, DOI 10.1002/hep.23123
Reau NS, 2008, CLIN LIVER DIS, V12, P203, DOI 10.1016/j.cld.2007.11.007
Roderburg C, 2013, J HEPATOL, V58, P736, DOI 10.1016/j.jhep.2012.11.022
Schuppan D, 2008, LANCET, V371, P838, DOI 10.1016/S0140-6736(08)60383-9
Schuppan D, 2013, J CLIN INVEST, V123, P1887, DOI 10.1172/JCI66028
Su CW, 2009, J CLIN GASTROENTEROL, V43, P876, DOI 10.1097/MCG.0b013e31818980ac
Trifan A, 2011, HEPAT MON, V11, P372
Weerachayaphorn J, 2014, J HEPATOL, V60, P160, DOI 10.1016/j.jhep.2013.08.015
Xu RA, 2012, CELL MOL IMMUNOL, V9, P296, DOI 10.1038/cmi.2011.53
NR 19
TC 5
Z9 5
U1 1
U2 5
PU INFORMA HEALTHCARE
PI LONDON
PA TELEPHONE HOUSE, 69-77 PAUL STREET, LONDON EC2A 4LQ, ENGLAND
SN 0036-5521
EI 1502-7708
J9 SCAND J GASTROENTERO
JI Scand. J. Gastroenterol.
PD JUN
PY 2014
VL 49
IS 6
BP 715
EP 721
DI 10.3109/00365521.2014.899618
PG 7
WC Gastroenterology & Hepatology
WE Science Citation Index Expanded (SCI-EXPANDED)
SC Gastroenterology & Hepatology
GA AH8KR
UT WOS:000336387200007
PM 24742111
DA 2022-04-16
ER
PT J
AU Lee, JJ
Yang, SY
Kim, DH
Hur, SJ
Lee, JD
Yum, MJ
Song, MD
AF Lee, J. J.
Yang, S. Y.
Kim, D. H.
Hur, S. J.
Lee, J. D.
Yum, M. J.
Song, M. D.
TI LIVER FIBROSIS PROTECTIVE EFFECT OF HOVENIA DULCIS FRUIT
SO CURRENT TOPICS IN NUTRACEUTICAL RESEARCH
LA English
DT Article
DE Carbon-tetrachloride; Extracellular-matrix; Hepatic stellate cells;
Hovenia dulcis; Liver fibrosis
ID HEPATIC STELLATE CELLS; CIRRHOSIS; ETHANOL; RATS
AB This study was conducted to investigate the effects of the fruit extract from Hovenia dulcis (HD) on liver fibrosis in rats. In these experiments, liver fibrosis was induced by carbon tetrachloride (CCl4) treatment. Forty rats were randomly divided into four groups: Normal group (corn oil subcutaneous injection), CCl4 group (CCl4-induced liver fibrosis group; 50% CCl4 1.0 mL/kg), Normal + HD g…
C1 [Lee, J. J.; Yang, S. Y.; Yum, M. J.; Song, M. D.] Konkuk Univ, Dept Biotechnol, Chungju 380701, South Korea.
[Kim, D. H.] Univ Ulsan, Coll Med, Asan Med Ctr, Dept Infect Dis, Seoul 138736, South Korea.
[Hur, S. J.] Chung Ang Univ, Dept Anim Sci & Technol, Ansung 456756, South Korea.
[Lee, J. D.] Konkuk Univ, Coll Med, Dept Internal Med, Chungju 380701, South Korea.
RP Song, MD (通讯作者)，Konkuk Univ, Dept Biotechnol, Chungju 380701, South Korea.
EM minds@kku.ac.kr
FU Konkuk University
FX This paper was supported by Konkuk University in 2011.
CR Aoki T, 1969, Rinsho Byori, V17, P947
Bataller R, 2005, J CLIN INVEST, V115, P209, DOI 10.1172/JCI200524282
Chen C, 2000, INVEST OPHTH VIS SCI, V41, P4108
Dufour DR, 2000, CLIN CHEM, V46, P2050
Gines P, 2004, NEW ENGL J MED, V350, P1646, DOI 10.1056/NEJMra035021
Gutierrez-Ruiz MC, 2001, PHARMACOL RES, V44, P431, DOI 10.1006/phrs.2001.0883
Hase K., 1997, J TRAD MED, V14, P28
KARMEN A, 1955, J CLIN INVEST, V34, P126, DOI 10.1172/JCI103055
Kim J.H., 1999, J KOREAN SOC THERAPE, V17, P238
김희석, 2003, [Journal of Physiology & Pathology in Korean Medicine, 동의생리병리학회지], V17, P118
Lee K.S., 2005, KOREAN J GASTROENTER, V48, P297
Lee SH, 2004, BIOCHEM PHARMACOL, V68, P2367, DOI 10.1016/j.bcp.2004.08.022
Liu Xiu-ling, 2006, Zhongguo Zhong Yao Za Zhi, V31, P1097
Muddu AK, 2007, INT J BIOCHEM CELL B, V39, P695, DOI 10.1016/j.biocel.2006.10.006
Papazisis KT, 1997, J IMMUNOL METHODS, V208, P151, DOI 10.1016/S0022-1759(97)00137-3
Paradis V, 2003, AM J PATHOL, V163, P733, DOI 10.1016/S0002-9440(10)63700-5
Rechnagel R O, 1973, CRC Crit Rev Toxicol, V2, P263, DOI 10.3109/10408447309082019
REITMAN S, 1957, AM J CLIN PATHOL, V28, P56, DOI 10.1093/ajcp/28.1.56
SAKAI K, 1987, CHEM PHARM BULL, V35, P4597
SCHUPPAN D, 1991, J HEPATOL, V13, pS17, DOI 10.1016/0168-8278(91)90004-U
Shackel NA, 2002, AM J PATHOL, V160, P641, DOI 10.1016/S0002-9440(10)64884-5
Slater T.F., 1972, FREE RADICAL MECHANI, P1
SLATER TF, 1966, NATURE, V209, P36, DOI 10.1038/209036a0
Tolman KG, 1999, TIETZ TXB CLIN CHEM, P1125
Yoshikawa M, 1997, YAKUGAKU ZASSHI, V117, P108, DOI 10.1248/yakushi1947.117.2_108
Yoshikawa M, 1996, CHEM PHARM BULL, V44, P1736, DOI 10.1248/cpb.44.1736
박은미, 2006, [Journal of The Korean Society of Food Culture, 한국식생활문화학회지], V21, P71
NR 27
TC 7
Z9 7
U1 0
U2 7
PU NEW CENTURY HEALTH PUBLISHERS, LLC
PI COPPELL
PA PO BOX 175, COPPELL, TX 75019 USA
SN 1540-7535
J9 CURR TOP NUTRACEUT R
JI Curr. Top. Nutraceutical Res.
PD FEB-MAY
PY 2014
VL 12
IS 1-2
BP 43
EP 49
PG 7
WC Nutrition & Dietetics; Pharmacology & Pharmacy
WE Science Citation Index Expanded (SCI-EXPANDED)
SC Nutrition & Dietetics; Pharmacology & Pharmacy
GA AQ2YQ
UT WOS:000342656300007
DA 2022-04-16
ER
PT J
AU Hassan, S
Syed, S
Kehar, SI
AF Hassan, Sobia
Syed, Serajuddaula
Kehar, Shahnaz Imdad
TI Review of diagnostic techniques of hepatic fibrosis
SO JOURNAL OF THE PAKISTAN MEDICAL ASSOCIATION
LA English
DT Review
DE Fibrosis; Hepatic Stellate Cells (HSCs); Chronic Hepatitis C (CHC);
Chronic Liver Disease (CLD)
ID LIVER FIBROSIS; NONINVASIVE ASSESSMENT; STELLATE CELLS; MARKERS; PANEL
AB With increasing innovations aimed at the treatment of chronic liver disease (CLD) the precise staging of liver fibrosis is important to help establish efficacious management of disease activity in each patient The development of biomarkers capable of non invasive staging of fibrosis in the liver is challenging as fibrogenesis is a part of the normal wound healing response There is an array of …
C1 [Hassan, Sobia; Syed, Serajuddaula] Ziauddin Univ, Dept Pathol, Karachi, Pakistan.
[Kehar, Shahnaz Imdad] BMSI Jinnah Postgrad Med Ctr, Dept Pathol, Karachi, Pakistan.
RP Hassan, S (通讯作者)，Ziauddin Univ, Dept Pathol, Clifton Campus, Karachi, Pakistan.
OI Hassan, Sobia/0000-0002-1532-8215
CR Arain SA, 2011, WORLD J GASTROENTERO, V17, P4607, DOI 10.3748/wjg.v17.i41.4607
Armstrong GL, 2000, HEPATOLOGY, V31, P777, DOI 10.1002/hep.510310332
BEDOSSA P, 1994, HEPATOLOGY, V20, P15
Boeker KHW, 2002, CLIN CHIM ACTA, V316, P71, DOI 10.1016/S0009-8981(01)00730-6
Bravo AA, 2001, NEW ENGL J MED, V344, P495, DOI 10.1056/NEJM200102153440706
Cales P, 2005, HEPATOLOGY, V42, P1373, DOI 10.1002/hep.20935
Carloni V, 2014, LIVER INT
Christensen C, 2006, J VIRAL HEPATITIS, V13, P652, DOI 10.1111/j.1365-2893.2006.00743.x
Corona DL, 2010, WORLD J GASTROENTERO, V15, P2617
Diamond DL, 2006, HEPATOLOGY, V44, P299, DOI 10.1002/hep.21318
Fierbinteanu-Braticevici C, 2009, WORLD J GASTROENTERO, V15, P5525, DOI 10.3748/wjg.15.5525
Forns X, 2002, HEPATOLOGY, V36, P986, DOI 10.1053/jhep.2002.36128
Gonzalez SA, 2009, J VIRAL HEPATITIS, V16, P141, DOI 10.1111/j.1365-2893.2008.01052.x
Guajardo-Salinas GE, 2010, OBES SURG, V20, P1647, DOI 10.1007/s11695-009-0027-0
Ho AS, 2010, J BIOMED SCI, V17, P58
Kalantan H, 2011, HEPATITIS RES TREATM, V2011, P16
Kim Moon Young, 2010, Korean J Hepatol, V16, P347, DOI 10.3350/kjhep.2010.16.4.347
Koizumi Y, 2011, RADIOLOGY, V258, P610, DOI 10.1148/radiol.10100319
Lee HH, 2010, J KOREAN MED SCI, V25, P67, DOI 10.3346/jkms.2010.25.1.67
Leroy V, 2014, J HEPATOL
Myers RP, 2012, HEPATOLOGY, V55, P199, DOI 10.1002/hep.24624
Patel K, 2004, J HEPATOL, V41, P935, DOI 10.1016/j.jhep.2004.08.008
Rossi E, 2013, CLIN CHEM LAB MED, V51, P1107, DOI 10.1515/cclm-2012-0584
Sandulescu L, 2011, ROM J MORPHOL EMBRYO, V52, P137
Sebastiani G, 2012, J VIRAL HEPATITIS, V19, P18, DOI 10.1111/j.1365-2893.2011.01518.x
Sirli R, 2010, HEPAT MON, V10, P88
Vallet-Pichard A, 2007, HEPATOLOGY, V46, P32, DOI 10.1002/hep.21669
Vergniol J, 2011, GASTROENTEROLOGY, V140, P1970, DOI 10.1053/j.gastro.2011.02.058
Vijayaraghavan GR, 2010, J CLIN IMAGING SCI, V1, P30
Wahl K, 2012, PLOS ONE, V7, DOI 10.1371/journal.pone.0051906
Wang BB, 2010, ANAT REC, V293, P1492, DOI 10.1002/ar.21173
Yilmaz Y, 2011, HEPAT MON, V11, P103
NR 32
TC 3
Z9 4
U1 0
U2 5
PU PAKISTAN MEDICAL ASSOC
PI KARACHI
PA PMA HOUSE, AGA KHAN III RD, KARACHI, 00000, PAKISTAN
SN 0030-9982
J9 J PAK MED ASSOC
JI J. Pak. Med. Assoc.
PD AUG
PY 2014
VL 64
IS 8
BP 941
EP 945
PG 5
WC Medicine, General & Internal; Medicine, Research & Experimental
WE Science Citation Index Expanded (SCI-EXPANDED)
SC General & Internal Medicine; Research & Experimental Medicine
GA AL9MZ
UT WOS:000339466700017
PM 25252523
DA 2022-04-16
ER
PT J
AU Li, WT
Wu, YB
Zhu, CL
Wang, Z
Gao, RT
Wu, Q
AF Li, Wenting
Wu, Yuanbo
Zhu, Chuanlong
Wang, Zheng
Gao, Rentao
Wu, Quan
TI Anti-fibrosis effects of Huisheng oral solution in CCl4-induced hepatic
fibrosis in rat
SO INDIAN JOURNAL OF PHARMACOLOGY
LA English
DT Article
DE Huisheng oral solution; liver fibrosis; TGF-beta 1
ID LIVER FIBROSIS; CARBON-TETRACHLORIDE; STELLATE CELLS
AB Aim: Some gradient of Huisheng oral solution (HOS) has been reported to have anti-fibrosis activity. This study was designed to investigate whether HOS could inhibit liver fibrosis and to elucidate its molecular mechanism of action.
Materials and Methods: Hepatic fibrosis model in rat was induced by subcutaneous injection of CCl4. Rats in the treatment group were administrated with HOS intragastrically. Hematoxylin and eosin (H and E) staining and Masson's trichrome staining were used to examine the changes in liver pathology. Levels of ALT, AST, LDH, hyaluronic acid (HA) and laminin (LN) in serum and hydroxyproline (Hyp) in…
Results: Our data demonstrated that HOS alleviated CCl4-induced collagen deposition in liver tissue, improved liver condition and liver function in rats. HOS also significantly reduced the expression and distribution of Smad3, TGF-beta 1, alpha-SMA and TIMP-1 as well as decreased active TGF-beta 1.
Conclusions: This study revealed that HOS attenuates the development of liver fibrosis through suppressing the TGF-beta 1 pathway. It provides us a new approach to treatment of liver fibrosis.
C1 [Li, Wenting; Zhu, Chuanlong; Gao, Rentao] Anhui Prov Hosp, Dept Infect Dis, Hefei, Peoples R China.
[Wu, Yuanbo] Anhui Prov Hosp, Dept Neurol, Hefei, Peoples R China.
[Wu, Quan] Anhui Prov Hosp, Cent Lab, Hefei, Peoples R China.
[Wang, Zheng] Zhengzhou Univ, Dept Resp & Crit Med, Zhengzhou, Peoples R China.
RP Li, WT (通讯作者)，Anhui Prov Hosp, Dept Infect Dis, Hefei, Peoples R China.
EM wtl9911002@163.com; rentaogao@sina.com
FU National Natural Science Foundation of ChinaNational Natural Science
Foundation of China (NSFC) [81271713, 81001046]
FX This work was supported by National Natural Science Foundation of China
(No. 81271713; No. 81001046).
CR Arauz J, 2014, EUR J GASTROEN HEPAT, V26, P164, DOI 10.1097/MEG.0b013e3283644e26
Arendt E, 2005, CELL PROLIFERAT, V38, P287, DOI 10.1111/j.1365-2184.2005.00350.x
Bi WR, 2012, HEPATO-GASTROENTEROL, V59, P1960, DOI 10.5754/hge11750
Bona Silvia, 2012, ISRN Gastroenterol, V2012, P762920, DOI 10.5402/2012/762920
CHEVALLIER M, 1994, HEPATOLOGY, V20, P349, DOI 10.1016/0270-9139(94)90185-6
D'Argenio G, 2013, CLIN NUTR, V32, P252, DOI 10.1016/j.clnu.2012.07.001
Ding J, 2005, LIVER INT, V25, P1224, DOI 10.1111/j.1478-3231.2005.01169.x
Ki SH, 2013, J GINSENG RES, V37, P45, DOI 10.5142/jgr.2013.37.45
Kisseleva T, 2011, BEST PRACT RES CL GA, V25, P305, DOI 10.1016/j.bpg.2011.02.011
Li WT, 2011, DIGEST LIVER DIS, V43, P559, DOI 10.1016/j.dld.2011.02.016
Liu SQ, 2013, INDIAN J PHARMACOL, V45, P359, DOI 10.4103/0253-7613.115018
Roderburg C, 2013, J HEPATOL, V58, P736, DOI 10.1016/j.jhep.2012.11.022
Smith GP, 2012, PROG MOL BIOL TRANSL, V105, P371, DOI 10.1016/B978-0-12-394596-9.00011-1
Stefanovic L, 2012, WORLD J HEPATOL, V4, P356, DOI 10.4254/wjh.v4.i12.356
Woodhoo A, 2012, HEPATOLOGY, V56, P1870, DOI 10.1002/hep.25828
Wu F, 2013, MOL MED REP, V8, P1023, DOI 10.3892/mmr.2013.1618
NR 16
TC 9
Z9 10
U1 1
U2 6
PU WOLTERS KLUWER MEDKNOW PUBLICATIONS
PI MUMBAI
PA WOLTERS KLUWER INDIA PVT LTD , A-202, 2ND FLR, QUBE, C T S NO 1498A-2
VILLAGE MAROL, ANDHERI EAST, MUMBAI, Maharashtra, INDIA
SN 0253-7613
EI 1998-3751
J9 INDIAN J PHARMACOL
JI Indian J. Pharmacol.
PD MAR-APR
PY 2014
VL 46
IS 2
BP 216
EP 221
DI 10.4103/0253-7613.129323
PG 6
WC Pharmacology & Pharmacy
WE Science Citation Index Expanded (SCI-EXPANDED)
SC Pharmacology & Pharmacy
GA AF6QL
UT WOS:000334839600016
PM 24741197
OA Green Published
DA 2022-04-16
ER
PT J
AU Li, JF
Liu, S
Ren, F
Liu, M
Wu, HL
Chen, Y
Zou, HB
Bai, L
Li, Y
Zheng, SJ
Duan, ZP
AF Li, Jun-Feng
Liu, Shuang
Ren, Feng
Liu, Mei
Wu, Hui-Li
Chen, Yu
Zou, Huai-Bin
Bai, Li
Li, Ying
Zheng, Su-Jun
Duan, Zhong-Ping
TI Fibrosis progression in interferon treatment-naive Chinese plasma donors
with chronic hepatitis C for 20 years: a cohort study
SO INTERNATIONAL JOURNAL OF INFECTIOUS DISEASES
LA English
DT Article
DE Hepatitis C virus; Liver biopsy; Natural history; Fibrosis stage; Liver
inflammation
ID POSTTRANSFUSION HEPATITIS; DISEASE PROGRESSION; NATURAL-HISTORY;
BLOOD-DONORS; INFECTION; EPIDEMIOLOGY; PREVALENCE; OUTCOMES; UPDATE
AB Objectives: To evaluate the progression of fibrosis and factors influencing this in interferon (IFN) treatment-naive Chinese plasma donors infected with hepatitis C virus (HCV) for approximately 20 years.
Methods: From July 2010 to June 2011, we investigated 122 IFN treatment-naive chronic hepatitis C (CHC) patients infected by plasma donation in 1992-1995. Liver fibrosis stage and inflammation grade were evaluated by Metavir and Scheuer scoring systems, respectively.
Results: One hundred and twenty patients underwent liver biopsy. Liver biopsy was not performed in one patient with cirrhosis due to ascites, and another patient was excluded because of an invalid biopsy specimen. Cirrhosis was observed in three patients (fibrosis stage F4 in two patients revealed by biopsy, and one patient with ascites confirmed by physical and Doppler ultrasound examination). F…
Conclusions: Based on histopathology results, the progression of fibrosis in patients with CHC infected by repeated plasma donation is slow after HCV infection of approximately 20 years. Liver inflammation is closely related to the development of moderate to severe liver fibrosis. (C) 2014 The Authors. Published by Elsevier Ltd on behalf of International Society for Infectious Diseases.
C1 [Li, Jun-Feng; Liu, Shuang; Liu, Mei; Wu, Hui-Li; Chen, Yu; Zou, Huai-Bin; Bai, Li; Li, Ying; Zheng, Su-Jun; Duan, Zhong-Ping] Capital Med Univ, Beijing YouAn Hosp, Artificial Liver Ctr, Beijing 100069, Peoples R China.
[Li, Jun-Feng] Lanzhou Univ, Clin Med Sch 1, Lanzhou 730000, Peoples R China.
[Ren, Feng] Capital Med Univ, Beijing YouAn Hosp, Inst Liver Dis, Beijing 100069, Peoples R China.
RP Zheng, SJ (通讯作者)，Capital Med Univ, Beijing YouAn Hosp, Artificial Liver Ctr, 8 Xitoutiao,Youwai St, Beijing 100069, Peoples R China.
EM zhengsujun003@126.com; duan2517@163.com
FU National Science and Technology Key Project on "Major Infectious
Diseases such as HIV/AIDS, Viral Hepatitis Prevention and Treatment''
[2012ZX10002004-006, 2012ZX10004904-003-001, 2013ZX10002002-006]; High
Technical Personnel Training Item in Beijing Health System [2011-3-083];
Beijing Municipal Science and Technology CommissionBeijing Municipal
Science & Technology Commission [Z131107002213019]; Special Scientific
Research Fund for Beijing Health Development [2011-2018-04]; YouAn
Scientific Research Fund for Liver Disease and HIV/AIDS [BJYAH-2011-045]
FX The authors are grateful to all the subjects who participated in this
study. This study was supported by The National Science and Technology
Key Project on "Major Infectious Diseases such as HIV/AIDS, Viral
Hepatitis Prevention and Treatment'' (2012ZX10002004-006,
2012ZX10004904-003-001, 2013ZX10002002-006), The High Technical
Personnel Training Item in Beijing Health System (2011-3-083), The
Beijing Municipal Science and Technology Commission (No.
Z131107002213019), The Special Scientific Research Fund for Beijing
Health Development (2011-2018-04), and the YouAn Scientific Research
Fund for Liver Disease and HIV/AIDS (BJYAH-2011-045).
CR Bedossa P, 1996, HEPATOLOGY, V24, P289, DOI 10.1002/hep.510240201
BEDOSSA P, 1994, HEPATOLOGY, V20, P15
Brunt EM, 1999, AM J GASTROENTEROL, V94, P2467, DOI 10.1111/j.1572-0241.1999.01377.x
Cui Y, 2013, J GASTROEN HEPATOL, V28, P7, DOI 10.1111/jgh.12220
DIBISCEGLIE AM, 1991, HEPATOLOGY, V14, P969, DOI 10.1002/hep.1840140603
Ferenci P, 2007, J HEPATOL, V47, P31, DOI 10.1016/j.jhep.2007.01.023
Gao XF, 2011, BMC INFECT DIS, V11, DOI 10.1186/1471-2334-11-88
Ghany MG, 2009, HEPATOLOGY, V49, P1335, DOI 10.1002/hep.22759
Ghany MG, 2003, GASTROENTEROLOGY, V124, P97, DOI 10.1053/gast.2003.50018
Gordon SC, 1998, HEPATOLOGY, V28, P562, DOI 10.1002/hep.510280238
Hajarizadeh B, 2013, NAT REV GASTRO HEPAT, V10, P553, DOI 10.1038/nrgastro.2013.107
Hepatotogy Branch Infectious and Parasitology branch Chinese Medical Association, 2004, Zhonghua Yu Fang Yi Xue Za Zhi, V38, P210
Huang CH, 2012, INT J INFECT DIS, V16, pE731, DOI 10.1016/j.ijid.2012.05.1035
Kenny-Walsh E, 1999, NEW ENGL J MED, V340, P1228, DOI 10.1056/NEJM199904223401602
Kim WR, 2004, GASTROENTEROLOGY, V127, P749, DOI 10.1053/j.gastro.2004.06.052
KORETZ RL, 1993, ANN INTERN MED, V119, P110, DOI 10.7326/0003-4819-119-2-199307150-00003
Marcellin P, 2002, HEPATOLOGY, V36, pS47, DOI 10.1053/jhep.2002.36993
Missiha SB, 2008, GASTROENTEROLOGY, V134, P1699, DOI 10.1053/j.gastro.2008.02.069
Morishima C, 2012, AM J GASTROENTEROL
Perumalswami P, 2006, HEPATOLOGY, V43, P780, DOI 10.1002/hep.21078
Poynard T, 1997, LANCET, V349, P825, DOI 10.1016/S0140-6736(96)07642-8
Rao HY, 2012, J GASTROEN HEPATOL, V27, P526, DOI 10.1111/j.1440-1746.2011.06880.x
Rodger AJ, 2000, HEPATOLOGY, V32, P582, DOI 10.1053/jhep.2000.9714
SCHEUER PJ, 1991, J HEPATOL, V13, P372, DOI 10.1016/0168-8278(91)90084-O
Tang S, 1993, Zhonghua Liu Xing Bing Xue Za Zhi, V14, P271
Wiese M, 2000, HEPATOLOGY, V32, P91, DOI 10.1053/jhep.2000.8169
Yano M, 1996, HEPATOLOGY, V23, P1334, DOI 10.1053/jhep.1996.v23.pm0008675148
NR 27
TC 12
Z9 16
U1 0
U2 3
PU ELSEVIER SCI LTD
PI OXFORD
PA THE BOULEVARD, LANGFORD LANE, KIDLINGTON, OXFORD OX5 1GB, OXON, ENGLAND
SN 1201-9712
EI 1878-3511
J9 INT J INFECT DIS
JI Int. J. Infect. Dis.
PD OCT
PY 2014
VL 27
BP 49
EP 53
DI 10.1016/j.ijid.2014.07.003
PG 5
WC Infectious Diseases
WE Science Citation Index Expanded (SCI-EXPANDED)
SC Infectious Diseases
GA AZ1UM
UT WOS:000348023100012
PM 25168642
OA gold
DA 2022-04-16
ER
PT J
AU Huang, CS
Yu, W
Cui, H
Wang, YJ
Zhang, L
Han, F
Huang, T
AF Huang, Changshan
Yu, Wei
Cui, Hong
Wang, Yunjian
Zhang, Ling
Han, Feng
Huang, Tao
TI P2X7 blockade attenuates mouse liver fibrosis
SO MOLECULAR MEDICINE REPORTS
LA English
DT Article
DE P2X7; inflammation; liver fibrosis; carbon tetrachloride
ID P2X(7) RECEPTOR; EXTRACELLULAR ATP; INFLAMMATION; INTERLEUKIN-1-BETA;
FAMILY
AB P2X7 is important in inflammation and tissue injury. The aim of the present study was to investigate the effect of P2X7 inhibition, using a specific inhibitor (A438079) to prevent the development of liver injury and fibrosis in a mouse model of liver fibrosis. The mouse liver fibrosis model was induced by carbon tetrachloride (CCl4). Mice received subcutaneous administration of vehicle (saline…
C1 [Huang, Changshan; Yu, Wei; Cui, Hong; Wang, Yunjian; Zhang, Ling; Han, Feng; Huang, Tao] Henan Prov Canc Hosp, Dept Hepatobiliary Surg, Zhengzhou 450008, Henan, Peoples R China.
RP Huang, CS (通讯作者)，Henan Prov Canc Hosp, Dept Hepatobiliary Surg, 127 Dongming Rd, Zhengzhou 450008, Henan, Peoples R China.
EM hnhuangcshan@yeah.net
CR Akpolat N, 2005, HISTOPATHOLOGY, V47, P276, DOI 10.1111/j.1365-2559.2005.02226.x
Brenner David A, 2009, Trans Am Clin Climatol Assoc, V120, P361
Cabibbo G, 2012, SEMIN ONCOL, V39, P374, DOI 10.1053/j.seminoncol.2012.05.006
Chessell IP, 2005, PAIN, V114, P386, DOI 10.1016/j.pain.2005.01.002
Colomar A, 2003, J BIOL CHEM, V278, P30732, DOI 10.1074/jbc.M304534200
Coutinho-Silva R, 1999, AM J PHYSIOL-CELL PH, V276, pC1139, DOI 10.1152/ajpcell.1999.276.5.C1139
Derks R, 2004, HUM IMMUNOL, V65, P676, DOI 10.1016/j.humimm.2004.04.006
Derynck R, 2003, NATURE, V425, P577, DOI 10.1038/nature02006
Di Virgilio F, 2001, BLOOD, V97, P587, DOI 10.1182/blood.V97.3.587
Diaz-Hernandez M, 2009, FASEB J, V23, P1893, DOI 10.1096/fj.08-122275
Goncalves RG, 2006, KIDNEY INT, V70, P1599, DOI 10.1038/sj.ki.5001804
Haanes KA, 2012, PLOS ONE, V7, DOI 10.1371/journal.pone.0051164
Labasi JM, 2002, J IMMUNOL, V168, P6436, DOI 10.4049/jimmunol.168.12.6436
Pelegrin P, 2008, DRUG NEWS PERSPECT, V21, P424, DOI 10.1358/dnp.2008.21.8.1265800
Poli Giuseppe, 2000, Molecular Aspects of Medicine, V21, P49, DOI 10.1016/S0098-2997(00)00004-2
Riteau N, 2010, AM J RESP CRIT CARE, V182, P774, DOI 10.1164/rccm.201003-0359OC
Rosenbloom J, 2010, ANN INTERN MED, V152, P159, DOI 10.7326/0003-4819-152-3-201002020-00007
Surprenant A, 1996, SCIENCE, V272, P735, DOI 10.1126/science.272.5262.735
Ueberham E, 2003, HEPATOLOGY, V37, P1067, DOI 10.1053/jhep.2003.50196
Wasmuth HE, 2010, SEMIN LIVER DIS, V30, P215, DOI 10.1055/s-0030-1255351
Yang H, 2010, J GASTROENTEROL, V18, P1680
Zimmermann HW, 2010, PLOS ONE, V5, DOI 10.1371/journal.pone.0011049
NR 22
TC 45
Z9 47
U1 6
U2 15
PU SPANDIDOS PUBL LTD
PI ATHENS
PA POB 18179, ATHENS, 116 10, GREECE
SN 1791-2997
EI 1791-3004
J9 MOL MED REP
JI Mol. Med. Rep.
PD JAN
PY 2014
VL 9
IS 1
BP 57
EP 62
DI 10.3892/mmr.2013.1807
PG 6
WC Oncology; Medicine, Research & Experimental
WE Science Citation Index Expanded (SCI-EXPANDED)
SC Oncology; Research & Experimental Medicine
GA AA0KJ
UT WOS:000330783700010
PM 24247209
OA Bronze
DA 2022-04-16
ER
PT J
AU Wang, ZC
Yang, S
Huang, JJ
Chen, SL
Li, QQ
Li, Y
AF Wang, Zhen-Chang
Yang, Shan
Huang, Jing-Jing
Chen, Song-Lin
Li, Quan-Qiang
Li, Yuan
TI Effect of Rougan Huaqian granules combined with human mesenchymal stem
cell transplantation on liver fibrosis in cirrhosis rats
SO ASIAN PACIFIC JOURNAL OF TROPICAL MEDICINE
LA English
DT Article
DE Rougan Huaqian granules; Human cord blood mesenchymal stem cells;
Cirrhosis; Treatment; Transplantation
ID MARROW; MECHANISM; GROWTH
AB Objective: To observe the effect of Rougan Huaqian granules combined with human mesenchymal stem cell (hMSC) transplantation on the liver fibrosis in carbon tetrachloride-induced cirrhosis rats. Methods: Sixty SD rats were randomly divided into five groups. The rats in control group received intraperitoneal injection of saline, while those in model control group, treatment group A, group B and…
C1 [Wang, Zhen-Chang; Huang, Jing-Jing; Chen, Song-Lin; Li, Yuan] Guangxi Univ Tradit Chinese Med, Affiliated Hosp 1, Liver Dis Ctr, Nanning 530023, Peoples R China.
[Yang, Shan; Li, Quan-Qiang] Guangxi Univ Tradit Chinese Med, Nanning 530007, Peoples R China.
RP Li, Y (通讯作者)，Guangxi Univ Tradit Chinese Med, Affiliated Hosp 1, Liver Dis Ctr, Nanning 530023, Peoples R China.
EM 994liyuan@163.com
FU Guangxi Scientific and Technological Project [11107009-3-1]; Guangxi
Natural Science Fund Projects [2010 GXNSFA013211]
FX This work was supported by the Guangxi Scientific and Technological
Project (No. 11107009-3-1) and Guangxi Natural Science Fund Projects
(No. 2010 GXNSFA013211).
CR Almeida-Porada G, 2010, EXP HEMATOL, V38, P574, DOI 10.1016/j.exphem.2010.04.007
Chang YJ, 2009, LIFE SCI, V85, P517, DOI 10.1016/j.lfs.2009.08.003
Chen Peng-fei, 2011, Chinese Journal of Biologicals, V24, P20
Cohen-Naftaly Michal, 2011, Therap Adv Gastroenterol, V4, P391, DOI 10.1177/1756283X11413002
Fickert P, 2009, AM J PATHOL, V175, P2392, DOI 10.2353/ajpath.2009.090114
He Y, 2011, J NANCHANG U MED ED, V51, P89
[胡昆鹏 Hu Kun-peng], 2009, [中国组织工程研究与临床康复, Journal of Clinical Rehabilitative Tissue Engineering Research], V13, P5257
Hu MD, 2010, WORLD CHIN J DIGESTO, V18, P2558
Iwamoto T, 2012, J GASTROENTEROL, V47, P300, DOI 10.1007/s00535-011-0486-7
Kassem M, 2008, CELL TISSUE RES, V331, P157, DOI 10.1007/s00441-007-0509-0
Li CY, 2009, J HEPATOL, V50, P1174, DOI 10.1016/j.jhep.2009.01.028
Li ML, 2011, ARCH GEN SURG, V5, P252
Li Xue-Mei, 2011, Chinese Journal of Natural Medicines, V9, P161, DOI 10.3724/SP.J.1009.2011.00161
[梁梓宇 Liang Ziyu], 2010, [基础医学与临床, Basic & Clinical Medicine], V30, P836
Liu XP, 2013, CHIN J CLIN RATIONAL, V22, P88
Miettinen JA, 2011, EXP CELL RES, V317, P791, DOI 10.1016/j.yexcr.2010.12.010
Sun CK, 2011, J SURG RES, V169, pE15, DOI 10.1016/j.jss.2010.03.023
[王东旭 Wang Dongxu], 2010, [中国组织工程研究与临床康复, Journal of Clinical Rehabilitative Tissue Engineering Research], V14, P1764
Wang J, 2009, HEPATOL RES, V39, P1219, DOI 10.1111/j.1872-034X.2009.00564.x
Wang Y, 2010, J HEPATOL, V53, P132, DOI 10.1016/j.jhep.2010.02.027
Wang ZC, 2013, LIAONING TRAD CHIN M, V40, P353
[王振常 Wang Zhenchang], 2012, [时珍国医国药, Lishizhen Medicine and Materia Medica Research], V23, P2705
Xu J, 2010, WORLD CHIN J DIGESTO, V18, P2291
Yang S, 2011, GUANGXI J TRAD CHIN, V34, P55
Zhang AB, 2010, J CELL BIOCHEM, V111, P469, DOI 10.1002/jcb.22729
[张君红 Zhang Junhong], 2012, [基础医学与临床, Basic & Clinical Medicine], V32, P804
Zhang LT, 2012, CHIN J CLIN HEPATOL, V28, P836
Zhou Wei, 2012, Chinese Journal of Biologicals, V25, P176
王振常, 2013, [时珍国医国药, Lishizhen Medicine and Materia Medica Research], V24, P726
NR 29
TC 3
Z9 3
U1 0
U2 9
PU ELSEVIER SCI LTD
PI OXFORD
PA THE BOULEVARD, LANGFORD LANE, KIDLINGTON, OXFORD OX5 1GB, OXON, ENGLAND
SN 1995-7645
J9 ASIAN PAC J TROP MED
JI Asian Pac. J. Trop. Med.
PD JUL
PY 2014
VL 7
IS 7
BP 576
EP 581
DI 10.1016/S1995-7645(14)60097-3
PG 6
WC Public, Environmental & Occupational Health; Tropical Medicine
WE Science Citation Index Expanded (SCI-EXPANDED)
SC Public, Environmental & Occupational Health; Tropical Medicine
GA AH8BG
UT WOS:000336358500014
PM 25063290
OA gold
DA 2022-04-16
ER
PT J
AU Zhao, YL
Ma, X
Wang, JB
He, X
Hu, Y
Zhang, P
Wang, RL
Li, RS
Gong, M
Luo, SQ
Xiao, XH
AF Zhao, Yanling
Ma, Xiao
Wang, Jiabo
He, Xuan
Hu, Yan
Zhang, Ping
Wang, Ruilin
Li, Ruisheng
Gong, Man
Luo, Shengqiang
Xiao, Xiaohe
TI Curcumin Protects against CCl4-Induced Liver Fibrosis in Rats by
Inhibiting HIF-1 alpha Through an ERK-Dependent Pathway
SO MOLECULES
LA English
DT Article
DE curcumin; carbon tetrachloride; liver fibrosis; hypoxia inducible factor
ID HEPATIC STELLATE CELLS; HYPOXIA-INDUCIBLE FACTOR-1-ALPHA; TRADITIONAL
CHINESE MEDICINE; CARBON-TETRACHLORIDE; IN-VITRO; EXPRESSION;
ANGIOGENESIS; ACTIVATION; INFLAMMATION; APOPTOSIS
AB The ERK/HIF-1 alpha signaling pathway is believed to play an important role in the genesis of progressive fibrosis. An increasing expression of HIF-1 alpha and ERK accompanies CCl4-induced liver fibrosis in rats. Curcumin is verified to have antifibrotic effects in several kinds of liver fibrosis models. There is no specific evidence illustrating a connection between curcumin and the HIF-1 alp…
C1 [Zhao, Yanling; Ma, Xiao; Wang, Jiabo; Xiao, Xiaohe] 302 Mil Hosp China, China Mil Inst Chinese Med, Beijing 100039, Peoples R China.
[Ma, Xiao] Chengdu Univ Tradit Chinese Med, Coll Pharm, Chengdu 611137, Peoples R China.
[He, Xuan] Sichuan Univ, West China Hosp, State Key Lab Biotherapy, Chengdu 610041, Peoples R China.
[Hu, Yan; Li, Ruisheng] 302 Mil Hosp China, Res & Technol Serv Ctr, Beijing 100039, Peoples R China.
[Zhang, Ping; Wang, Ruilin; Gong, Man; Luo, Shengqiang] 302 Mil Hosp China, Dept Integrat Med Ctr, Beijing 100039, Peoples R China.
RP Xiao, XH (通讯作者)，302 Mil Hosp China, China Mil Inst Chinese Med, Beijing 100039, Peoples R China.
EM xiaoxiaohe302@126.com
RI Wang, Jiabo/B-6681-2015
FU Major Projects of the National Science and Technology
[2012ZX10005010-002-002]; National Natural Science Foundation Project of
ChinaNational Natural Science Foundation of China (NSFC) [81303120,
81173571]; Beijing Special Foundation of R & D in Ten Drugs for Ten
Diseases [Z141100002214017]
FX The current work was supported by the Major Projects of the National
Science and Technology (No. 2012ZX10005010-002-002), the National
Natural Science Foundation Project of China (No. 81303120) and (No.
81173571) and Beijing Special Foundation of R & D in Ten Drugs for Ten
Diseases (No. Z141100002214017).
CR Bozova S, 2007, APMIS, V115, P795, DOI 10.1111/j.1600-0463.2007.apm_610.x
Chai NL, 2012, WORLD J GASTROENTERO, V18, P4199, DOI 10.3748/wjg.v18.i31.4199
Chen XR, 2012, BMC COMPLEM ALTERN M, V12, DOI 10.1186/1472-6882-12-254
Copple BL, 2012, J PHARMACOL EXP THER, V341, P307, DOI 10.1124/jpet.111.189340
Devi SL, 2009, ENVIRON TOXICOL PHAR, V27, P120, DOI 10.1016/j.etap.2008.09.004
Ezhilarasan D, 2012, ENVIRON TOXICOL PHAR, V34, P1004, DOI 10.1016/j.etap.2012.07.004
Friedman SL, 2008, GASTROENTEROLOGY, V134, P1655, DOI 10.1053/j.gastro.2008.03.003
Hernandez-Gea V, 2011, ANNU REV PATHOL-MECH, V6, P425, DOI 10.1146/annurev-pathol-011110-130246
Iwaisako K, 2012, J GASTROEN HEPATOL, V27, P65, DOI 10.1111/j.1440-1746.2011.07002.x
Kim YJ, 2014, WORLD J GASTROENTERO, V20, P7452, DOI 10.3748/wjg.v20.i23.7452
Kisseleva T, 2006, J GASTROEN HEPATOL, V21, pS84, DOI 10.1111/j.1440-1746.2006.04584.x
Li R, 2013, FOOD CHEM TOXICOL, V52, P69, DOI 10.1016/j.fct.2012.10.059
Li S, 2007, IET SYST BIOL, V1, P51, DOI 10.1049/iet-syb:20060032
Li S, 2013, CHIN J NAT MEDICINES, V11, P110, DOI [10.3724/SP.J.1009.2013.00110, 10.1016/S1875-5364(13)60037-0]
Li S, 2012, EVID-BASED COMPL ALT, V2012, DOI 10.1155/2012/160726
Nath B, 2012, HEPATOLOGY, V55, P622, DOI 10.1002/hep.25497
Novo E, 2007, AM J PATHOL, V170, P1942, DOI 10.2353/ajpath.2007.060887
O'Connell TM, 2010, CLIN PHARMACOL THER, V88, P394, DOI 10.1038/clpt.2010.151
Schelter F, 2011, CLIN EXP METASTAS, V28, P91, DOI 10.1007/s10585-010-9360-x
Schweppe RE, 2006, J BIOL CHEM, V281, P20993, DOI 10.1074/jbc.M604208200
Smyth R, 2007, INT J EXP PATHOL, V88, P361, DOI 10.1111/j.1365-2613.2007.00543.x
Sutton KM, 2007, ONCOGENE, V26, P3920, DOI 10.1038/sj.onc.1210168
Tu CT, 2012, FOOD CHEM TOXICOL, V50, P3343, DOI 10.1016/j.fct.2012.05.050
Unwith S, 2015, INT J CANCER, V136, P2491, DOI 10.1002/ijc.28889
Wang LW, 2011, NEW ENGL J MED, V364, P1144, DOI 10.1056/NEJMra1010600
Wang YQ, 2013, PLOS ONE, V8, DOI 10.1371/journal.pone.0074051
Wang YP, 2013, PLOS ONE, V8, DOI 10.1371/journal.pone.0058659
Wong W, 2008, SCI SIGNAL, V1, DOI 10.1126/scisignal.2000026
Wu LC, 2011, FOOD FUNCT, V2, P204, DOI 10.1039/c0fo00158a
Yang FR, 2010, WORLD J GASTROENTERO, V16, P1458, DOI 10.3748/wjg.v16.i12.1458
Yao QY, 2012, BMC COMPLEM ALTERN M, V12, DOI 10.1186/1472-6882-12-156
Yao QY, 2013, TOXICOL LETT, V222, P72, DOI 10.1016/j.toxlet.2013.06.240
Yin MF, 2007, WORLD J GASTROENTERO, V13, P1214, DOI 10.3748/wjg.v13.i8.1214
Zhang F, 2014, J CELL MOL MED, V18, P1392, DOI 10.1111/jcmm.12286
Zhang JP, 2001, ACTA PHARMACOL SIN, V22, P183
Zhao JJ, 2014, HEPATOLOGY, V59, P1331, DOI 10.1002/hep.26916
Zheng SZ, 2004, BIOCHEM J, V384, P149, DOI 10.1042/BJ20040928
NR 37
TC 39
Z9 47
U1 2
U2 7
PU MDPI AG
PI BASEL
PA ST ALBAN-ANLAGE 66, CH-4052 BASEL, SWITZERLAND
SN 1420-3049
J9 MOLECULES
JI Molecules
PD NOV
PY 2014
VL 19
IS 11
BP 18767
EP 18780
DI 10.3390/molecules191118767
PG 14
WC Biochemistry & Molecular Biology; Chemistry, Multidisciplinary
WE Science Citation Index Expanded (SCI-EXPANDED)
SC Biochemistry & Molecular Biology; Chemistry
GA AU4FC
UT WOS:000345564300100
PM 25407718
OA Green Published, gold
DA 2022-04-16
ER
PT J
AU Giannitrapani, L
Soresi, M
Bondi, ML
Montalto, G
Cervello, M
AF Giannitrapani, Lydia
Soresi, Maurizio
Bondi, Maria Luisa
Montalto, Giuseppe
Cervello, Melchiorre
TI Nanotechnology applications for the therapy of liver fibrosis
SO WORLD JOURNAL OF GASTROENTEROLOGY
LA English
DT Article
DE Liver fibrosis; Nanotechnology; Nanoparticles; Hepatic stellate cells;
Antifibrotic drugs; Cirrhosis
ID HEPATIC STELLATE CELLS; SOLID-LIPID NANOPARTICLES; ACTIVATED
RECEPTOR-GAMMA; TARGETED LIPOSOMES; DRUG-DELIVERY; POLYMERIC
NANOPARTICLES; CARBON-TETRACHLORIDE; MANNOSE 6-PHOSPHATE; SELECTIVE
DELIVERY; CURCUMIN PROTECTS
AB Chronic liver diseases represent a major global health problem both for their high prevalence worldwide and, in the more advanced stages, for the limited available curative treatment options. In fact, when lesions of different etiologies chronically affect the liver, triggering the fibrogenesis mechanisms, damage has already occurred and the progression of fibrosis will have a major clinical i…
C1 [Giannitrapani, Lydia; Soresi, Maurizio; Montalto, Giuseppe] Univ Palermo, Biomed Dept Internal Med & Specialties DiBiMIS, Unit Internal Med, I-90127 Palermo, Italy.
[Bondi, Maria Luisa] Natl Res Council CNR, Inst Nanostruct Mat Studies, I-90146 Palermo, Italy.
[Montalto, Giuseppe; Cervello, Melchiorre] Natl Res Council CNR, Inst Biomed & Mol Immunol A Monroy, I-90146 Palermo, Italy.
RP Giannitrapani, L (通讯作者)，Univ Palermo, Biomed Dept Internal Med & Specialties DiBiMIS, Unit Internal Med, Via Vespro 141, I-90127 Palermo, Italy.
EM lydiagiannitp@gmail.com
RI Cervello, Melchiorre/K-5080-2016; Giannitrapani, Lydia/I-3706-2019;
Soresi, Maurizio/AAY-2045-2020; Cervello, Melchiore/AAY-2923-2020
OI Giannitrapani, Lydia/0000-0003-2845-5296; Soresi,
Maurizio/0000-0001-7850-555X; BONDI', MARIA LUISA/0000-0002-2674-1654;
MONTALTO, Giuseppe/0000-0002-8731-8577
FU Italian Ministero dell'Istruzione, dell'Universita e della Ricerca
(Ministry for Education, Universities and Research), MIUR
FIRB-MERITMinistry of Education, Universities and Research (MIUR)
[RBNE08YYBM]
FX Supported by Grants from the Italian Ministero dell'Istruzione,
dell'Universita e della Ricerca (Ministry for Education, Universities
and Research), MIUR FIRB-MERIT n. RBNE08YYBM to Cervello M, Montalto G
and Bondi ML
CR Adrian JE, 2006, J HEPATOL, V44, P560, DOI 10.1016/j.jhep.2005.08.027
Adrian JE, 2007, J DRUG TARGET, V15, P75, DOI 10.1080/10611860601141481
Adrian JE, 2007, BBA-BIOMEMBRANES, V1768, P1430, DOI 10.1016/j.bbamem.2007.03.027
Anand P, 2007, MOL PHARMACEUT, V4, P807, DOI 10.1021/mp700113r
Bataller R, 2005, J CLIN INVEST, V115, P209, DOI 10.1172/JCI200524282
Beljaars L, 2000, J BIOL CHEM, V275, P12743, DOI 10.1074/jbc.275.17.12743
Beljaars L, 1999, HEPATOLOGY, V29, P1486, DOI 10.1002/hep.510290526
Bisht Savita, 2007, Journal of Nanobiotechnology, V5, P3, DOI 10.1186/1477-3155-5-3
Bisht S, 2011, LAB INVEST, V91, P1383, DOI 10.1038/labinvest.2011.86
Bondi ML, 2007, J DRUG TARGET, V15, P295, DOI 10.1080/10611860701324698
Bondi ML, 2007, DRUG DELIV, V14, P61, DOI 10.1080/10717540600739914
Bondi ML, 2009, CURR NANOSCI, V5, P39, DOI 10.2174/157341309787314575
Bondi ML, 2003, DRUG DELIV, V10, P245, DOI 10.1080/714044316
Bonner JC, 2004, CYTOKINE GROWTH F R, V15, P255, DOI 10.1016/j.cytogfr.2004.03.006
Bruck R, 2007, LIVER INT, V27, P373, DOI 10.1111/j.1478-3231.2007.01453.x
Chai NL, 2012, WORLD J GASTROENTERO, V18, P4199, DOI 10.3748/wjg.v18.i31.4199
Chen H, 2008, WORLD J GASTROENTERO, V14, P2905, DOI 10.3748/wjg.14.2905
Chen XS, 2001, WORLD J GASTROENTERO, V7, P49
Chithrani DB, 2010, RECENT PAT NANOTECH, V4, P171, DOI 10.2174/187221010792483726
Craparo EF, 2013, J BIOMED NANOTECHNOL, V9, P1107, DOI 10.1166/jbn.2013.1608
Das A, 2010, NANOTECHNOLOGY, V21, DOI 10.1088/0957-4484/21/30/305102
DEBLESER PJ, 1995, HEPATOLOGY, V21, P1429, DOI 10.1002/hep.1840210529
Demoy M, 1997, PHARMACEUT RES, V14, P463, DOI 10.1023/A:1012095431931
Ding CB, 2011, PLOS ONE, V6, DOI 10.1371/journal.pone.0022921
Dong XQ, 2011, INFLAMM RES, V60, P533, DOI 10.1007/s00011-010-0300-7
Dreaden EC, 2012, THER DELIV, V3, P457, DOI 10.4155/TDE.12.21
Du SL, 2007, J PHARMACOL EXP THER, V322, P560, DOI 10.1124/jpet.107.122481
Elsabahy M, 2012, CHEM SOC REV, V41, P2545, DOI 10.1039/c2cs15327k
Elsaesser A, 2012, ADV DRUG DELIVER REV, V64, P129, DOI 10.1016/j.addr.2011.09.001
Fu YM, 2008, MOL PHARMACOL, V73, P399, DOI 10.1124/mol.107.039818
Ghosh D, 2010, CHEM-BIOL INTERACT, V186, P61, DOI 10.1016/j.cbi.2010.03.048
Greupink R, 2006, PHARM RES-DORDR, V23, P1827, DOI 10.1007/s11095-006-9025-2
Gupta SC, 2013, AAPS J, V15, P195, DOI 10.1208/s12248-012-9432-8
Hayashi H, 2012, FRONT PHYSIOL, V3, DOI 10.3389/fphys.2012.00012
He QJ, 2010, BIOMATERIALS, V31, P7785, DOI 10.1016/j.biomaterials.2010.07.008
Heneweer C, 2012, THER DELIV, V3, P645, DOI 10.4155/TDE.12.38
Hernandez-Gea V, 2011, ANNU REV PATHOL-MECH, V6, P425, DOI 10.1146/annurev-pathol-011110-130246
Immordino ML, 2006, INT J NANOMED, V1, P297
Jokerst JV, 2011, NANOMEDICINE-UK, V6, P715, DOI [10.2217/NNM.11.19, 10.2217/nnm.11.19]
Kamaly N, 2012, CHEM SOC REV, V41, P2971, DOI 10.1039/c2cs15344k
Kim WH, 2005, AM J PATHOL, V166, P1017, DOI 10.1016/S0002-9440(10)62323-1
Kostadinova R, 2012, CELL BIOSCI, V2, DOI 10.1186/2045-3701-2-34
Labbozzetta M, 2006, ANN NY ACAD SCI, V1089, P268, DOI 10.1196/annals.1386.014
Lebre F, 2012, METHOD ENZYMOL, V509, P127, DOI 10.1016/B978-0-12-391858-1.00007-1
Levine D, 2000, AM J PATHOL, V156, P1927, DOI 10.1016/S0002-9440(10)65066-3
Li F, 2008, J CONTROL RELEASE, V131, P77, DOI 10.1016/j.jconrel.2008.07.021
Li F, 2012, J CONTROL RELEASE, V159, P261, DOI 10.1016/j.jconrel.2011.12.023
Li JT, 2008, J GASTROENTEROL, V43, P419, DOI 10.1007/s00535-008-2180-y
Li QH, 2012, NANOTECHNOLOGY, V23, DOI 10.1088/0957-4484/23/26/265101
Li SD, 2008, MOL PHARMACEUT, V5, P496, DOI 10.1021/mp800049w
Ling Q, 2011, J EXP CLIN CANC RES, V30, DOI 10.1186/1756-9966-30-66
Mandal AK, 2007, J PHARMACOL EXP THER, V320, P994, DOI 10.1124/jpet.106.114215
McClements DJ, 2013, PROG LIPID RES, V52, P409, DOI 10.1016/j.plipres.2013.04.008
Moghimi SM, 2001, PHARMACOL REV, V53, P283
Moghimi SM, 2005, FASEB J, V19, P311, DOI 10.1096/fj.04-2747rev
Muller RH, 2007, ADV DRUG DELIVER REV, V59, P522, DOI 10.1016/j.addr.2007.04.012
Muller RH, 2002, INT J PHARMACEUT, V242, P121, DOI 10.1016/S0378-5173(02)00180-1
Muller RH, 2002, ADV DRUG DELIVER REV, V54, pS131, DOI 10.1016/S0169-409X(02)00118-7
Muller RH, 2000, EUR J PHARM BIOPHARM, V50, P161, DOI 10.1016/S0939-6411(00)00087-4
Notarbartolo M, 2005, CANCER LETT, V224, P53, DOI 10.1016/j.canlet.2004.10.051
Owens DE, 2006, INT J PHARMACEUT, V307, P93, DOI 10.1016/j.ijpharm.2005.10.010
Pardeike J, 2009, INT J PHARMACEUT, V366, P170, DOI 10.1016/j.ijpharm.2008.10.003
Pardeshi C, 2012, ACTA PHARMACEUT, V62, P433, DOI 10.2478/v10007-012-0040-z
Patel G, 2012, J DRUG TARGET, V20, P155, DOI 10.3109/1061186X.2011.610800
Patsenker E, 2011, AM J PHYSIOL-GASTR L, V301, pG425, DOI 10.1152/ajpgi.00050.2011
Puri A, 2009, CRIT REV THER DRUG, V26, P523, DOI 10.1615/CritRevTherDrugCarrierSyst.v26.i6.10
Rockey DC, 2008, CLIN LIVER DIS, V12, P939, DOI 10.1016/j.cld.2008.07.011
Rodriguez-Vilarrupla A, 2012, J HEPATOL, V56, P1033, DOI 10.1016/j.jhep.2011.12.008
Sandhiya S, 2009, FUND CLIN PHARMACOL, V23, P263, DOI 10.1111/j.1472-8206.2009.00692.x
Sato Y, 2008, NAT BIOTECHNOL, V26, P431, DOI 10.1038/nbt1396
Sekhon BS, 2010, NANOMED-NANOTECHNOL, V6, P612, DOI 10.1016/j.nano.2010.04.003
Sharma RA, 2007, ADV EXP MED BIOL, V595, P453
Shu JC, 2009, J NAT MED-TOKYO, V63, P415, DOI 10.1007/s11418-009-0347-3
Siegmund SV, 2005, DIGEST DIS, V23, P264, DOI 10.1159/000090174
Soenen SJ, 2012, ACS NANO, V6, P5767, DOI 10.1021/nn301714n
Soenen SJ, 2011, NANO TODAY, V6, P446, DOI 10.1016/j.nantod.2011.08.001
Teli MK, 2010, CURR PHARM DESIGN, V16, P1882
Toyama T, 2004, BIOCHEM BIOPH RES CO, V324, P697, DOI 10.1016/j.bbrc.2004.09.110
Tu CT, 2012, FOOD CHEM TOXICOL, V50, P3343, DOI 10.1016/j.fct.2012.05.050
Vizzutti F, 2010, LAB INVEST, V90, P104, DOI 10.1038/labinvest.2009.112
Wang ME, 2012, J NUTR BIOCHEM, V23, P1352, DOI 10.1016/j.jnutbio.2011.08.004
Wissing SA, 2004, ADV DRUG DELIVER REV, V56, P1257, DOI 10.1016/j.addr.2003.12.002
Wu SJ, 2010, AM J CHINESE MED, V38, P99, DOI 10.1142/S0192415X10007695
Wu XL, 2008, WORLD J GASTROENTERO, V14, P2100, DOI 10.3748/wjg.14.2100
Yang JH, 2014, EUR J PHARM SCI, V52, P180, DOI 10.1016/j.ejps.2013.11.017
Yao QY, 2012, BMC COMPLEM ALTERN M, V12, DOI 10.1186/1472-6882-12-156
Zan YL, 2013, BIOCHEM BIOPH RES CO, V435, P391, DOI 10.1016/j.bbrc.2013.04.098
Zardi EM, 2013, CURR MED CHEM, V20, P3370, DOI 10.2174/09298673113209990136
Zhang F, 2013, CELL MOL LIFE SCI, V70, P259, DOI 10.1007/s00018-012-1046-x
Zhang F, 2012, CELL SIGNAL, V24, P596, DOI 10.1016/j.cellsig.2011.11.008
Zhou XY, 2004, J BIOL CHEM, V279, P23996, DOI 10.1074/jbc.M311668200
NR 91
TC 55
Z9 57
U1 3
U2 19
PU BAISHIDENG PUBLISHING GROUP INC
PI PLEASANTON
PA 8226 REGENCY DR, PLEASANTON, CA 94588 USA
SN 1007-9327
EI 2219-2840
J9 WORLD J GASTROENTERO
JI World J. Gastroenterol.
PD JUN 21
PY 2014
VL 20
IS 23
BP 7242
EP 7251
DI 10.3748/wjg.v20.i23.7242
PG 10
WC Gastroenterology & Hepatology
WE Science Citation Index Expanded (SCI-EXPANDED)
SC Gastroenterology & Hepatology
GA AK6EB
UT WOS:000338519800015
PM 24966595
OA Green Published, hybrid
DA 2022-04-16
ER
PT J
AU Kumar, P
Smith, T
Rahman, K
Thorn, NE
Anania, FA
AF Kumar, Pradeep
Smith, Tekla
Rahman, Khalidur
Thorn, Natalie E.
Anania, Frank A.
TI Adiponectin Agonist ADP355 Attenuates CCl4-Induced Liver Fibrosis in
Mice
SO PLOS ONE
LA English
DT Article
ID HEPATIC STELLATE CELLS; TISSUE GROWTH-FACTOR; HEPATOCELLULAR-CARCINOMA;
GOLD NANOPARTICLES; NITRIC-OXIDE; LEPTIN; RATS; FIBROGENESIS;
ACTIVATION; MECHANISMS
AB Liver fibrosis is a growing global health problem characterized by excess deposition of fibrillar collagen, and activation of hepatic stellate cells (HSCs). Adiponectin is known to possess anti-fibrotic properties; however a high physiological concentration and multiple forms circulating in blood prohibit clinical use. Recently, an adiponectin-like small synthetic peptide agonist (ADP355: H-DA…
C1 [Kumar, Pradeep; Smith, Tekla; Rahman, Khalidur; Thorn, Natalie E.; Anania, Frank A.] Emory Univ, Sch Med, Dept Med, Div Digest Dis, Atlanta, GA 30322 USA.
RP Anania, FA (通讯作者)，Emory Univ, Sch Med, Dept Med, Div Digest Dis, Atlanta, GA 30322 USA.
EM fanania@emory.edu
RI Raeman, Reben/AAF-7282-2021
OI Raeman, Reben/0000-0002-3914-1797
FU US PHS National Institutes of HealthUnited States Department of Health &
Human ServicesUnited States Public Health ServiceNational Institutes of
Health (NIH) - USA [DK R01062092, PHS VA I01BX001746]; NATIONAL
INSTITUTE OF DIABETES AND DIGESTIVE AND KIDNEY DISEASESUnited States
Department of Health & Human ServicesNational Institutes of Health (NIH)
- USANIH National Institute of Diabetes & Digestive & Kidney Diseases
(NIDDK) [R01DK062092] Funding Source: NIH RePORTER; Veterans AffairsUS
Department of Veterans Affairs [I01BX001746] Funding Source: NIH
RePORTER
FX The study was supported by funding from US PHS National Institutes of
Health grants DK R01062092 and PHS VA I01BX001746. The funder had no
role in the study design, data collection and analysis, decision to
publish, or preparation of the manuscript.
CR Adrian JE, 2007, J PHARMACOL EXP THER, V321, P536, DOI 10.1124/jpet.106.117945
Aranda C, 2013, EUR J PHARM BIOPHARM, V85, P390, DOI 10.1016/j.ejpb.2013.06.011
Balasubramanian SK, 2010, BIOMATERIALS, V31, P2034, DOI 10.1016/j.biomaterials.2009.11.079
Bartneck M, 2012, ACS NANO, V6, P8767, DOI 10.1021/nn302502u
Bataller R, 2005, J CLIN INVEST, V115, P209, DOI 10.1172/JCI200524282
Berg AH, 2001, NAT MED, V7, P947, DOI 10.1038/90992
Boll M, 2001, Z NATURFORSCH C, V56, P649
Buechler C, 2011, WORLD J GASTROENTERO, V17, P2801, DOI 10.3748/wjg.v17.i23.2801
Cao Y, 2009, J MOL CELL CARDIOL, V46, P413, DOI 10.1016/j.yjmcc.2008.10.014
Chandrasekar B, 2008, J BIOL CHEM, V283, P24889, DOI 10.1074/jbc.M804236200
Chen H, 2003, J BIOL CHEM, V278, P45021, DOI 10.1074/jbc.M307878200
Chen H, 2013, PLOS ONE, V8, DOI 10.1371/journal.pone.0058208
Chen TH, 2006, BBA-MOL BASIS DIS, V1762, P711, DOI 10.1016/j.bbadis.2006.06.008
Chen YS, 2009, NANOSCALE RES LETT, V4, P858, DOI 10.1007/s11671-009-9334-6
Combs TP, 2014, REV ENDOCR METAB DIS, V15, P137, DOI 10.1007/s11154-013-9280-6
Coulouarn C, 2014, J HEPATOL
Ding XK, 2005, AM J PATHOL, V166, P1655, DOI 10.1016/S0002-9440(10)62476-5
Endo H, 2011, PATHOBIOLOGY, V78, P239, DOI 10.1159/000328841
Ferlay J, 2010, INT J CANCER, V127, P2893, DOI 10.1002/ijc.25516
Frederiks WM, 2004, J HISTOCHEM CYTOCHEM, V52, P711, DOI 10.1369/jhc.4R6251.2004
Gressner AM, 2002, FRONT BIOSCI-LANDMRK, V7, pD793, DOI 10.2741/gressner
Gressner OA, 2008, LIVER INT, V28, P1065, DOI 10.1111/j.1478-3231.2008.01826.x
Guo JS, 2007, SEMIN LIVER DIS, V27, P413, DOI 10.1055/s-2007-991517
Handy JA, 2011, BIOCHEM J, V440, P385, DOI 10.1042/BJ20102148
Handy JA, 2010, J CELL BIOCHEM, V110, P1195, DOI 10.1002/jcb.22634
Huang PH, 2011, J MOL CELL CARDIOL, V51, P109, DOI 10.1016/j.yjmcc.2011.03.008
Ikejima K, 2007, J GASTROEN HEPATOL, V22, pS87, DOI 10.1111/j.1440-1746.2007.04961.x
JUNQUEIRA LCU, 1985, HISTOCHEM J, V17, P1197, DOI 10.1007/BF01002502
Kadowaki T, 2005, ENDOCR REV, V26, P439, DOI 10.1210/er.2005-0005
Kang EH, 2010, ARTHRITIS RES THER, V12, DOI 10.1186/ar3218
Kim EJ, 2011, MOL THER, V19, P355, DOI 10.1038/mt.2010.262
Kisseleva T, 2007, J GASTROEN HEPATOL, V22, pS73, DOI 10.1111/j.1440-1746.2006.04658.x
Kisseleva T, 2006, J GASTROEN HEPATOL, V21, pS84, DOI 10.1111/j.1440-1746.2006.04584.x
Kisseleva T, 2012, P NATL ACAD SCI USA, V109, P9448, DOI 10.1073/pnas.1201840109
Li GM, 2006, J GENE MED, V8, P889, DOI 10.1002/jgm.894
Lim S, 2014, ATHEROSCLEROSIS, V233, P721, DOI 10.1016/j.atherosclerosis.2014.01.051
Lin ZF, 2013, CELL METAB, V17, P779, DOI 10.1016/j.cmet.2013.04.005
Liu Xiao, 2013, Curr Pathobiol Rep, V1, P209
Liu Y, 2013, J BIOL CHEM, V288, P30708, DOI 10.1074/jbc.M113.478685
Magnussen A, 2013, WORLD J GASTROENTERO, V19, P1508, DOI 10.3748/wjg.v19.i10.1508
Onat A, 2008, INT J BIOL SCI, V4, P208
Otvos L, 2011, BMC BIOTECHNOL, V11, DOI 10.1186/1472-6750-11-90
Pajvani UB, 2003, J BIOL CHEM, V278, P9073, DOI 10.1074/jbc.M207198200
Pan Y, 2007, SMALL, V3, P1941, DOI 10.1002/smll.200700378
Peng Z, 2009, J CLIN INVEST, V119, P582, DOI 10.1172/JCI37409
Saxena NK, 2010, GASTROENTEROLOGY, V139, P1762, DOI 10.1053/j.gastro.2010.07.001
Schuppan D, 2013, J CLIN INVEST, V123, P1887, DOI 10.1172/JCI66028
Sharma D, 2010, HEPATOLOGY, V52, P1713, DOI 10.1002/hep.23892
Silva TE, 2014, DIABETES METAB, V40, P95, DOI 10.1016/j.diabet.2013.11.004
TAMAYO RP, 1983, HEPATOLOGY, V3, P112
Tian Q, 2010, BIOMATERIALS, V31, P4748, DOI 10.1016/j.biomaterials.2010.02.042
Zhang H, 2007, ENDOCRINOLOGY, V148, P5667, DOI 10.1210/en.2007-0647
NR 52
TC 44
Z9 47
U1 2
U2 29
PU PUBLIC LIBRARY SCIENCE
PI SAN FRANCISCO
PA 1160 BATTERY STREET, STE 100, SAN FRANCISCO, CA 94111 USA
SN 1932-6203
J9 PLOS ONE
JI PLoS One
PD OCT 13
PY 2014
VL 9
IS 10
AR e110405
DI 10.1371/journal.pone.0110405
PG 10
WC Multidisciplinary Sciences
WE Science Citation Index Expanded (SCI-EXPANDED)
SC Science & Technology - Other Topics
GA AQ9WZ
UT WOS:000343210300114
PM 25310107
OA gold, Green Published, Green Submitted
DA 2022-04-16
ER
PT J
AU Ding, K
Liu, MR
Li, JM
Huang, K
Liang, Y
Shang, XB
Chen, J
Mu, J
Liu, HM
AF Ding, Ke
Liu, Man-Rong
Li, Jianmin
Huang, Ke
Liang, Yi
Shang, Xiaobin
Chen, Jiong
Mu, Jian
Liu, Huimei
TI Establishment of a liver fibrosis model in cynomolgus monkeys
SO EXPERIMENTAL AND TOXICOLOGIC PATHOLOGY
LA English
DT Article
DE Carbon tetrachloride; Liver fibrosis model; Cynomolgus monkeys
ID CARBON-TETRACHLORIDE; CIRRHOSIS
AB Hepatic fibrosis, resulted from hepatoxicity and other diseases such as diabetes, is an important pathological characteristic of chronic liver diseases. Establishment of hepatic fibrosis animal models is of great importance and a prerequisite for human clinical studies. The common models for liver fibrosis are often established in lower small animals such as rats, but non-human primates are a …
C1 [Ding, Ke; Li, Jianmin; Huang, Ke; Liang, Yi; Shang, Xiaobin; Chen, Jiong; Mu, Jian] 2 Peoples Hosp Nanning, Dept Radiol, Nanning 530031, Peoples R China.
[Ding, Ke; Liu, Huimei] Guilin Med Univ, Affiliated Hosp, Dept Radiol, Guilin 541000, Peoples R China.
[Liu, Man-Rong] 2 Peoples Hosp Nanning, Dept Ultrasound Diag, Nanning 530031, Peoples R China.
RP Li, JM (通讯作者)，2 Peoples Hosp Nanning, Dept Radiol, Nanning 530031, Peoples R China.
EM 272480365@qq.com
FU National Natural Science FoundationNational Natural Science Foundation
of China (NSFC) [81060119]; Guangxi Natural Science FoundationNational
Natural Science Foundation of Guangxi Province [2010GXNSFB013088,
2013GXNSFAA019267]; Scientific Research and Technology Development
Project of Nanning [20133137]
FX This study was supported by National Natural Science Foundation (No.
81060119), Guangxi Natural Science Foundation (No. 2010GXNSFB013088, No.
2013GXNSFAA019267) and Scientific Research and Technology Development
Project of Nanning (No. 20133137).
CR Abdel-Salam OME, 2007, THESCIENTIFICWORLDJO, V7, P1242, DOI 10.1100/tsw.2007.193
Association CM., 2001, CHIN J INFECT DIS, V19, P56
Chang ML, 2005, WORLD J GASTROENTERO, V11, P4167
Chow AM, 2013, INVEST RADIOL, V48, P46, DOI 10.1097/RLI.0b013e3182749c0b
[丁可 Ding Ke], 2014, [重庆医学, Chongqing Medicine], V43, P456
Fallowfield JA, 2004, SCOT MED J, V49, P3, DOI 10.1177/003693300404900101
Guo R, 2013, WORLD CHIN J DIGESTO, V21, P421
Guo Y, 2007, CLIN EXP PHARMACOL P, V34, P406, DOI 10.1111/j.1440-1681.2007.04582.x
Hung DY, 2002, HEPATOLOGY, V36, P1180, DOI 10.1053/jhep.2002.36820
Ismail Mona H, 2009, Saudi J Gastroenterol, V15, P72, DOI 10.4103/1319-3767.45072
Li Yan, 2010, Modern Preventive Medicine, V37, P2503
Liu H, 2012, J PRACT MED, V28, P3700
Liu MR, 2013, MED FRONT, V3, P83
Liu P, 2002, WORLD CHIN J DIGESTO, V10, P693
Pang R, 2005, WORLD CHIN J DIGESTO, V13, P1956
Ramachandran P, 2009, ANN HEPATOL, V8, P283, DOI 10.1016/S1665-2681(19)31740-5
Sato R, 2004, GUT, V53, P1001, DOI 10.1136/gut.2003.027516
Smyth R, 2007, INT J EXP PATHOL, V88, P361, DOI 10.1111/j.1365-2613.2007.00543.x
Wang L, 2007, BBA-MOL BASIS DIS, V1772, P66, DOI 10.1016/j.bbadis.2006.08.009
Zhang H, 2009, J CLIN HEPATOL, V12, P161
Zhuang H., 2009, HLTH SCI, V41, P259
刘满荣, 2013, [广东医学, Guangdong Medical Journal], V34, P525
NR 22
TC 13
Z9 15
U1 1
U2 13
PU ELSEVIER GMBH
PI MUNICH
PA HACKERBRUCKE 6, 80335 MUNICH, GERMANY
SN 0940-2993
EI 1618-1433
J9 EXP TOXICOL PATHOL
JI Exp. Toxicol. Pathol.
PD AUG
PY 2014
VL 66
IS 5-6
BP 257
EP 261
DI 10.1016/j.etp.2014.03.003
PG 5
WC Pathology; Toxicology
WE Science Citation Index Expanded (SCI-EXPANDED)
SC Pathology; Toxicology
GA AI7YZ
UT WOS:000337120200005
PM 24751324
DA 2022-04-16
ER
PT J
AU Lee, TY
Chang, HH
Wen, CK
Huang, TH
Chang, YS
AF Lee, Tzung-Yan
Chang, Hen-Hong
Wen, Chorng-Kai
Huang, Tse-Hung
Chang, Ya-Shu
TI Modulation of thioacetamide-induced hepatic inflammations, angiogenesis
and fibrosis by andrographolide in mice
SO JOURNAL OF ETHNOPHARMACOLOGY
LA English
DT Article
DE Andrographolide; (PubChem CID: 5318571); Fibrogenesis; Inflammation;
Angiogenesis
ID ENDOTHELIAL GROWTH-FACTOR; LIVER FIBROSIS; FACTOR EXPRESSION;
NEUTROPHILS; CYCLOOXYGENASE-2; MACROPHAGES; ACTIVATION; PROTECTS;
RECEPTOR; MODELS
AB Ethnopharmacological relevance: Liver fibrosis is a complex disease in which several pathological processes, such as inflammation and angiogenesis, are closely integrated. Materials and methods: We hypothesised that treatment with the pharmacological agent, andrographolide (AP), which has multiple mechanisms of action, will provide a greater understanding of the role of AP during the multiple …
C1 [Lee, Tzung-Yan; Chang, Hen-Hong; Chang, Ya-Shu] Chang Gung Univ, Grad Inst Tradit Chinese Med, Taoyuan 333, Taiwan.
[Chang, Hen-Hong] Chang Gung Mem Hosp, Ctr Tradit Chinese Med, Taoyuan, Taiwan.
[Chang, Hen-Hong] China Med Univ, Res Ctr Chinese Med & Acupuncture, Taichung, Taiwan.
[Wen, Chorng-Kai; Huang, Tse-Hung] Chang Gung Univ, Coll Med, Grad Inst Clin Med Sci, Taoyuan 333, Taiwan.
[Huang, Tse-Hung] Chang Gung Mem Hosp, Dept Tradit Chinese Med, Keelung, Taiwan.
RP Lee, TY (通讯作者)，Chang Gung Univ, Grad Inst Tradit Chinese Med, 259 Wen Hwa 1st Rd, Taoyuan 333, Taiwan.
EM joyamen@mail.cgu.edu.tw
RI Huang, Tse-Hung/N-5989-2019
OI Huang, Tse-Hung/0000-0002-5231-9932
FU National Science Council TaiwanMinistry of Science and Technology,
Taiwan [NSC97-2320-B-182-006-MY3]; Chang Gung Memorial HospitalChang
Gung Memorial Hospital [CMRPG391101]; China Medical University under the
Aim for Top University Plan of the Ministry of Education, Taiwan
FX This work was supported in part by grants from the National Science
Council Taiwan (NSC97-2320-B-182-006-MY3 to H.H. Chang) and the research
grant from the Chang Gung Memorial Hospital (CMRPG391101 to T.Y. Lee).
This study was also supported by China Medical University under the Aim
for Top University Plan of the Ministry of Education, Taiwan.
CR Abu-Ghefreh AA, 2009, INT IMMUNOPHARMACOL, V9, P313, DOI 10.1016/j.intimp.2008.12.002
Amin A, 2011, ACTA BIOCH BIOPH SIN, V43, P193, DOI 10.1093/abbs/gmq129
Amin A, 2009, FOOD CHEM TOXICOL, V47, P2111, DOI 10.1016/j.fct.2009.05.038
Ankoma-Sey V, 2000, HEPATOLOGY, V31, P141, DOI 10.1002/hep.510310122
Bruck R, 2004, LIVER INT, V24, P169, DOI 10.1111/j.1478-3231.2004.00900.x
Calabrese C, 2000, PHYTOTHER RES, V14, P333, DOI 10.1002/1099-1573(200008)14:5&lt;333::AID-PTR584&gt;3.0.CO;2-D
Cohen T, 1996, J BIOL CHEM, V271, P736, DOI 10.1074/jbc.271.2.736
El-Assal ON, 1998, HEPATOLOGY, V27, P1554, DOI 10.1002/hep.510270613
Friedman SL, 2008, PHYSIOL REV, V88, P125, DOI 10.1152/physrev.00013.2007
Gabrielian ES, 2002, PHYTOMEDICINE, V9, P589, DOI 10.1078/094471102321616391
Gujral JS, 2003, HEPATOLOGY, V38, P355, DOI 10.1053/jhep.2003.50341
Hellerbrand C., 1998, AM J PHYSIOL, V275, P269
Iredale JP, 2007, J CLIN INVEST, V117, P539, DOI 10.1172/JCI30542
JAESCHKE H, 1993, HEPATOLOGY, V17, P915, DOI 10.1016/0270-9139(93)90169-N
Kershenobich Stalnikowitz David, 2003, Ann Hepatol, V2, P159
Lee KC, 2011, J ETHNOPHARMACOL, V135, P678, DOI 10.1016/j.jep.2011.03.068
Lee TY, 2007, J ETHNOPHARMACOL, V109, P318, DOI 10.1016/j.jep.2006.07.042
Lee TY, 2010, APOPTOSIS, V15, P904, DOI 10.1007/s10495-010-0502-z
Liedtke C, 2013, FIBROGENESIS TISSUE, V6, DOI 10.1186/1755-1536-6-19
Liu P, 2002, J HEPATOL, V37, P63, DOI 10.1016/S0168-8278(02)00064-8
LOWRY OH, 1951, J BIOL CHEM, V193, P265
Luyendyk JP, 2011, TOXICOL APPL PHARM, V250, P256, DOI 10.1016/j.taap.2010.11.002
Masferrer JL, 2000, CANCER RES, V60, P1306
Medina J, 2005, J HEPATOL, V42, P124, DOI 10.1016/j.jhep.2004.09.024
Oshima H, 2004, EMBO J, V23, P1669, DOI 10.1038/sj.emboj.7600170
Parichatikanond W, 2010, INT IMMUNOPHARMACOL, V10, P1361, DOI 10.1016/j.intimp.2010.08.002
PERTOVAARA L, 1994, J BIOL CHEM, V269, P6271
Reinders MEJ, 2003, J CLIN INVEST, V112, P1655, DOI 10.1172/JCI17712
Richard DE, 2000, J BIOL CHEM, V275, P26765
Rosmorduc O, 1999, AM J PATHOL, V155, P1065, DOI 10.1016/S0002-9440(10)65209-1
Shen YC, 2002, BRIT J PHARMACOL, V135, P399, DOI 10.1038/sj.bjp.0704493
Shi ZD, 1997, P NATL ACAD SCI USA, V94, P10663, DOI 10.1073/pnas.94.20.10663
Stansbury J., 2013, J RESTOR MED, V2, P84
Subbaramaiah K, 2003, TRENDS PHARMACOL SCI, V24, P96, DOI 10.1016/S0165-6147(02)00043-3
Treffkorn L, 2004, PROSTAG OTH LIPID M, V74, P113, DOI 10.1016/j.prostaglandins.2004.07.005
Tugues S, 2007, HEPATOLOGY, V46, P1919, DOI 10.1002/hep.21921
Wang YQ, 2000, HEPATOLOGY, V32, P980, DOI 10.1053/jhep.2000.18658
Williams CS, 1999, ONCOGENE, V18, P7908, DOI 10.1038/sj.onc.1203286
Yancopoulos GD, 2000, NATURE, V407, P242, DOI 10.1038/35025215
Yang L, 2014, GASTROENTEROLOGY, V146, P1339, DOI 10.1053/j.gastro.2014.01.061
Yoshiji H, 2003, GUT, V52, P1347, DOI 10.1136/gut.52.9.1347
NR 41
TC 27
Z9 29
U1 1
U2 24
PU ELSEVIER IRELAND LTD
PI CLARE
PA ELSEVIER HOUSE, BROOKVALE PLAZA, EAST PARK SHANNON, CO, CLARE, 00000,
IRELAND
SN 0378-8741
EI 1872-7573
J9 J ETHNOPHARMACOL
JI J. Ethnopharmacol.
PD DEC 2
PY 2014
VL 158
BP 423
EP 430
DI 10.1016/j.jep.2014.10.056
PN A
PG 8
WC Plant Sciences; Chemistry, Medicinal; Integrative & Complementary
Medicine; Pharmacology & Pharmacy
WE Science Citation Index Expanded (SCI-EXPANDED)
SC Plant Sciences; Pharmacology & Pharmacy; Integrative & Complementary
Medicine
GA AZ2TG
UT WOS:000348084600045
PM 25446592
DA 2022-04-16
ER
PT J
AU Kim, MD
Kim, SS
Cha, HY
Jang, SH
Chang, DY
Kim, W
Suh-Kim, H
Lee, JH
AF Kim, Myung-Deok
Kim, Sung-Soo
Cha, Hyun-Young
Jang, Seung-Hun
Chang, Da-Young
Kim, Wookhwan
Suh-Kim, Haeyoung
Lee, Jae-Ho
TI Therapeutic effect of hepatocyte growth factor-secreting mesenchymal
stem cells in a rat model of liver fibrosis
SO EXPERIMENTAL AND MOLECULAR MEDICINE
LA English
DT Article
ID BONE-MARROW-CELLS; HEPATIC DIFFERENTIATION; CIRRHOSIS; INDUCTION;
TRANSPLANTATION; MYOFIBROBLASTS; HYDROXYPROLINE; INFUSION; DISEASE;
INJURY
AB Bone marrow-derived mesenchymal stromal cells (MSCs) have been reported to be beneficial for the treatment of liver fibrosis. Here, we investigated the use of genetically engineered MSCs that overexpress hepatocyte growth factor (HGF) as a means to improve their therapeutic effect in liver fibrosis. Liver fibrosis was induced by intraperitoneal injection of dimethylnitrosamine. HGF-secreting M…
C1 [Kim, Myung-Deok; Cha, Hyun-Young; Jang, Seung-Hun; Lee, Jae-Ho] Ajou Univ, Sch Med, Dept Biochem, Suwon 443721, South Korea.
[Kim, Myung-Deok; Jang, Seung-Hun; Kim, Wookhwan; Lee, Jae-Ho] Ajou Univ, Sch Med, Chron Inflammatory Dis Res Ctr, Suwon, South Korea.
[Kim, Sung-Soo; Chang, Da-Young; Suh-Kim, Haeyoung] Ajou Univ, Sch Med, Dept Anat, Suwon 443749, South Korea.
[Kim, Sung-Soo] Ajou Univ, Sch Med, Ctr Cell Death Regulating Biodrug, Suwon, South Korea.
[Kim, Wookhwan] Ajou Univ, Sch Med, Dept Gen Surg, Suwon, South Korea.
RP Suh-Kim, H (通讯作者)，Ajou Univ, Sch Med, Dept Anat, San 5, Suwon 443749, South Korea.
EM hysuh@ajou.ac.kr; jhlee64@ajou.ac.kr
OI Kim, Wook Hwan/0000-0003-2820-0154; Suh-Kim,
Haeyoung/0000-0001-8175-1209; Kim, Sung-Soo/0000-0003-3591-5932
FU Ministry of Health & Welfare, Republic of KoreaMinistry of Health &
Welfare, Republic of Korea [A050343]; National Research Foundation of
Korea (NRF) - Korea government (MSIP) [2011-0030043]; National Research
Foundation (NRF) - Ministry of Science, ICT & Future Planning
[NRF-2012M3A9C6049725, NRF-2010-0020406]
FX This study was partly supported by a grant of the Health & Medical
Technology R&D program, Ministry of Health & Welfare, Republic of Korea
(A050343 to J-HL); by the National Research Foundation of Korea (NRF)
grant funded by the Korea government (MSIP) (No. 2011-0030043 to J-HL)
and the Bio & Medical Technology Development Program of the National
Research Foundation (NRF) funded by the Ministry of Science, ICT &
Future Planning (NRF-2012M3A9C6049725 to S-SK & NRF-2010-0020406 to
HS-K).
CR Aggarwal S, 2005, BLOOD, V105, P1815, DOI 10.1182/blood-2004-04-1559
Arthur MJP, 2000, AM J PHYSIOL-GASTR L, V279, pG245
Asawa S, 2007, J GASTROEN HEPATOL, V22, P2001, DOI 10.1111/j.1440-1746.2006.04708.x
Balkovetz DF, 1998, MICROSC RES TECHNIQ, V43, P456, DOI 10.1002/(SICI)1097-0029(19981201)43:5<456::AID-JEMT11>3.0.CO;2-2
Bataller R, 2005, J CLIN INVEST, V115, P209, DOI 10.1172/JCI200524282
Carvalho AB, 2008, STEM CELLS, V26, P1307, DOI 10.1634/stemcells.2007-0941
Di Bonzo LV, 2008, GUT, V57, P223, DOI 10.1136/gut.2006.111617
EDWARDS CA, 1980, CLIN CHIM ACTA, V104, P161, DOI 10.1016/0009-8981(80)90192-8
Fang BJ, 2004, TRANSPLANTATION, V78, P83, DOI 10.1097/01.TP.0000128326.95294.14
Forbes SJ, 2004, GASTROENTEROLOGY, V126, P955, DOI 10.1053/j.gastro.2004.02.025
Friedman SL, 2000, J BIOL CHEM, V275, P2247, DOI 10.1074/jbc.275.4.2247
Futamatsu H, 2005, CIRC RES, V96, P823, DOI 10.1161/01.RES.0000163016.52653.2e
Grigorescu Mircea, 2006, J Gastrointestin Liver Dis, V15, P149
Inoue S, 2006, TRANSPLANTATION, V81, P1589, DOI 10.1097/01.tp.0000209919.90630.7b
ISHII T, 1995, J BIOCHEM-TOKYO, V117, P1105, DOI 10.1093/oxfordjournals.jbchem.a124814
Ito W, 2005, AM J RESP CELL MOL, V32, P268, DOI 10.1165/rcmb.2004-0058OC
Kallis YN, 2007, GUT, V56, P716, DOI 10.1136/gut.2006.098442
Kim SS, 2008, STEM CELLS, V26, P2217, DOI 10.1634/stemcells.2008-0108
Kim WH, 2005, AM J PATHOL, V166, P1017, DOI 10.1016/S0002-9440(10)62323-1
Lee KD, 2004, HEPATOLOGY, V40, P1275, DOI 10.1002/hep.20469
MADDEN JW, 1970, SURGERY, V68, P260
Matsuda Y, 1997, HEPATOLOGY, V26, P81
Matsuno Y, 2003, GENE THER, V10, P1559, DOI 10.1038/sj.gt.3302052
Mizuno S, 2007, REGEN MED, V2, P161, DOI 10.2217/17460751.2.2.161
Okazaki Isao, 2001, Keio Journal of Medicine, V50, P58
Okunishi K, 2005, J IMMUNOL, V175, P4745, DOI 10.4049/jimmunol.175.7.4745
Ong SY, 2006, TISSUE ENG, V12, P3477, DOI 10.1089/ten.2006.12.3477
Ong SY, 2006, BIOMATERIALS, V27, P4087, DOI 10.1016/j.biomaterials.2006.03.022
Oyagi S, 2006, J HEPATOL, V44, P742, DOI 10.1016/j.jhep.2005.10.026
Parekkadan B, 2007, BIOCHEM BIOPH RES CO, V363, P247, DOI 10.1016/j.bbrc.2007.05.150
Russo FP, 2006, GASTROENTEROLOGY, V130, P1807, DOI 10.1053/j.gastro.2006.01.036
Sakaida I, 2004, HEPATOLOGY, V40, P1304, DOI 10.1002/hep.20452
Sotiropoulou PA, 2006, STEM CELLS, V24, P74, DOI 10.1634/stemcells.2004-0359
TSUKAMOTO H, 1990, SEMIN LIVER DIS, V10, P56, DOI 10.1055/s-2008-1040457
UDENFRIEND S, 1966, SCIENCE, V152, P1335, DOI 10.1126/science.152.3727.1335
Ueki T, 1999, NAT MED, V5, P226, DOI 10.1038/5593
Yamaura K, 2004, CIRCULATION, V110, P1650, DOI 10.1161/01.CIR.0000143052.45956.71
Yasuda H, 1996, HEPATOLOGY, V24, P636, DOI 10.1002/hep.510240328
Zhan Y, 2006, TRANSPL P, V38, P3082, DOI 10.1016/j.transproceed.2006.08.132
NR 39
TC 66
Z9 74
U1 0
U2 17
PU NATURE PUBLISHING GROUP
PI NEW YORK
PA 75 VARICK ST, 9TH FLR, NEW YORK, NY 10013-1917 USA
SN 1226-3613
EI 2092-6413
J9 EXP MOL MED
JI Exp. Mol. Med.
PD AUG
PY 2014
VL 46
AR e110
DI 10.1038/emm.2014.49
PG 10
WC Biochemistry & Molecular Biology; Medicine, Research & Experimental
WE Science Citation Index Expanded (SCI-EXPANDED)
SC Biochemistry & Molecular Biology; Research & Experimental Medicine
GA AP7XK
UT WOS:000342291400003
PM 25145391
OA gold, Green Published
DA 2022-04-16
ER
PT J
AU Chrostek, L
Panasiuk, A
AF Chrostek, Lech
Panasiuk, Anatol
TI Liver fibrosis markers in alcoholic liver disease
SO WORLD JOURNAL OF GASTROENTEROLOGY
LA English
DT Article
DE Liver fibrosis markers; Alcoholic liver disease
ID CHRONIC HEPATITIS-C; NONINVASIVE BIOMARKERS; BIOCHEMICAL MARKERS;
CIRRHOSIS; PROGRESSION; INFECTION; FIBROTEST; PATHOGENESIS; POPULATION;
VALIDATION
AB Alcohol is one of the main factors of liver damage. The evaluation of the degree of liver fibrosis is of great value for therapeutic decision making in patients with alcoholic liver disease (ALD). Staging of liver fibrosis is essential to define prognosis and management of the disease. Liver biopsy is a gold standard as it has high sensitivity and specificity in fibrosis diagnostics. Taking in…
C1 [Chrostek, Lech] Med Univ Bialystok, Dept Biochem Diagnost, PL-15540 Bialystok, Poland.
[Panasiuk, Anatol] Med Univ Bialystok, Dept Infect Dis & Hepatol, PL-15540 Bialystok, Poland.
RP Panasiuk, A (通讯作者)，Med Univ Bialystok, Dept Infect Dis & Hepatol, PL-15540 Bialystok, Poland.
EM anatol@panasiuk.pl
RI Chrostek, Lech/T-2219-2018
OI Chrostek, Lech/0000-0001-6701-1861
CR Adams LA, 2005, CLIN CHEM, V51, P1867, DOI 10.1373/clinchem.2005.048389
Afdhal NH, 2004, AM J GASTROENTEROL, V99, P1160, DOI 10.1111/j.1572-0241.2004.30110.x
Bedossa P, 1996, HEPATOLOGY, V24, P289, DOI 10.1002/hep.510240201
Cales P, 2005, HEPATOLOGY, V42, P1373, DOI 10.1002/hep.20935
Corrao G, 1997, J STUD ALCOHOL, V58, P486, DOI 10.15288/jsa.1997.58.486
Forns X, 2002, HEPATOLOGY, V36, P986, DOI 10.1053/jhep.2002.36128
Gao B, 2011, GASTROENTEROLOGY, V141, P1572, DOI 10.1053/j.gastro.2011.09.002
Imbert-Bismut F, 2001, LANCET, V357, P1069, DOI 10.1016/S0140-6736(00)04258-6
Lieber CS, 2001, PATHOL BIOL, V49, P738, DOI 10.1016/S0369-8114(01)00239-5
LIEBER CS, 1995, NEW ENGL J MED, V333, P1058, DOI 10.1056/NEJM199510193331607
Naveau S, 2005, CLIN GASTROENTEROL H, V3, P167, DOI 10.1016/S1542-3565(04)00625-1
NAVEAU S, 1994, DIGEST DIS SCI, V39, P2426, DOI 10.1007/BF02087661
Naveau S, 2009, HEPATOLOGY, V49, P97, DOI 10.1002/hep.22576
PERRAULT J, 1978, GASTROENTEROLOGY, V74, P103
POYNARD T, 1991, GASTROENTEROLOGY, V100, P1397
Poynard T, 2003, J HEPATOL, V38, P257, DOI 10.1016/S0168-8278(02)00413-0
Poynard T, 2012, J HEPATOL, V57, P541, DOI 10.1016/j.jhep.2012.04.025
Poynard T, 2010, BMC GASTROENTEROL, V10, DOI 10.1186/1471-230X-10-40
Regev A, 2002, AM J GASTROENTEROL, V97, P2614, DOI 10.1111/j.1572-0241.2002.06038.x
Rosenberg WMC, 2004, GASTROENTEROLOGY, V127, P1704, DOI 10.1053/j.gastro.2004.08.052
Rossi E, 2003, CLIN CHEM, V49, P450, DOI 10.1373/49.3.450
Rossi Enrico, 2007, Clin Biochem Rev, V28, P3
Scaglioni F, 2011, DIGEST DIS, V29, P202, DOI 10.1159/000323886
Sebastiani G, 2006, J HEPATOL, V44, P686, DOI 10.1016/j.jhep.2006.01.007
TELI MR, 1995, LANCET, V346, P987, DOI 10.1016/S0140-6736(95)91685-7
Tsutsumi M, 1997, ALCOHOL CLIN EXP RES, V21, P1716, DOI 10.1111/j.1530-0277.1997.tb04513.x
Wai CT, 2003, HEPATOLOGY, V38, P518, DOI 10.1053/jhep.2003.50346
WORNER TM, 1985, JAMA-J AM MED ASSOC, V254, P627, DOI 10.1001/jama.254.5.627
NR 28
TC 31
Z9 36
U1 6
U2 31
PU BAISHIDENG PUBLISHING GROUP INC
PI PLEASANTON
PA 8226 REGENCY DR, PLEASANTON, CA 94588 USA
SN 1007-9327
EI 2219-2840
J9 WORLD J GASTROENTERO
JI World J. Gastroenterol.
PD JUL 7
PY 2014
VL 20
IS 25
BP 8018
EP 8023
DI 10.3748/wjg.v20.i25.8018
PG 6
WC Gastroenterology & Hepatology
WE Science Citation Index Expanded (SCI-EXPANDED)
SC Gastroenterology & Hepatology
GA AK6EM
UT WOS:000338520900004
PM 25009372
OA Green Published, hybrid
DA 2022-04-16
ER
PT J
AU Trembling, PM
Lampertico, P
Parkes, J
Tanwar, S
Vigano, M
Facchetti, F
Colombo, M
Rosenberg, WM
AF Trembling, P. M.
Lampertico, P.
Parkes, J.
Tanwar, S.
Vigano, M.
Facchetti, F.
Colombo, M.
Rosenberg, W. M.
TI Performance of Enhanced Liver Fibrosis test and comparison with
transient elastography in the identification of liver fibrosis in
patients with chronic hepatitis B infection
SO JOURNAL OF VIRAL HEPATITIS
LA English
DT Article
DE chronic hepatitis B; Enhanced Liver Fibrosis test; liver fibrosis;
noninvasive markers; transient elastography
ID STIFFNESS MEASUREMENT; DIAGNOSTIC-ACCURACY; CLINICAL-OUTCOMES;
NATURAL-HISTORY; VIRUS-INFECTION; SERUM MARKERS; PROGRESSION; ELF;
BIOPSY; AREAS
AB Assessment of liver fibrosis is important in determining prognosis, disease progression and need for treatment in patients with chronic hepatitis B (CHB). Limitations to the use of liver biopsy in assessing fibrosis are well recognized, and noninvasive tests are being increasingly evaluated including transient elastography (TE) and serum markers such as the Enhanced Liver Fibrosis (ELF) test. …
C1 [Trembling, P. M.; Tanwar, S.; Rosenberg, W. M.] UCL, Div Med, Inst Liver & Digest Hlth, London NW3 2PF, England.
[Lampertico, P.; Vigano, M.; Facchetti, F.; Colombo, M.] Univ Milan, Fdn IRCCS Ca Granda Osped Maggiore Policlin, Div Gastroenterol 1,Dept Med, AM & A Migliavacca Ctr Liver Dis, Milan, Italy.
[Parkes, J.] Univ Southampton, Fac Med, Southampton SO9 5NH, Hants, England.
[Vigano, M.] Univ Milan, UO Epatol, Osped San Giuseppe, Milan, Italy.
RP Trembling, PM (通讯作者)，UCL, Royal Free Hosp, Inst Liver & Digest Hlth, Div Med, Rowland Hill St, London NW3 2PF, England.
EM p.trembling@ucl.ac.uk
RI Rosenberg, William/ABA-1071-2021; Lampertico, Pietro/J-8463-2018
OI Lampertico, Pietro/0000-0002-1026-7476; Trembling,
Paul/0000-0002-5016-4607; Rosenberg, William/0000-0002-2732-2304
FU MerckMerck & Company; RocheRoche Holding; Bristol-Myers
SquibbBristol-Myers Squibb; Gilead SciencesGilead Sciences; Siemens
Healthcare Diagnostics Inc.; JanssenJohnson & JohnsonJohnson & Johnson
USAJanssen Biotech Inc; MSD; NovartisNovartis; National Institute for
Health ResearchNational Institute for Health Research (NIHR)
[NF-SI-0512-10124] Funding Source: researchfish
FX Pietro Lampertico has speaker bureau roles for Roche, Gilead,
Bristol-Myers Squibb and GlaxoSmithKline. Massimo Colombo has served as
an advisory committee member for Merck, Roche, Novartis, Bayer,
Bristol-Myers Squibb, Gilead Sciences, Tibotec, Vertex, Janssen Cilag
and Achillion. He has served as a speaker and teacher for Tibotec,
Roche, Novartis, Bayer, Bristol-Myers Squibb, Gilead Sciences and Vertex
and has received grant and research support from Merck, Roche,
Bristol-Myers Squibb and Gilead Sciences. William Rosenberg is CEO of
iQur Ltd and receives grant funding form Siemens Healthcare Diagnostics
Inc. He has speaker bureau roles for Roche and Gilead and is an advisory
committee member for Roche, Gilead Sciences, MSD and GlaxoSmithKline.
Paul Trembling and Sudeep Tanwar have received educational grant support
from Janssen, MSD, Gilead Sciences, Novartis and Roche.
CR Bonnard P, 2010, AM J TROP MED HYG, V82, P454, DOI 10.4269/ajtmh.2010.09-0088
Cardoso AC, 2012, LIVER INT, V32, P612, DOI 10.1111/j.1478-3231.2011.02660.x
Carrion JA, 2010, GASTROENTEROLOGY, V138, P147, DOI 10.1053/j.gastro.2009.09.047
Castera L, 2010, HEPATOLOGY, V51, P828, DOI 10.1002/hep.23425
Chan HLY, 2009, J VIRAL HEPATITIS, V16, P36, DOI 10.1111/j.1365-2893.2008.01037.x
Crespo G, 2012, J HEPATOL, V57, P281, DOI 10.1016/j.jhep.2012.03.016
DELONG ER, 1988, BIOMETRICS, V44, P837, DOI 10.2307/2531595
Donato F, 2001, CANCER CAUSE CONTROL, V12, P959, DOI 10.1023/A:1013747228572
Fattovich G, 2008, J HEPATOL, V48, P335, DOI 10.1016/j.jhep.2007.11.011
Fraquelli M, 2007, GUT, V56, P968, DOI 10.1136/gut.2006.111302
Fraquelli M, 2011, DIGEST LIVER DIS, V43, pS25, DOI 10.1016/S1590-8658(10)60689-5
Fraquelli M, 2011, J HEPATOL, V54, P621, DOI 10.1016/j.jhep.2010.07.017
Guha IN, 2008, HEPATOLOGY, V47, P455, DOI 10.1002/hep.21984
Gumusay O, 2013, HEPATOL RES, V43, P228, DOI 10.1111/j.1872-034X.2012.01057.x
Hsing AW, 2008, INT J CANCER, V122, P1849, DOI 10.1002/ijc.23251
Kim BK, 2012, PLOS ONE, V7, DOI 10.1371/journal.pone.0041964
Lambert J, 2008, CLIN CHEM, V54, P1372, DOI 10.1373/clinchem.2007.097923
Lesmana CRA, 2011, J CLIN PATHOL, V64, P916, DOI 10.1136/jclinpath-2011-200044
Lok ASF, 2009, HEPATOLOGY, V50, P661, DOI 10.1002/hep.23190
Marcellin P, 2009, LIVER INT, V29, P242, DOI 10.1111/j.1478-3231.2008.01802.x
Marcellin P, 2009, J HEPATOL, V50, P227, DOI 10.1016/j.jhep.2008.10.001
Martinez SM, 2011, ALIMENT PHARM THER, V33, P138, DOI 10.1111/j.1365-2036.2010.04500.x
Mayo MJ, 2008, HEPATOLOGY, V48, P1549, DOI 10.1002/hep.22517
Mbaye PS, 2011, PLOS ONE, V6, DOI 10.1371/journal.pone.0022291
Musso G, 2011, ANN MED, V43, P617, DOI 10.3109/07853890.2010.518623
Nobili V, 2009, GASTROENTEROLOGY, V136, P160, DOI 10.1053/j.gastro.2008.09.013
Obuchowski NA, 2005, ACAD RADIOL, V12, P1198, DOI 10.1016/j.acra.2005.05.013
Ogawa E, 2011, HEPATOL RES, V41, P1178, DOI 10.1111/j.1872-034X.2011.00869.x
Oliveri F, 2008, WORLD J GASTROENTERO, V14, P6154, DOI 10.3748/wjg.14.6154
Parkes J, 2011, J VIRAL HEPATITIS, V18, P23, DOI 10.1111/j.1365-2893.2009.01263.x
Parkes J, 2010, GUT, V59, P1245, DOI 10.1136/gut.2009.203166
Poynard T, 2009, J VIRAL HEPATITIS, V16, P203, DOI 10.1111/j.1365-2893.2008.01065.x
Poynard T, 1997, LANCET, V349, P825, DOI 10.1016/S0140-6736(96)07642-8
Poynard T, 2007, CLIN CHEM, V53, P1615, DOI 10.1373/clinchem.2007.085795
Poynard Thierry, 2011, Curr Hepat Rep, V10, P87, DOI 10.1007/s11901-011-0096-0
Raftopoulos SC, 2012, HEPATOL INT, V6, P457, DOI 10.1007/s12072-011-9296-5
Regev A, 2002, AM J GASTROENTEROL, V97, P2614, DOI 10.1111/j.1572-0241.2002.06038.x
Rigamonti C, 2008, GUT, V57, P821, DOI 10.1136/gut.2007.135046
Rosenberg WMC, 2004, GASTROENTEROLOGY, V127, P1704, DOI 10.1053/j.gastro.2004.08.052
Sporea I, 2010, WORLD J GASTROENTERO, V16, P4832, DOI 10.3748/wjg.v16.i38.4832
Thampanitchawong P, 1999, WORLD J GASTROENTERO, V5, P301
Verveer C, 2012, LIVER INT, V32, P622, DOI 10.1111/j.1478-3231.2011.02663.x
Vigano M, 2011, ALIMENT PHARM THER, V34, P353, DOI 10.1111/j.1365-2036.2011.04722.x
NR 43
TC 29
Z9 31
U1 0
U2 4
PU WILEY
PI HOBOKEN
PA 111 RIVER ST, HOBOKEN 07030-5774, NJ USA
SN 1352-0504
EI 1365-2893
J9 J VIRAL HEPATITIS
JI J. Viral Hepatitis
PD JUN
PY 2014
VL 21
IS 6
BP 430
EP 438
DI 10.1111/jvh.12161
PG 9
WC Gastroenterology & Hepatology; Infectious Diseases; Virology
WE Science Citation Index Expanded (SCI-EXPANDED)
SC Gastroenterology & Hepatology; Infectious Diseases; Virology
GA AH0SR
UT WOS:000335831100009
PM 24750297
OA Green Published, hybrid
DA 2022-04-16
ER
PT J
AU Yang, JJ
Tao, H
Li, J
AF Yang, Jing-Jing
Tao, Hui
Li, Jun
TI Hedgehog signaling pathway as key player in liver fibrosis: new insights
and perspectives
SO EXPERT OPINION ON THERAPEUTIC TARGETS
LA English
DT Review
DE DNA methylation; extracellular matrix; hedgehog signaling pathway;
hepatic stellate cell; liver fibrosis; microRNA
ID HEPATIC STELLATE CELLS; SONIC HEDGEHOG; HEPATOCELLULAR-CARCINOMA;
THERAPEUTIC TARGET; DNA METHYLATION; ISCHEMIA/REPERFUSION INJURY;
MYOFIBROBLASTIC PHENOTYPE; MESENCHYMAL TRANSITION; OXIDATIVE STRESS;
GENE-EXPRESSION
AB Introduction: Activation of hepatic stellate cells (HSCs) is a pivotal cellular event in liver fibrosis. Therefore, improving our understanding of the molecular pathways that are involved in these processes is essential to generate new therapies for liver fibrosis. Greater knowledge of the role of the hedgehog signaling pathway in liver fibrosis could improve understanding of the liver fibrosi…
Areas covered: The aim of this review is to describe the present knowledge about the hedgehog signaling pathway, which significantly participates in liver fibrosis and HSC activation, and look ahead on new perspectives of hedgehog signaling pathway research. Moreover, we will discuss the different interactions with hedgehog signaling pathway-regulated liver fibrosis.
Expert opinion: The hedgehog pathway modulates several important aspects of function, including cell proliferation, activation and differentiation. Targeting the hedgehog pathway can be a promising direction in liver fibrosis treatment. We discuss new perspectives of hedgehog signaling pathway activation in liver fibrosis and HSC fate, including DNA methylation, methyl CpG binding protein 2, micr…
C1 [Yang, Jing-Jing] Anhui Med Univ, Dept Pharmacol, Hosp 2, Hefei 230601, Peoples R China.
[Yang, Jing-Jing; Li, Jun] Anhui Med Univ, Sch Pharm, Hefei 230032, Anhui, Peoples R China.
[Yang, Jing-Jing; Li, Jun] Anhui Med Univ, Inst Liver Dis, Hefei 230032, Peoples R China.
[Tao, Hui] Anhui Med Univ, Dept Cardiothorac Surg, Hosp 2, Hefei 230601, Peoples R China.
RP Li, J (通讯作者)，Anhui Med Univ, Inst Liver Dis, Hefei 230032, Peoples R China.
EM yncs01@hotmail.com
FU National Science Foundation of ChinaNational Natural Science Foundation
of China (NSFC) [81072686, 81273526]
FX The authors were supported by the National Science Foundation of China
(NO 81072686, 81273526). The authors have no other relevant affiliations
or financial involvement with any organization or entity with a
financial interest in or financial conflict with the subject matter or
materials discussed in the manuscript apart from those disclosed.
CR Bai T, 2013, INT IMMUNOPHARMACOL, V15, P275, DOI 10.1016/j.intimp.2012.12.020
Bhave VS, 2013, AM J PATHOL, V183, P153, DOI 10.1016/j.ajpath.2013.03.013
Bi WR, 2012, HEPATO-GASTROENTEROL, V59, P1960, DOI 10.5754/hge11750
Bian EB, 2013, CELL SIGNAL, V25, P355, DOI 10.1016/j.cellsig.2012.10.007
Bian EB, 2012, TOXICOL APPL PHARM, V264, P13, DOI 10.1016/j.taap.2012.06.022
Bowers M, 2012, DEV BIOL, V370, P110, DOI 10.1016/j.ydbio.2012.07.017
Briscoe J, 2013, NAT REV MOL CELL BIO, V14, P416, DOI 10.1038/nrm3598
Brunati AM, 2010, FREE RADICAL RES, V44, P363, DOI 10.3109/10715760903555836
Calvisi DF, 2012, BBA-REV CANCER, V1826, P215, DOI 10.1016/j.bbcan.2012.04.003
Caparros-Martin JA, 2013, HUM MOL GENET, V22, P124, DOI 10.1093/hmg/dds409
Chaudary N, 2012, CANCER-AM CANCER SOC, V118, P3105, DOI 10.1002/cncr.26635
Che L, 2012, CHINESE J CANCER RES, V24, P323, DOI [10.3978/j.issn.1000-9604.2012.10.10, 10.1007/s11670-012-0271-z]
Chen JS, 2013, CARCINOGENESIS, V34, P10, DOI 10.1093/carcin/bgs274
Chen YX, 2012, PLOS ONE, V7, DOI [10.1371/journal.pone.0036329, 10.1371/journal.pone.0030437, 10.1371/journal.pone.0046512]
Chen YP, 2012, GASTROENTEROLOGY, V143, P1319, DOI 10.1053/j.gastro.2012.07.115
Cheng C, 2014, EXPERT OPIN THER TAR, V18, P415, DOI 10.1517/14728222.2014.885953
Choi SS, 2011, INT J BIOCHEM CELL B, V43, P238, DOI 10.1016/j.biocel.2010.10.015
Choi SS, 2010, J BIOL CHEM, V285, P36551, DOI 10.1074/jbc.M110.168542
Choi SS, 2010, HEPATOLOGY, V52, P278, DOI 10.1002/hep.23649
Choi SS, 2009, AM J PHYSIOL-GASTR L, V297, pG1093, DOI 10.1152/ajpgi.00292.2009
Chu AS, 2011, HEPATOLOGY, V53, P1685, DOI 10.1002/hep.24206
Chu PS, 2013, HEPATOLOGY, V58, P337, DOI 10.1002/hep.26351
Ciammella P, 2013, RADIOL MED, V118, P1397, DOI 10.1007/s11547-013-0939-6
Das S, 2013, J BIOL CHEM, V288, P11824, DOI 10.1074/jbc.M112.432302
Dias HS, 2013, ACTA TROP, V126, P240, DOI 10.1016/j.actatropica.2013.02.011
Dokucu AI, 2009, INT UROL NEPHROL, V41, P101, DOI 10.1007/s11255-008-9460-6
Domitrovic R, 2013, J MED FOOD, V16, P518, DOI 10.1089/jmf.2012.0175
Drakopoulou E, 2010, CELL CYCLE, V9, P4144, DOI 10.4161/cc.9.20.13453
Freise C, 2009, MATRIX BIOL, V28, P480, DOI 10.1016/j.matbio.2009.08.001
Friedman SL, 2008, GASTROENTEROLOGY, V134, P1655, DOI 10.1053/j.gastro.2008.03.003
Ghiassi-Nejad Z, 2013, HEPATOLOGY, V57, P786, DOI 10.1002/hep.26056
Gotschel F, 2013, PLOS ONE, V8, DOI 10.1371/journal.pone.0065403
Grzelak CA, 2014, J HEPATOL, V60, P143, DOI 10.1016/j.jhep.2013.08.012
Guy CD, 2012, HEPATOLOGY, V55, P1711, DOI 10.1002/hep.25559
He Y, 2013, BIOCHIMIE, V95, P1355, DOI 10.1016/j.biochi.2013.03.010
He Y, 2012, CELL SIGNAL, V24, P2268, DOI 10.1016/j.cellsig.2012.07.023
He Y, 2012, CELL SIGNAL, V24, P1923, DOI 10.1016/j.cellsig.2012.06.003
Hernandez-Gea V, 2011, ANNU REV PATHOL-MECH, V6, P425, DOI 10.1146/annurev-pathol-011110-130246
Hirsova P, 2013, PLOS ONE, V8, DOI 10.1371/journal.pone.0070599
Hyun J, 2014, J MOL HISTOL, V45, P103, DOI 10.1007/s10735-013-9532-5
Ikebuchi Y, 2013, BIOCHEM GENET, V51, P564, DOI 10.1007/s10528-013-9587-8
Kastanis GJ, 2011, AM J PHYSIOL-GASTR L, V301, pG464, DOI 10.1152/ajpgi.00078.2011
Kim HY, 2011, CANCER LETT, V309, P176, DOI 10.1016/j.canlet.2011.05.033
Kong DS, 2013, J GASTROEN HEPATOL, V28, P1223, DOI 10.1111/jgh.12147
Kuo JJ, 2012, PLANTA MED, V78, P341, DOI 10.1055/s-0031-1280472
Lamireau T, 2002, ARCH PEDIATRIE, V9, P392, DOI 10.1016/S0929-693X(01)00800-4
Lee LY, 2011, LIVER TRANSPLANT, V17, P1457, DOI 10.1002/lt.22415
Lee UE, 2011, BEST PRACT RES CL GA, V25, P195, DOI 10.1016/j.bpg.2011.02.005
Li XM, 2013, FREE RADICAL BIO MED, V60, P168, DOI 10.1016/j.freeradbiomed.2013.02.027
Liu CF, 2013, PLOS ONE, V8, DOI 10.1371/journal.pone.0065411
Liu YQ, 2011, J HEPATOL, V55, P612, DOI 10.1016/j.jhep.2010.11.035
Lopez-Navarrete G, 2011, INT J BIOL SCI, V7, P1273, DOI 10.7150/ijbs.7.1273
Mak KM, 2012, ANAT REC, V295, P1159, DOI 10.1002/ar.22504
Mann J, 2007, CELL DEATH DIFFER, V14, P275, DOI 10.1038/sj.cdd.4401979
Manousou P, 2013, J HEPATOL, V58, P962, DOI 10.1016/j.jhep.2012.12.016
Martin IV, 2013, AM J PATHOL, V182, P107, DOI 10.1016/j.ajpath.2012.09.006
McMillan R, 2012, CLIN CANCER RES, V18, P4883, DOI 10.1158/1078-0432.CCR-11-2509
Merchant JL, 2010, PROG MOL BIOL TRANSL, V96, P133, DOI 10.1016/S1877-1173(10)96006-7
Meurer SK, 2013, PLOS ONE, V8, DOI 10.1371/journal.pone.0056116
Mfopou JK, 2007, STEM CELLS, V25, P1156, DOI 10.1634/stemcells.2006-0720
Michelotti GA, 2013, J CLIN INVEST, V123, P2380, DOI 10.1172/JCI66904
Motawi TMK, 2014, CELL BIOCHEM BIOPHYS, V68, P111, DOI 10.1007/s12013-013-9698-1
Nevzorova YA, 2013, BBA-MOL BASIS DIS, V1832, P1765, DOI 10.1016/j.bbadis.2013.06.001
Oakley F, 2009, GASTROENTEROLOGY, V136, P2334, DOI 10.1053/j.gastro.2009.02.081
Ohyama T, 2011, LIVER INT, V31, P572, DOI 10.1111/j.1478-3231.2011.02475.x
Olsen AL, 2011, AM J PHYSIOL-GASTR L, V301, pG110, DOI 10.1152/ajpgi.00412.2010
Omenetti A, 2011, HEPATOLOGY, V53, P1246, DOI 10.1002/hep.24156
Omenetti A, 2011, J HEPATOL, V54, P366, DOI 10.1016/j.jhep.2010.10.003
Omenetti A, 2009, HEPATOLOGY, V50, P518, DOI 10.1002/hep.23019
Osawa Y, 2013, PLOS ONE, V8, DOI 10.1371/journal.pone.0065251
Pan JY, 2012, PHARMAZIE, V67, P475, DOI 10.1691/ph.2012.1744
Paris AJ, 2011, HEPATOLOGY, V54, P2198, DOI 10.1002/hep.24608
Pazzaglia S, 2012, HEPATOLOGY, V56, P1589, DOI 10.1002/hep.25783
Peng Y, 2013, EUR J CLIN INVEST, V43, P358, DOI 10.1111/eci.12053
Pereira TA, 2013, LIVER INT, V33, P149, DOI 10.1111/liv.12016
Pereira TD, 2010, LAB INVEST, V90, P1690, DOI 10.1038/labinvest.2010.147
Philips GM, 2011, PLOS ONE, V6, DOI 10.1371/journal.pone.0023943
Pimentel A, 2013, FUTURE ONCOL, V9, P681, DOI [10.2217/fon.13.10, 10.2217/FON.13.10]
Pritchett J, 2012, HEPATOLOGY, V56, P1108, DOI 10.1002/hep.25758
Qin L, 2010, AM J PATHOL, V177, P1915, DOI 10.2353/ajpath.2010.100011
Ramani K, 2010, HEPATOLOGY, V51, P986, DOI 10.1002/hep.23411
Roderburg C, 2011, HEPATOLOGY, V53, P209, DOI 10.1002/hep.23922
Ruch JM, 2013, DRUGS, V73, P613, DOI 10.1007/s40265-013-0045-z
Ruiz I., 2011, SCI SIGNAL, V4, P9, DOI DOI 10.1126/scisignal.2002540
Saqui-Salces M, 2010, BBA-MOL CELL RES, V1803, P786, DOI 10.1016/j.bbamcr.2010.03.008
Shi DW, 2013, J BIOL CHEM, V288, P12605, DOI 10.1074/jbc.M112.399477
Su LJ, 2013, PLOS ONE, V8, DOI 10.1371/journal.pone.0053988
Swiderska-Syn M, 2013, GUT
Syn WK, 2012, GUT, V61, P1323, DOI 10.1136/gutjnl-2011-301857
Syn WK, 2009, EUR J IMMUNOL, V39, P1879, DOI 10.1002/eji.200838890
Szuster-Ciesielska A, 2013, J GASTROENTEROL, V48, P222, DOI 10.1007/s00535-012-0619-7
Tacke F, 2012, EXPERT REV GASTROENT, V6, P67, DOI [10.1586/EGH.11.92, 10.1586/egh.11.92]
Tang YP, 2013, J ETHNOPHARMACOL, V148, P69, DOI 10.1016/j.jep.2013.03.067
Tao H, 2014, INFLAMM RES, V63, P249, DOI 10.1007/s00011-013-0698-9
Tao H, 2011, TOXICOLOGY, V290, P327, DOI 10.1016/j.tox.2011.10.011
Tsukamoto H, 2012, J GASTROEN HEPATOL, V27, P94, DOI 10.1111/j.1440-1746.2011.07022.x
van der Vliet A, 2011, SUBCELL BIOCHEM, V55, P139, DOI 10.1007/978-94-007-1217-1_6
Veidal Sanne Skovgard, 2012, BMC Res Notes, V5, P686, DOI 10.1186/1756-0500-5-686
Walton KD, 2012, P NATL ACAD SCI USA, V109, P15817, DOI 10.1073/pnas.1205669109
Wang FP, 2013, PLOS ONE, V8, DOI [10.1371/journal.pone.0062988, 10.1371/journal.pone.0069284, 10.1371/journal.pone.0080480, 10.1371/journal.pone.0064373, 10.1371/journal.pone.0061792, 10.1371/journal.pone.0078025]
Wang JJ, 2013, ARCH MED SCI, V9, P332, DOI 10.5114/aoms.2012.30949
Wang S, 2013, RADIAT RES, V179, P69, DOI 10.1667/RR3091.1
Wang XL, 2013, BRAIN RES, V1518, P26, DOI 10.1016/j.brainres.2013.04.038
Wei J, 2013, BIOMED PHARMACOTHER, V67, P387, DOI 10.1016/j.biopha.2013.03.014
Witek RP, 2009, GASTROENTEROLOGY, V136, P320, DOI 10.1053/j.gastro.2008.09.066
Xie GH, 2013, HEPATOLOGY, V58, P1801, DOI 10.1002/hep.26511
Xue ZF, 2013, WORLD J GASTROENTERO, V19, P1380, DOI 10.3748/wjg.v19.i9.1380
Yang JD, 2011, PLOS ONE, V6, DOI 10.1371/journal.pone.0027710
Yang JJ, 2013, FOOD CHEM TOXICOL, V59, P421, DOI 10.1016/j.fct.2013.06.018
Yang JJ, 2013, CELL SIGNAL, V25, P1202, DOI 10.1016/j.cellsig.2013.01.005
Yang L, 2008, J HEPATOL, V48, P98, DOI 10.1016/j.jhep.2007.07.032
Yang Q, 2010, J GASTROEN HEPATOL, V25, P991, DOI 10.1111/j.1440-1746.2009.06122.x
Zardi EM, 2013, CURR MED CHEM, V20, P3370, DOI 10.2174/09298673113209990136
Zeng HQ, 2010, PLOS ONE, V5, DOI 10.1371/journal.pone.0015900
Zhang SL, 2012, PLOS ONE, V7, DOI 10.1371/journal.pone.0038996
Zhang YQ, 2012, J BIOL CHEM, V287, P14851, DOI 10.1074/jbc.M111.314922
Zhou YJ, 2007, LAB INVEST, V87, P488, DOI 10.1038/labinvest.3700532
Zou XQ, 2012, NUCLEIC ACIDS RES, V40, P2747, DOI 10.1093/nar/gkr1057
NR 118
TC 41
Z9 45
U1 3
U2 36
PU TAYLOR & FRANCIS LTD
PI ABINGDON
PA 2-4 PARK SQUARE, MILTON PARK, ABINGDON OR14 4RN, OXON, ENGLAND
SN 1472-8222
EI 1744-7631
J9 EXPERT OPIN THER TAR
JI Expert Opin. Ther. Targets
PD SEP
PY 2014
VL 18
IS 9
BP 1011
EP 1021
DI 10.1517/14728222.2014.927443
PG 11
WC Pharmacology & Pharmacy
WE Science Citation Index Expanded (SCI-EXPANDED)
SC Pharmacology & Pharmacy
GA AN2QI
UT WOS:000340430000006
PM 24935558
DA 2022-04-16
ER
PT J
AU Yi, HQ
Brooks, ED
Thurberg, BL
Fyfe, JC
Kishnani, PS
Sun, BD
AF Yi, Haiqing
Brooks, Elizabeth D.
Thurberg, Beth L.
Fyfe, John C.
Kishnani, Priya S.
Sun, Baodong
TI Correction of glycogen storage disease type III with rapamycin in a
canine model
SO JOURNAL OF MOLECULAR MEDICINE-JMM
LA English
DT Article
DE Rapamycin; Glycogen storage disease type III; Glycogen accumulation;
Hepatic fibrosis
ID LONG-TERM; CARDIAC INVOLVEMENT; LIVER FIBROSIS;
HEPATOCELLULAR-CARCINOMA; THERAPEUTIC APPROACH; MAMMALIAN TARGET;
POMPE-DISEASE; IN-VIVO; MTOR; FIBROGENESIS
AB Recently, we reported that progression of liver fibrosis and skeletal myopathy caused by extensive accumulation of cytoplasmic glycogen at advanced age is the major feature of a canine model of glycogen storage disease (GSD) IIIa. Here, we aim to investigate whether rapamycin, a specific inhibitor of mTOR, is an effective therapy for GSD III. Our data show that rapamycin significantly reduced …
C1 [Yi, Haiqing; Brooks, Elizabeth D.; Kishnani, Priya S.; Sun, Baodong] Duke Univ, Med Ctr, Dept Pediat, Durham, NC 27710 USA.
[Thurberg, Beth L.] Genzyme Corp, Dept Pathol, Framingham, MA 01701 USA.
[Fyfe, John C.] Michigan State Univ, Lab Comparat Med Genet, E Lansing, MI 48824 USA.
RP Sun, BD (通讯作者)，Duke Univ, Med Ctr, Dept Pediat, Durham, NC 27710 USA.
EM baodong.sun@duke.edu
OI Fyfe, John C/0000-0002-5774-3150; Brooks, Elizabeth/0000-0001-7700-1181;
Yi, Haiqing/0000-0003-2254-6226
FU Alice and Y.T. Chen Research Center for Genetics and Genomics at Duke
University; Workman family of Lowell, Indiana
FX This work was funded by the Alice and Y.T. Chen Research Center for
Genetics and Genomics at Duke University and by the Workman family of
Lowell, Indiana.
CR Ashe KM, 2010, MOL GENET METAB, V100, P309, DOI 10.1016/j.ymgme.2010.05.001
Biecker E, 2005, J PHARMACOL EXP THER, V313, P952, DOI 10.1124/jpet.104.079616
Bridle KR, 2009, LIVER TRANSPLANT, V15, P1315, DOI 10.1002/lt.21804
COLEMAN RA, 1992, J INHERIT METAB DIS, V15, P869, DOI 10.1007/BF01800225
Cosme A, 2005, Gastroenterol Hepatol, V28, P622, DOI 10.1016/S0210-5705(05)71526-0
Dazert E, 2011, CURR OPIN CELL BIOL, V23, P744, DOI 10.1016/j.ceb.2011.09.003
Demo E, 2007, J HEPATOL, V46, P492, DOI 10.1016/j.jhep.2006.09.022
Douillard-Guilloux G, 2008, HUM MOL GENET, V17, P3876, DOI 10.1093/hmg/ddn290
Goberdhan DCI, 2009, BIOCHEM SOC T, V37, P213, DOI 10.1042/BST0370213
Haagsma EB, 1997, HEPATOLOGY, V25, P537, DOI 10.1002/hep.510250307
Kishnani PS, 2010, GENET MED, V12, P446, DOI 10.1097/GIM.0b013e3181e655b6
Koeberl D., 2009, SCRIVERS ONLINE META
Lee PJ, 1997, AM J CARDIOL, V79, P834, DOI 10.1016/S0002-9149(96)00885-5
Lee UE, 2011, BEST PRACT RES CL GA, V25, P195, DOI 10.1016/j.bpg.2011.02.005
Lucchiari S, 2007, Acta Myol, V26, P72
Lynch CM, 2005, J HISTOCHEM CYTOCHEM, V53, P63, DOI 10.1369/jhc.4A6365.2005
Mammucari C, 2007, CELL METAB, V6, P458, DOI 10.1016/j.cmet.2007.11.001
MILLER CG, 1972, BRIT HEART J, V34, P862
MOMOI T, 1992, AM J MED GENET, V42, P696, DOI 10.1002/ajmg.1320420514
Morelon E, 2001, NEPHROL DIAL TRANSPL, V16, P18, DOI 10.1093/ndt/16.1.18
MOSES SW, 1989, EUR J PEDIATR, V148, P764, DOI 10.1007/BF00443106
Neef M, 2006, J HEPATOL, V45, P786, DOI 10.1016/j.jhep.2006.07.030
OLSON LJ, 1984, AM J CARDIOL, V53, P980, DOI 10.1016/0002-9149(84)90551-4
Patsenker E, 2011, J HEPATOL, V55, P388, DOI 10.1016/j.jhep.2010.10.044
Polak P, 2009, CURR OPIN CELL BIOL, V21, P209, DOI 10.1016/j.ceb.2009.01.024
Rostaing L, 2010, J NEPHROL, V23, P133
Sacks SH, 1999, NEPHROL DIAL TRANSPL, V14, P2087, DOI 10.1093/ndt/14.9.2087
Safadi Rifaat, 2002, MedGenMed, V4, P27
Sengupta S, 2010, MOL CELL, V40, P310, DOI 10.1016/j.molcel.2010.09.026
Sipula IJ, 2006, METABOLISM, V55, P1637, DOI 10.1016/j.metabol.2006.08.002
Sridharan Savitha, 2011, Cancers (Basel), V3, P2630, DOI 10.3390/cancers3022630
Sun BD, 2013, MOL GENET METAB, V108, P145, DOI 10.1016/j.ymgme.2012.12.002
Tsang CK, 2007, DRUG DISCOV TODAY, V12, P112, DOI 10.1016/j.drudis.2006.12.008
Varma S, 2008, EXP CELL RES, V314, P1281, DOI 10.1016/j.yexcr.2007.12.019
Yi HQ, 2012, DIS MODEL MECH, V5, P804, DOI 10.1242/dmm.009712
Zhu JL, 1999, GASTROENTEROLOGY, V117, P1198, DOI 10.1016/S0016-5085(99)70406-3
NR 36
TC 23
Z9 23
U1 1
U2 9
PU SPRINGER
PI NEW YORK
PA 233 SPRING ST, NEW YORK, NY 10013 USA
SN 0946-2716
EI 1432-1440
J9 J MOL MED
JI J. Mol. Med.
PD JUN
PY 2014
VL 92
IS 6
BP 641
EP 650
DI 10.1007/s00109-014-1127-4
PG 10
WC Genetics & Heredity; Medicine, Research & Experimental
WE Science Citation Index Expanded (SCI-EXPANDED)
SC Genetics & Heredity; Research & Experimental Medicine
GA AH6ZX
UT WOS:000336282700009
PM 24509886
OA Green Submitted
DA 2022-04-16
ER
PT J
AU Nakamura, I
Zakharia, K
Banini, BA
Mikhail, DS
Kim, TH
Yang, JD
Moser, CD
Shaleh, HM
Thornburgh, SR
Walters, I
Roberts, LR
AF Nakamura, Ikuo
Zakharia, Kais
Banini, Bubu A.
Mikhail, Dalia S.
Kim, Tae Hyo
Yang, Ju Dong
Moser, Catherine D.
Shaleh, Hassan M.
Thornburgh, Sarah R.
Walters, Ian
Roberts, Lewis R.
TI Brivanib Attenuates Hepatic Fibrosis In Vivo and Stellate Cell
Activation In Vitro by Inhibition of FGF, VEGF and PDGF Signaling
SO PLOS ONE
LA English
DT Article
ID ENDOTHELIAL GROWTH-FACTOR; HEPATOCELLULAR-CARCINOMA; TRANSGENIC MICE;
LIVER FIBROSIS; TGF-BETA; INCREASED EXPRESSION; FACTOR RECEPTOR-2; BASIC
FIBROBLAST; DUAL INHIBITOR; DISCOVERY
AB Background and Aims: Brivanib is a selective inhibitor of vascular endothelial growth factor receptor (VEGFR) and fibroblast growth factor receptor (FGFR) tyrosine kinases, which are both involved in mechanisms of liver fibrosis. We hypothesized that inhibition of VEGFR and FGFR by brivanib would inhibit liver fibrosis. We therefore examined the effect of brivanib on liver fibrosis in three mo…
Methods: In vivo, we induced liver fibrosis by bile duct ligation (BDL), chronic carbon tetrachloride (CCl4), and chronic thioacetamide (TAA) administration. Liver fibrosis was examined by immunohistochemistry and Western immunoblotting. In vitro, we used LX-2 human hepatic stellate cells (HSCs) to assess the effect of brivanib on stellate cell proliferation and activation.
Results: After in vivo induction with BDL, CCl4, and TAA, mice treated with brivanib showed reduced liver fibrosis and decreased expression of collagen I alpha 1 and alpha-smooth muscle actin in the liver. In vitro, brivanib decreased proliferation of HSCs induced by platelet-derived growth factor (PDGF), VEGF, and FGF. Brivanib also decreased stellate cell viability and inhibited PDGFBB-induced …
Conclusion: Brivanib reduces liver fibrosis in three different animal models and decreases human hepatic stellate cell activation. Brivanib may represent a novel therapeutic approach to treatment of liver fibrosis and prevention of liver cancer.
C1 [Nakamura, Ikuo; Zakharia, Kais; Banini, Bubu A.; Mikhail, Dalia S.; Kim, Tae Hyo; Yang, Ju Dong; Moser, Catherine D.; Shaleh, Hassan M.; Thornburgh, Sarah R.; Roberts, Lewis R.] Mayo Clin, Coll Med, Div Gastroenterol & Hepatol, Rochester, MN 55905 USA.
[Walters, Ian] Bristol Myers Squibb, Wallingford, CT USA.
RP Roberts, LR (通讯作者)，Mayo Clin, Coll Med, Div Gastroenterol & Hepatol, Rochester, MN 55905 USA.
EM roberts.lewis@mayo.edu
OI Roberts, Lewis/0000-0001-7885-8574
FU Bristol Myers SquibbBristol-Myers Squibb; NATIONAL CANCER
INSTITUTEUnited States Department of Health & Human ServicesNational
Institutes of Health (NIH) - USANIH National Cancer Institute (NCI)
[R01CA165076] Funding Source: NIH RePORTER
FX Grant Support was received from Bristol Myers Squibb. Dr Ian Walters
(employee of Bristol Myers Squibb) played a role in study design and in
review/editing of the manuscript, but had no role in data collection and
analysis or in the decision to publish.
CR Ayers M, 2007, CANCER RES, V67, P6899, DOI 10.1158/0008-5472.CAN-06-4555
BARTOK I, 1981, HUM PATHOL, V12, P794
Bhide RS, 2010, MOL CANCER THER, V9, P369, DOI 10.1158/1535-7163.MCT-09-0472
Bhide RS, 2006, J MED CHEM, V49, P2143, DOI 10.1021/jm051106d
Cai ZW, 2008, J MED CHEM, V51, P1976, DOI 10.1021/jm7013309
Campbell JS, 2005, P NATL ACAD SCI USA, V102, P3389, DOI 10.1073/pnas.0409722102
Czochra P, 2006, J HEPATOL, V45, P419, DOI 10.1016/j.jhep.2006.04.010
Fibbi G, 1999, HEPATOLOGY, V29, P868, DOI 10.1002/hep.510290343
Finn RS, 2012, CLIN CANCER RES, V18, P2090, DOI 10.1158/1078-0432.CCR-11-1991
Gressner AM, 2002, FRONT BIOSCI-LANDMRK, V7, pD793, DOI 10.2741/gressner
Huynh H, 2008, CLIN CANCER RES, V14, P6146, DOI 10.1158/1078-0432.CCR-08-0509
Jeong WI, 2006, HEPATOLOGY, V44, P1441, DOI 10.1002/hep.21419
JHAPPAN C, 1990, CELL, V61, P1137, DOI 10.1016/0092-8674(90)90076-Q
Kahraman A, 2008, HEPATOLOGY, V47, P1317, DOI 10.1002/hep.22136
Kim SO, 1996, CANCER RES, V56, P3831
Liu XJ, 2006, LIVER INT, V26, P8, DOI 10.1111/j.1478-3231.2005.01192.x
Liu YQ, 2009, LAB INVEST, V89, P209, DOI 10.1038/labinvest.2008.127
Mise M, 1996, HEPATOLOGY, V23, P455
MULLER A, 1988, EXP PATHOL-JENA, V34, P229
Nicholes K, 2002, AM J PATHOL, V160, P2295, DOI 10.1016/S0002-9440(10)61177-7
Pinzani M, 1998, LIVER, V18, P2
Pinzani M, 2002, FRONT BIOSCI-LANDMRK, V7, pD1720, DOI 10.2741/pinzani
Sokolovic A, 2010, FIBROGENESIS TISSUE, V3, DOI 10.1186/1755-1536-3-3
Torimura T, 1998, HUM PATHOL, V29, P986, DOI 10.1016/S0046-8177(98)90205-2
Xu L, 2005, GUT, V54, P142, DOI 10.1136/gut.2004.042127
Yang JD, 2011, SEMIN CANCER BIOL, V21, P35, DOI 10.1016/j.semcancer.2010.10.007
Yu CD, 2003, AM J PATHOL, V163, P1653, DOI 10.1016/S0002-9440(10)63522-5
NR 27
TC 39
Z9 42
U1 0
U2 6
PU PUBLIC LIBRARY SCIENCE
PI SAN FRANCISCO
PA 1160 BATTERY STREET, STE 100, SAN FRANCISCO, CA 94111 USA
SN 1932-6203
J9 PLOS ONE
JI PLoS One
PD APR 7
PY 2014
VL 9
IS 4
AR e92273
DI 10.1371/journal.pone.0092273
PG 12
WC Multidisciplinary Sciences
WE Science Citation Index Expanded (SCI-EXPANDED)
SC Science & Technology - Other Topics
GA AE7EP
UT WOS:000334159800012
[truncated: 100,642 more rows]

## Sheet: 2015
FN Clarivate Analytics Web of Science
VR 1.0
PT J
AU Quillin, RC
Wilson, GC
Nojima, H
Freeman, CM
Wang, J
Schuster, RM
Blanchard, JA
Edwards, MJ
Gandhi, CR
Gulbins, E
Lentsch, AB
AF Quillin, Ralph C., III
Wilson, Gregory C.
Nojima, Hiroyuki
Freeman, Christopher M.
Wang, Jiang
Schuster, Rebecca M.
Blanchard, John A.
Edwards, Michael J.
Gandhi, Chandrashekhar R.
Gulbins, Erich
Lentsch, Alex B.
TI Inhibition of acidic sphingomyelinase reduces established hepatic
fibrosis in mice
SO HEPATOLOGY RESEARCH
LA English
DT Article
DE liver fibrosis; non-alcoholic steatohepatitis; stellate cells
ID FATTY LIVER-DISEASE; STELLATE CELLS; CYSTIC-FIBROSIS; CERAMIDE;
RECEPTOR; DEATH; PHOSPHORYLATION; TRANSPLANTATION; AMITRIPTYLINE;
CIRRHOSIS
AB AimLiver fibrosis occurs as a result of several chronic liver diseases and leads to portal hypertension, cirrhosis and liver failure, often requiring liver transplantation. Activated hepatic stellate cells (HSC) are known to contribute to liver fibrosis, but currently there are no effective therapies for the treatment of established liver fibrosis. Activation of the acidic sphingomyelinase (AS…
MethodsMice were treated with CCl4 for 8weeks to induce fibrosis. Concurrently, mice received drinking water with or without 180mg/L TCA.
ResultsMice receiving TCA in the water had decreased hepatic collagen deposition and reduced liver mRNA expression of the fibrogenic mediators, transforming growth factor (TGF)-1, tissue inhibitor of matrix metalloproteinase-1, collagen and tumor necrosis factor-. TCA treatment also reduced HSC activation determined by -smooth muscle actin staining. In a separate set of experiments, mice were tre…
ConclusionThe data suggest that ASM is a critical signaling component in HSC for the development of liver fibrosis and represents an important therapeutic target.
C1 [Quillin, Ralph C., III; Wilson, Gregory C.; Nojima, Hiroyuki; Freeman, Christopher M.; Schuster, Rebecca M.; Blanchard, John A.; Edwards, Michael J.; Gandhi, Chandrashekhar R.; Gulbins, Erich; Lentsch, Alex B.] Univ Cincinnati, Dept Surg, Coll Med, Cincinnati, OH 45267 USA.
[Wang, Jiang] Univ Cincinnati, Coll Med, Dept Pathol, Lab Med, Cincinnati, OH 45267 USA.
[Gandhi, Chandrashekhar R.] Cincinnati Childrens Hosp Med Ctr, Div Gastroenterol Hepatol & Nutr, Cincinnati, OH 45229 USA.
[Gandhi, Chandrashekhar R.] Vet Adm, Cincinnati, OH USA.
RP Lentsch, AB (通讯作者)，Univ Cincinnati, Dept Surg, Coll Med, 231 Albert Sabin Way,ML 0558, Cincinnati, OH 45267 USA.
EM alex.lentsch@uc.edu
RI NOJIMA, HIROYUKI/E-3782-2017
OI Wilson, Gregory/0000-0001-6237-0136; NOJIMA,
HIROYUKI/0000-0003-3983-2501
FU National Institutes HealthUnited States Department of Health & Human
ServicesNational Institutes of Health (NIH) - USA [DK56029, AG025881,
AA020846]; VA Merit Review grantUS Department of Veterans Affairs
[BX001174]; NATIONAL INSTITUTE OF DIABETES AND DIGESTIVE AND KIDNEY
DISEASESUnited States Department of Health & Human ServicesNational
Institutes of Health (NIH) - USANIH National Institute of Diabetes &
Digestive & Kidney Diseases (NIDDK) [R01DK056029, P30DK078392] Funding
Source: NIH RePORTER; NATIONAL INSTITUTE OF GENERAL MEDICAL
SCIENCESUnited States Department of Health & Human ServicesNational
Institutes of Health (NIH) - USANIH National Institute of General
Medical Sciences (NIGMS) [T32GM008478] Funding Source: NIH RePORTER;
NATIONAL INSTITUTE ON AGINGUnited States Department of Health & Human
ServicesNational Institutes of Health (NIH) - USANIH National Institute
on Aging (NIA) [R01AG025881] Funding Source: NIH RePORTER; NATIONAL
INSTITUTE ON ALCOHOL ABUSE AND ALCOHOLISMUnited States Department of
Health & Human ServicesNational Institutes of Health (NIH) - USANIH
National Institute on Alcohol Abuse & Alcoholism (NIAAA) [R21AA020846]
Funding Source: NIH RePORTER; Veterans AffairsUS Department of Veterans
Affairs [I01BX001174] Funding Source: NIH RePORTER
FX THIS WORK WAS supported in part by National Institutes Health grants
DK56029 and AG025881 (A. B. L.) and AA020846 (C. R. G.) and VA Merit
Review grant BX001174 (C. R. G.).
CR Bataller R, 2005, J CLIN INVEST, V115, P209, DOI 10.1172/JCI200524282
Becker KA, 2010, BIOCHEM BIOPH RES CO, V403, P368, DOI 10.1016/j.bbrc.2010.11.038
Bollinger CR, 2005, BBA-MOL CELL RES, V1746, P284, DOI 10.1016/j.bbamcr.2005.09.001
Brand V, 2008, CELL PHYSIOL BIOCHEM, V22, P405, DOI 10.1159/000185482
Chen SW, 2008, GENE THER, V15, P1424, DOI 10.1038/gt.2008.93
Dangi A, 2012, J IMMUNOL, V188, P3667, DOI 10.4049/jimmunol.1102460
des Meijers VE, 2010, PLOS ONE, V5
Domenicali M, 2009, J HEPATOL, V51, P991, DOI 10.1016/j.jhep.2009.09.008
DUMONT AE, 1970, ANN SURG, V171, P522, DOI 10.1097/00000658-197004000-00007
Furukawa F, 2003, HEPATOLOGY, V38, P879, DOI 10.1053/jhep.2003.50384
Ghiassi-Nejad Zahra, 2008, Expert Rev Gastroenterol Hepatol, V2, P803, DOI 10.1586/17474124.2.6.803
Hannun YA, 2008, NAT REV MOL CELL BIO, V9, P139, DOI 10.1038/nrm2329
Henry B, 2013, CANCER LETT, V332, P286, DOI 10.1016/j.canlet.2011.07.010
Hernandez-Gea V, 2011, ANNU REV PATHOL-MECH, V6, P425, DOI 10.1146/annurev-pathol-011110-130246
Inagaki Y, 2001, J CELL PHYSIOL, V187, P117, DOI 10.1002/1097-4652(2001)9999:9999<00::AID-JCP1059>3.3.CO;2-J
Ishii I, 2004, ANNU REV BIOCHEM, V73, P321, DOI 10.1146/annurev.biochem.73.011303.073731
Kims WR, 2013, AM J TRANSPLANT S1, V13, P73
Kinnman N, 2001, LAB INVEST, V81, P1709, DOI 10.1038/labinvest.3780384
Kleiner DE, 2005, HEPATOLOGY, V41, P1313, DOI 10.1002/hep.20701
Kornhuber J, 2010, CELL PHYSIOL BIOCHEM, V26, P9, DOI 10.1159/000315101
Kornhubers J, 2013, HDB EXP PHARM, V215, P169
Lang PA, 2007, NAT MED, V13, P164, DOI 10.1038/nm1539
Lius P, 1996, J BIOL CHEM, V271, P10299
Lius P, 1995, J BIOL CHEM, V270, P27179
Lius X, 2013, CURR PATHOBIOL REP, V1, P209
Merion RM, 2005, AM J TRANSPLANT, V5, P307, DOI 10.1111/j.1600-6143.2004.00703.x
Moles A, 2010, AM J PATHOL, V177, P1214, DOI 10.2353/ajpath.2010.091257
Nahrlich L, 2013, CELL PHYSIOL BIOCHEM, V31, P505, DOI 10.1159/000350071
Pagadala M, 2012, TRENDS ENDOCRIN MET, V23, P365, DOI 10.1016/j.tem.2012.04.005
Razani B, 2001, J BIOL CHEM, V276, P6727, DOI 10.1074/jbc.M008340200
Rivera R, 2008, REV PHYSIOL BIOCH P, V160, P25, DOI 10.1007/112_0507
Shaul PW, 1998, AM J PHYSIOL-LUNG C, V275, pL843, DOI 10.1152/ajplung.1998.275.5.L843
Shea Barry S, 2012, Open Rheumatol J, V6, P123, DOI 10.2174/1874312901206010123
Smith EL, 2008, FASEB J, V22, P3419, DOI 10.1096/fj.08-108043
Sumpter TL, 2012, J IMMUNOL, V189, P3848, DOI 10.4049/jimmunol.1200819
Teichgraber V, 2008, NAT MED, V14, P382, DOI 10.1038/nm1748
Thuluvath PJ, 2010, AM J TRANSPLANT, V10, P1003, DOI 10.1111/j.1600-6143.2010.03037.x
Ziobro R, 2013, BIOCHEM BIOPH RES CO, V434, P705, DOI 10.1016/j.bbrc.2013.03.032
Zundel W, 2000, MOL CELL BIOL, V20, P1507, DOI 10.1128/MCB.20.5.1507-1514.2000
NR 39
TC 16
Z9 17
U1 0
U2 6
PU WILEY
PI HOBOKEN
PA 111 RIVER ST, HOBOKEN 07030-5774, NJ USA
SN 1386-6346
EI 1872-034X
J9 HEPATOL RES
JI Hepatol. Res.
PD MAR
PY 2015
VL 45
IS 3
BP 305
EP 314
DI 10.1111/hepr.12352
PG 10
WC Gastroenterology & Hepatology
WE Science Citation Index Expanded (SCI-EXPANDED)
SC Gastroenterology & Hepatology
GA CD3QL
UT WOS:000350994300007
PM 24796378
OA Green Accepted
DA 2022-04-16
ER
PT J
AU Bataller, R
Gao, B
AF Bataller, Ramon
Gao, Bin
TI Liver Fibrosis in Alcoholic Liver Disease
SO SEMINARS IN LIVER DISEASE
LA English
DT Review
DE alcoholic hepatitis; hepatic stellate cells; steatohepatitis; animal
models
ID INDUCED HEPATIC-FIBROSIS; HEPATOCELLULAR-CARCINOMA; GENETIC
POLYMORPHISMS; STELLATE CELLS; RISK-FACTORS; CIRRHOSIS; INJURY;
METAANALYSIS; DIAGNOSIS; PROGNOSIS
AB Excessive alcohol consumption causes a wide spectrum of liver disease, ranging from simple steatosis to severe forms of liver injury such as steatohepatitis, liver fibrosis, cirrhosis, and liver cancer. Moreover, alcohol consumption also accelerates liver fibrosis in patients with other types of liver diseases such as viral hepatitis and nonalcoholic fatty liver disease. Virtually all clinical…
C1 [Bataller, Ramon] Univ N Carolina, Dept Med, Div Gastroenterol & Hepatol, Chapel Hill, NC 27599 USA.
[Gao, Bin] NIAAA, Lab Liver Dis, Natl Inst Hlth, Bethesda, MD USA.
RP Bataller, R (通讯作者)，Univ N Carolina, Dept Med, Div Gastroenterol & Hepatol, Chapel Hill, NC 27599 USA.
EM ramon_bataller@med.unc.edu
OI Bataller, Ramon/0000-0002-1119-7799
FU NATIONAL INSTITUTE ON ALCOHOL ABUSE AND ALCOHOLISMUnited States
Department of Health & Human ServicesNational Institutes of Health (NIH)
- USANIH National Institute on Alcohol Abuse & Alcoholism (NIAAA)
[U01AA021908] Funding Source: NIH RePORTER
CR Adachi M, 2005, DIGEST DIS, V23, P255, DOI 10.1159/000090173
Alatalo P, 2009, ALCOHOL ALCOHOLISM, V44, P199, DOI 10.1093/alcalc/agn099
Altamirano J, 2014, GASTROENTEROLOGY, V146, P1231, DOI 10.1053/j.gastro.2014.01.018
Altamirano J, 2010, GUT, V59, P1159, DOI 10.1136/gut.2008.162453
Askgaard G, 2015, J HEPATOL
Bataller R, 2005, J CLIN INVEST, V115, P209, DOI 10.1172/JCI200524282
Bataller R, 2003, HEPATOLOGY, V37, P493, DOI 10.1053/jhep.2003.50127
Bataller R, 2011, BEST PRACT RES CL GA, V25, P231, DOI 10.1016/j.bpg.2011.02.010
Bertola A, 2013, HEPATOLOGY, V58, P1814, DOI 10.1002/hep.26419
Bertola A, 2013, NAT PROTOC, V8, P627, DOI 10.1038/nprot.2013.032
Bunchorntavakul C, 2013, CLIN LIVER DIS, V17, P587, DOI 10.1016/j.cld.2013.07.005
Chedid A, 2004, ARCH PATHOL LAB MED, V128, P1230
Chen CM, 2007, ALCOHOL CLIN EXP RES, V31, P285, DOI 10.1111/j.1530-0277.2006.00304.x
Chen P, 2015, GASTROENTEROLOGY, V148, P203, DOI 10.1053/j.gastro.2014.09.014
Chen P, 2014, GUT LIVER, V8, P237, DOI 10.5009/gnl.2014.8.3.237
Chiang DJ, 2013, PLOS ONE, V8, DOI 10.1371/journal.pone.0069114
Chrostek L, 2014, WORLD J GASTROENTERO, V20, P8018, DOI 10.3748/wjg.v20.i25.8018
Cohen-Naftaly Michal, 2011, Therap Adv Gastroenterol, V4, P391, DOI 10.1177/1756283X11413002
Colmenero J, 2007, GASTROENTEROLOGY, V132, P687, DOI 10.1053/j.gastro.2006.12.036
Corrao G, 1998, ALCOHOL ALCOHOLISM, V33, P381
d'Assignies G, 2013, METABOLISM, V62, P1850, DOI 10.1016/j.metabol.2013.08.003
Day CP, 2003, ACTA GASTRO-ENT BELG, V66, P290
Dongiovanni P, 2013, WORLD J GASTROENTERO, V19, P6969, DOI 10.3748/wjg.v19.i41.6969
Dranoff JA, 2015, HEPATOLOGY IN PRESS
Dranoff JA, 2014, HEPATOLOGY, V60, P464, DOI 10.1002/hep.27032
Druesne-Pecollo N, 2009, LANCET ONCOL, V10, P173, DOI 10.1016/S1470-2045(09)70019-1
Feng DC, 2012, GASTROENTEROLOGY, V143, P188, DOI 10.1053/j.gastro.2012.03.044
Friedman SL, 2008, PHYSIOL REV, V88, P125, DOI 10.1152/physrev.00013.2007
Friedrich K, 2013, PLOS ONE, V8, DOI 10.1371/journal.pone.0058734
Gao B, 2011, GASTROENTEROLOGY, V141, P1572, DOI 10.1053/j.gastro.2011.09.002
Gelsi E, 2011, ALCOHOL CLIN EXP RES, V35, P566, DOI 10.1111/j.1530-0277.2010.01374.x
Goh GBB, 2014, HEPATOLOGY, V60, P661, DOI 10.1002/hep.27054
Greenfield JR, 2005, J CLIN ENDOCR METAB, V90, P661, DOI 10.1210/jc.2004-1511
Hernandez-Gea V, 2011, ANNU REV PATHOL-MECH, V6, P425, DOI 10.1146/annurev-pathol-011110-130246
Hock B, 2005, ADDICTION, V100, P1477, DOI 10.1111/j.1360-0443.2005.01216.x
HRUBEC Z, 1981, ALCOHOL CLIN EXP RES, V5, P207, DOI 10.1111/j.1530-0277.1981.tb04890.x
Innes HA, 2013, HEPATOLOGY, V57, P451, DOI 10.1002/hep.26051
Jeong WI, 2008, GASTROENTEROLOGY, V134, P248, DOI 10.1053/j.gastro.2007.09.034
Karaca G, 2015, AM J PHYSIOL-GASTR L, V308, pG325, DOI 10.1152/ajpgi.00429.2013
Ki SH, 2010, HEPATOLOGY, V52, P1291, DOI 10.1002/hep.23837
Kim MY, 2012, LIVER INT, V32, P977, DOI 10.1111/j.1478-3231.2012.02774.x
Kisseleva T, 2012, P NATL ACAD SCI USA, V109, P9448, DOI 10.1073/pnas.1201840109
Kong XN, 2012, HEPATOLOGY, V56, P1150, DOI 10.1002/hep.25744
Kwon HJ, 2014, HEPATOLOGY, V60, P146, DOI 10.1002/hep.27036
Lazaro R, 2015, HEPATOLOGY, V61, P129, DOI 10.1002/hep.27383
Leclercq S, 2014, P NATL ACAD SCI USA, V111, pE4485, DOI 10.1073/pnas.1415174111
Lefkowitch Jay H, 2005, Clin Liver Dis, V9, P37, DOI 10.1016/j.cld.2004.11.001
Li DW, 2012, HUM GENET, V131, P725, DOI 10.1007/s00439-011-1116-4
Li JP, 2014, ACTA PHARMACOL SIN, V35, P1031, DOI 10.1038/aps.2014.41
Lieber CS, 2003, ALCOHOL CLIN EXP RES, V27, P1765, DOI 10.1097/01.ALC.0000093743.03049.80
LIEBER CS, 1990, HEPATOLOGY, V12, P1390, DOI 10.1002/hep.1840120621
Lin CW, 2013, J HEPATOL, V58, P730, DOI 10.1016/j.jhep.2012.11.045
Lu SC, 2012, PHYSIOL REV, V92, P1515, DOI 10.1152/physrev.00047.2011
Lucey MR, 2009, NEW ENGL J MED, V360, P2758, DOI 10.1056/NEJMra0805786
MACSWEEN RNM, 1986, SEMIN LIVER DIS, V6, P221, DOI 10.1055/s-2008-1040605
Marcos M, 2011, ALIMENT PHARM THER, V34, P1159, DOI 10.1111/j.1365-2036.2011.04862.x
Marcos M, 2009, CYTOKINE, V45, P158, DOI 10.1016/j.cyto.2008.11.003
Masson S, 2014, LIVER INT, V34, P235, DOI 10.1111/liv.12242
Mathurin P, 2012, J HEPATOL, V57, P399, DOI 10.1016/j.jhep.2012.04.004
Mederacke I, 2013, NAT COMMUN, V4, DOI 10.1038/ncomms3823
Melhem A, 2006, J HEPATOL, V45, P60, DOI 10.1016/j.jhep.2005.12.025
Mello T, 2008, MOL ASPECTS MED, V29, P17, DOI 10.1016/j.mam.2007.10.001
Mookerjee RP, 2011, J HEPATOL, V55, P1103, DOI 10.1016/j.jhep.2011.02.021
Morgan TR, 2004, GASTROENTEROLOGY, V127, pS87, DOI 10.1053/j.gastro.2004.09.020
Mueller S, 2014, WORLD J GASTROENTERO, V20, P14626, DOI 10.3748/wjg.v20.i40.14626
Mueller S, 2010, WORLD J GASTROENTERO, V16, P966, DOI 10.3748/wjg.v16.i8.966
Murray KF, 2005, HEPATOLOGY, V41, P1407, DOI 10.1002/hep.20704
Nahon P, 2005, CLIN GASTROENTEROL H, V3, P292, DOI 10.1016/S1542-3565(04)00718-9
National Institute on Alcohol Abuse and Alcoholism, TRANSL RES ALC HEP
Naveau S, 1997, HEPATOLOGY, V25, P108, DOI 10.1002/hep.510250120
Naveau S, 2013, ALCOHOL CLIN EXP RES, V37, P332, DOI 10.1111/j.1530-0277.2012.01927.x
O'Shea RS, 2010, HEPATOLOGY, V51, P307, DOI 10.1002/hep.23258
Penny SM, 2013, RADIOL TECHNOL, V84, P593
Penny Steven M, 2013, Radiol Technol, V84, P577
Radaeva S, 2006, GASTROENTEROLOGY, V130, P435, DOI 10.1053/j.gastro.2005.10.055
Rambaldi A, 2006, COCHRANE DB SYST REV, DOI 10.1002/14651858.CD002235.pub2
Rincon D, 2007, ALIMENT PHARM THERAP, V25, P841, DOI 10.1111/j.1365-2036.2007.03258.x
Roulot D, 2011, GUT, V60, P977, DOI 10.1136/gut.2010.221382
Roy N, 2012, GENE, V509, P178, DOI 10.1016/j.gene.2012.07.077
Ruhl CE, 2005, GASTROENTEROLOGY, V129, P1928, DOI 10.1053/j.gastro.2005.08.056
Sakhuja P, 2014, WORLD J GASTROENTERO, V20, P16474, DOI 10.3748/wjg.v20.i44.16474
Seki E, 2015, HEPATOLOGY, V61, P1066, DOI 10.1002/hep.27332
Setshedi M, 2010, OXID MED CELL LONGEV, V3, P178, DOI 10.4161/oxim.3.3.12288
Singh DK, 2010, INDIAN J PATHOL MICR, V53, P408, DOI 10.4103/0377-4929.68246
Sorrentino P, 2010, J GASTROENTEROL, V45, P1053, DOI 10.1007/s00535-010-0249-x
Stickel F, 2006, ALCOHOL ALCOHOLISM, V41, P209, DOI 10.1093/alcalc/agl011
Stickel F, 2011, HEPATOLOGY, V53, P86, DOI 10.1002/hep.24017
Takahashi H, 2014, BMJ CASE REP
Thompson KJ, 2011, WORLD J GASTROENTERO, V17, P2473, DOI 10.3748/wjg.v17.i20.2473
Tilg H, 2015, GASTROENTEROLOGY, V148, P16, DOI 10.1053/j.gastro.2014.11.023
Tiniakos DG, 2009, GASTROEN CLIN BIOL, V33, P930, DOI 10.1016/j.gcb.2009.05.009
Torruellas C, 2014, WORLD J GASTROENTERO, V20, P11684, DOI 10.3748/wjg.v20.i33.11684
Trepo E, 2014, HEPATOLOGY, V59, P2170, DOI 10.1002/hep.26767
Ueno A, 2012, NAT PROTOC, V7, P771, DOI 10.1038/nprot.2012.014
Verrill C, 2009, ADDICTION, V104, P768, DOI 10.1111/j.1360-0443.2009.02521.x
Vuittonet CL, 2014, AM J HEALTH-SYST PH, V71, P1265, DOI 10.2146/ajhp140028
WANG Y, 2013, PLOS ONE, V2013
Williams MJ, 2014, GASTROENTEROLOGY, V146, P349, DOI 10.1053/j.gastro.2013.11.034
Wood MJ, 2008, BLOOD, V111, P4456, DOI 10.1182/blood-2007-11-122374
Zeng T, 2013, EUR J GASTROEN HEPAT, V25, P1183, DOI 10.1097/MEG.0b013e3283612ff1
Zintzaras E, 2006, HEPATOLOGY, V43, P352, DOI 10.1002/hep.21023
NR 101
TC 66
Z9 73
U1 4
U2 39
PU THIEME MEDICAL PUBL INC
PI NEW YORK
PA 333 SEVENTH AVE, NEW YORK, NY 10001 USA
SN 0272-8087
EI 1098-8971
J9 SEMIN LIVER DIS
JI Semin. Liver Dis.
PD MAY
PY 2015
VL 35
IS 2
BP 146
EP 156
DI 10.1055/s-0035-1550054
PG 11
WC Gastroenterology & Hepatology
WE Science Citation Index Expanded (SCI-EXPANDED)
SC Gastroenterology & Hepatology
GA CH9PM
UT WOS:000354368100006
PM 25974900
DA 2022-04-16
ER
PT J
AU Wang, YL
Lv, HY
Zhang, Q
AF Wang, Y. L.
Lv, H. Y.
Zhang, Q.
TI Effect of flavonoid compounds extracted from Iris species in prevention
of carbon tetrachloride-induced liver fibrosis in rats
SO GENETICS AND MOLECULAR RESEARCH
LA English
DT Article
DE CCl4; Flavonoid compounds; Liver fibrosis
ID CIRRHOSIS; DISEASE; CELLS; MICE
AB We investigated the effect of flavonoid compounds extracted from species of genus Iris L. on carbon tetrachloride (CCl4)-induced rat liver fibrosis. Thirty Sprague-Dawley rats were randomly divided into normal control group, liver fibrosis model group, and drug treatment group (N = 10 each). Next, 0.2 mL/100 g CCl4 was subcutaneously injected for 6 weeks in both model and treatment rats to gen…
C1 [Wang, Y. L.; Lv, H. Y.; Zhang, Q.] Shantou Univ, Coll Med, Affiliated Hosp 1, Dept Pharm, Shantou, Peoples R China.
RP Wang, YL (通讯作者)，Shantou Univ, Coll Med, Affiliated Hosp 1, Dept Pharm, Shantou, Peoples R China.
EM YaLiwang1982@163.com
CR Cengiz M, 2014, DIGESTION, V90, P35, DOI 10.1159/000365415
Chavez-Santoscoy RA, 2014, BRIT J NUTR, V112, P886, DOI 10.1017/S0007114514001536
Chien SC, 2014, SCI WORLD J, DOI 10.1155/2014/217525
Daddam JR, 2014, INTERDISCIP SCI, V6, P167, DOI 10.1007/s12539-012-0197-7
Dong M, 2013, MOL MED REP, V7, P1919, DOI 10.3892/mmr.2013.1443
Feher J, 2012, CURR PHARM BIOTECHNO, V13, P210, DOI 10.2174/138920112798868818
Fu XB, 2014, PHARMACOL BIOCHEM BE, V126, P122, DOI 10.1016/j.pbb.2014.09.005
Kessoku T, 2014, WORLD J GASTROENTERO, V20, P10108, DOI 10.3748/wjg.v20.i29.10108
Li JF, 2014, INT J INFECT DIS, V27, P49, DOI 10.1016/j.ijid.2014.07.003
Li WT, 2014, INDIAN J PHARMACOL, V46, P216, DOI 10.4103/0253-7613.129323
Mehta RR, 2013, CLIN EXP METASTAS, V30, P855, DOI 10.1007/s10585-013-9585-6
Mokdad AA, 2014, BMC MED, V12, DOI 10.1186/s12916-014-0145-y
Park HY, 2013, FOOD CHEM, V139, P231, DOI 10.1016/j.foodchem.2013.01.044
Qin DM, 2013, IRAN RED CRESCENT ME, V15, DOI 10.5812/ircmj.10908
Sak Katrin, 2014, Pharmacogn Rev, V8, P122, DOI 10.4103/0973-7847.134247
Sankari SL, 2014, J PHARM BIOALLIED SC, V6, P26, DOI 10.4103/0975-7406.137256
Wang ZC, 2014, ASIAN PAC J TROP MED, V7, P576, DOI 10.1016/S1995-7645(14)60097-3
Xu B, 2014, J GASTROENTEROL HEPA
Zhang LJ, 2014, CHIN J INTEGR MED, V20, P516, DOI 10.1007/s11655-014-1862-y
Zhang Y, 2014, INT J ARTIF ORGANS, V37, P133, DOI 10.5301/ijao.5000284
NR 20
TC 3
Z9 3
U1 0
U2 9
PU FUNPEC-EDITORA
PI RIBEIRAO PRETO
PA RUA FLORIANO PEIXOTO 2444, ALTO DA BOA VISTA, RIBEIRAO PRETO, SP 00000,
BRAZIL
SN 1676-5680
J9 GENET MOL RES
JI Genet. Mol. Res.
PY 2015
VL 14
IS 3
BP 10973
EP 10979
DI 10.4238/2015.September.21.9
PG 7
WC Biochemistry & Molecular Biology; Genetics & Heredity
WE Science Citation Index Expanded (SCI-EXPANDED)
SC Biochemistry & Molecular Biology; Genetics & Heredity
GA CS9OX
UT WOS:000362421700056
PM 26400326
OA Bronze
DA 2022-04-16
ER
PT J
AU Par, A
Vincze, A
Par, G
AF Par Alajos
Vincze Aron
Par Gabriella
TI Non-invasive diagnostic methods of fibrosis in chronic hepatitis C virus
infection: their role in treatment indication, follow-up and assessment
of prognosis
SO ORVOSI HETILAP
LA Hungarian
DT Review
DE hepatitis C virus; fibrosis; non-invasive assessment; treatment;
follow-up; prognosis; serum biomarkers; elastography
ID SUSTAINED VIROLOGICAL RESPONSE; LIVER FIBROSIS; ESOPHAGEAL-VARICES;
TRANSIENT ELASTOGRAPHY; PORTAL-HYPERTENSION; COST-EFFECTIVENESS; SPLEEN
STIFFNESS; CIRRHOSIS; OUTCOMES; MULTICENTER
AB Chronic hepatitis C virus infection associated with necroinflammation predisposes to liver fibrosis and cirrhosis, which lead to severe end-stage complications. Staging of fibrosis is of basic importance for the indication of antiviral treatment, for monitoring the response and predicting the prognosis of patients with hepatitis C virus related liver disease. Since liver biopsy, the, gold stan…
C1 [Par Alajos; Vincze Aron; Par Gabriella] Univ Pecs, Klin Kozpont, Altalanos Orvostud Kar, Belgyogyaszati Klin 1, Pecs, Hungary.
RP Par, A (通讯作者)，Ifjusag U 13, H-7624 Pecs, Hungary.
EM par.alajos@pte.hu
RI Vincze, Aron/J-6724-2019; Vincze, Aron/A-7048-2011
OI Vincze, Aron/0000-0003-2217-7686;
CR Armstrong MJ, 2013, POSTGRAD MED J, V89, P685, DOI 10.1136/postgradmedj-2012-131640
Berzigotti A, 2013, GASTROENTEROLOGY, V144, P102, DOI 10.1053/j.gastro.2012.10.001
Bosch J, 2006, J HEPATOL, V45, P174, DOI 10.1016/j.jhep.2006.06.002
Boursier J, 2012, HEPATOLOGY, V55, P58, DOI 10.1002/hep.24654
Calvaruso V, 2012, J HEPATOL, V56, pS409, DOI 10.1016/S0168-8278(12)61058-7
Castera L, 2012, GASTROENTEROLOGY, V142, P1293, DOI 10.1053/j.gastro.2012.02.017
Castera L, 2012, J HEPATOL, V56, P696, DOI 10.1016/j.jhep.2011.07.005
Castera L, 2010, J HEPATOL, V52, P191, DOI 10.1016/j.jhep.2009.11.008
Coffin PO, 2012, CLIN INFECT DIS, V54, P1259, DOI 10.1093/cid/cis011
Colecchia A, 2012, GASTROENTEROLOGY, V143, P646, DOI 10.1053/j.gastro.2012.05.035
Colvin HM, 2010, HEPATITIS AND LIVER CANCER: A NATIONAL STRATEGY FOR PREVENTION AND CONTROL OF HEPATITIS B AND C, P1
D'Ambrosio R, 2012, HEPATOLOGY, V56, P532, DOI 10.1002/hep.25606
Feier D, 2013, J GASTROINTEST LIVER, V22, P283
Fernandez-Rodriguez CM, 2010, AM J GASTROENTEROL, V105, P2164, DOI 10.1038/ajg.2010.294
Friedrich-Rust M, 2012, J VIRAL HEPATITIS, V19, pE212, DOI 10.1111/j.1365-2893.2011.01537.x
Gabor Horvath, 2011, Orvosi Hetilap, V152, P860, DOI 10.1556/OH.2011.29094
Galvin Z., 2013, FALK S 191 LOND OCT, V191
GarciaTsao G, 1997, HEPATOLOGY, V26, P927
Giannini EG, 2006, AM J GASTROENTEROL, V101, P2511, DOI 10.1111/j.1572-0241.2006.00874.x
Hezode C, 2011, ALIMENT PHARM THER, V34, P656, DOI 10.1111/j.1365-2036.2011.04765.x
Huwart L, 2008, GASTROENTEROLOGY, V135, P32, DOI 10.1053/j.gastro.2008.03.076
Kazemi F, 2006, J HEPATOL, V45, P230, DOI 10.1016/j.jhep.2006.04.006
Lavanchy D, 2011, CLIN MICROBIOL INFEC, V17, P107, DOI 10.1111/j.1469-0691.2010.03432.x
Martinez SM, 2012, PLOS ONE, V7, DOI 10.1371/journal.pone.0047715
Mutimer D, 2014, J HEPATOL, V60, P392, DOI 10.1016/j.jhep.2013.11.003
Papastergiou V, 2012, ANN GASTROENTEROL, V25, P218
Par Alajos, 2010, Orvosi Hetilap, V151, P1951, DOI 10.1556/OH.2010.28978
Par G., 2011, Clinical and Experimental Medical Journal, V5, P101
Par G., 2014, Z GASTOENTEROL, V52, pA50, DOI [10.1055/s-0034-1376110., DOI 10.1055/S-0034-1376110]
Par G., 2013, Z GASTROENTEROL, V51, pA52
Poynard T, 2013, J HEPATOL, V59, P675, DOI 10.1016/j.jhep.2013.05.015
Sebastiani G, 2014, WORLD J GASTROENTERO, V20, P11033, DOI 10.3748/wjg.v20.i32.11033
Sebastiani G, 2010, J HEPATOL, V53, P630, DOI 10.1016/j.jhep.2010.04.019
Sebastiani G, 2009, HEPATOLOGY, V49, P1821, DOI 10.1002/hep.22859
Smith Bryce D., 2012, Morbidity and Mortality Weekly Report, V61, P1
Sporea I, 2013, ULTRASOUND MED BIOL, V39, P1933, DOI 10.1016/j.ultrasmedbio.2013.05.003
Tsochatzis EA, 2014, HEPATOLOGY, V60, P832, DOI 10.1002/hep.27296
Vergniol J, 2011, GASTROENTEROLOGY, V140, P1970, DOI 10.1053/j.gastro.2011.02.058
Wai CT, 2003, HEPATOLOGY, V38, P518, DOI 10.1053/jhep.2003.50346
WHO, 2014, GLOBAL STATUS REPORT ON VIOLENCE PREVENTION 2014, P1
Yano M, 1996, HEPATOLOGY, V23, P1334, DOI 10.1053/jhep.1996.v23.pm0008675148
Yousef M., 2013, OPEN J GASTROENTEROL, V3, P107, DOI DOI 10.4236/ojgas.2013.32018
Zsuzsa Schaff, 2011, Orvosi Hetilap, V152, P856, DOI 10.1556/OH.2011.29126
NR 43
TC 2
Z9 2
U1 0
U2 6
PU AKADEMIAI KIADO ZRT
PI BUDAPEST
PA BUDAFOKI UT 187-189-A-3, H-1117 BUDAPEST, HUNGARY
SN 0030-6002
EI 1788-6120
J9 ORVOSI HETILAP
JI Orvosi Hetilap
PD MAY
PY 2015
VL 156
IS 21
BP 855
EP 861
DI 10.1556/650.2015.30173
PG 7
WC Medicine, General & Internal
WE Science Citation Index Expanded (SCI-EXPANDED)
SC General & Internal Medicine
GA CI2YP
UT WOS:000354614500005
PM 26038993
OA Green Accepted
DA 2022-04-16
ER
PT J
AU Kim, JH
Kim, MN
Han, KH
Kim, SU
AF Kim, Jun Hyung
Kim, Mi Na
Han, Kwang-Hyub
Kim, Seung Up
TI Clinical application of transient elastography in patients with chronic
viral hepatitis receiving antiviral treatment
SO LIVER INTERNATIONAL
LA English
DT Review
DE antiviral treatment; chronic hepatitis B; chronic hepatitis C;
fibroscan; hepatitis B virus; hepatitis C virus; liver stiffness;
transient elastography
ID LIVER STIFFNESS MEASUREMENT; SUSTAINED VIROLOGICAL RESPONSE; B-VIRUS
INFECTION; HEPATOCELLULAR-CARCINOMA; PEGYLATED INTERFERON-ALPHA-2B;
NONINVASIVE ASSESSMENT; RISK-ASSESSMENT; C PATIENTS; LONGITUDINAL
ASSESSMENT; PEGINTERFERON ALPHA-2A
AB Accurate evaluation of the degree of liver fibrosis in patients with chronic liver diseases (CLD) is crucial, as liver fibrosis is important in determining the prognosis of liver diseases. Currently, liver biopsy (LB) is considered the gold standard for staging liver fibrosis or cirrhosis. However, utilization of LB in clinical practice is often limited because of its invasive nature, sampling…
C1 [Kim, Jun Hyung; Kim, Mi Na; Han, Kwang-Hyub; Kim, Seung Up] Yonsei Univ, Coll Med, Dept Internal Med, Seoul 120752, South Korea.
[Kim, Mi Na; Han, Kwang-Hyub; Kim, Seung Up] Yonsei Univ, Coll Med, Inst Gastroenterol, Seoul 120752, South Korea.
[Kim, Mi Na; Han, Kwang-Hyub; Kim, Seung Up] Liver Cirrhosis Clin Res Ctr, Seoul, South Korea.
RP Kim, SU (通讯作者)，Yonsei Univ, Coll Med, Dept Internal Med, 50 Yonsei Ro, Seoul 120752, South Korea.
EM ksukorea@yuhs.ac
OI Han, Kwang-Hyub/0000-0003-3960-6539; Kim, Seung Up/0000-0002-9658-8050
FU Liver Cirrhosis Clinical Research Center; Ministry of Health and
Welfare, Republic of KoreaMinistry of Health & Welfare, Republic of
Korea [HI10C2020]
FX This study was supported by the Liver Cirrhosis Clinical Research
Center, in part by a grant from the Korea Healthcare technology R & D
project, Ministry of Health and Welfare, Republic of Korea (no.
HI10C2020). The funders had no role in study design, data collection and
analysis, decision to publishor preparation of the manuscript. The
funding does not alter our adherence to journal policies on sharing data
and materials.
CR Andersen ES, 2011, SCAND J GASTROENTERO, V46, P760, DOI 10.3109/00365521.2011.565068
Andersen ES, 2011, EUR J GASTROEN HEPAT, V23, P41, DOI 10.1097/MEG.0b013e328341b891
Arena U, 2008, GUT, V57, P1288, DOI 10.1136/gut.2008.149708
Arima Y, 2010, HEPATOL RES, V40, P383, DOI 10.1111/j.1872-034X.2009.00618.x
Asselah T, 2014, LIVER INT, V34, P60, DOI 10.1111/liv.12424
Benyon RC, 2000, GUT, V46, P443, DOI 10.1136/gut.46.4.443
Bonis PAL, 2001, NEW ENGL J MED, V344, P452, DOI 10.1056/NEJM200102083440610
Casado JL, 2013, J VIRAL HEPATITIS, V20, P829, DOI 10.1111/jvh.12108
Castera L, 2008, J HEPATOL, V48, P835, DOI 10.1016/j.jhep.2008.02.008
Chan HLY, 2009, J VIRAL HEPATITIS, V16, P36, DOI 10.1111/j.1365-2893.2008.01037.x
Chang TT, 2010, HEPATOLOGY, V52, P886, DOI 10.1002/hep.23785
Chemello L, 1996, ANN INTERN MED, V124, P1058, DOI 10.7326/0003-4819-124-12-199606150-00005
Chen YC, 2012, J VIRAL HEPATITIS, V19, P138, DOI 10.1111/j.1365-2893.2011.01450.x
D'Ambrosio R, 2013, J HEPATOL, V59, P251, DOI 10.1016/j.jhep.2013.03.013
Dalgard O, 2004, HEPATOLOGY, V40, P1260, DOI 10.1002/hep.20467
desLedinghen V, 2012, J HEPATOL, V56, P833
Dienstag JL, 1999, NEW ENGL J MED, V341, P1256, DOI 10.1056/NEJM199910213411702
Dienstag JL, 2003, GASTROENTEROLOGY, V124, P105, DOI 10.1053/gast.2003.50013
El-Serag HB, 2004, GASTROENTEROLOGY, V127, pS27, DOI 10.1053/j.gastro.2004.09.013
Enomoto M, 2010, HEPATOL RES, V40, P853, DOI 10.1111/j.1872-034X.2010.00687.x
FATTOVICH G, 1995, HEPATOLOGY, V21, P77
Foucher J, 2006, GUT, V55, P403, DOI 10.1136/gut.2005.069153
Fraquelli M, 2007, GUT, V56, P968, DOI 10.1136/gut.2006.111302
Fried MW, 2002, NEW ENGL J MED, V347, P975, DOI 10.1056/NEJMoa020047
Fung J, 2011, J VIRAL HEPATITIS, V18, pE200, DOI 10.1111/j.1365-2893.2010.01428.x
Furusyo N, 2008, J GASTROEN HEPATOL, V23, P1094, DOI 10.1111/j.1440-1746.2008.05319.x
Ganne-Carrie N, 2006, HEPATOLOGY, V44, P1511, DOI 10.1002/hep.21420
Graham CS, 2001, CLIN INFECT DIS, V33, P562, DOI 10.1086/321909
Hezode C, 2011, ALIMENT PHARM THER, V34, P656, DOI 10.1111/j.1365-2036.2011.04765.x
Hopper I, 2012, EUR J HEART FAIL, V14, P621, DOI 10.1093/eurjhf/hfs044
Hung CH, 2006, ANTIVIR THER, V11, P483
ISHAK K, 1995, J HEPATOL, V22, P696, DOI 10.1016/0168-8278(95)80226-6
Jang JW, 2009, KOREAN J HEPATOL S6, V15, P40
Jung KS, 2011, HEPATOLOGY, V53, P885, DOI 10.1002/hep.24121
Kaplan MM, 1997, ANN INTERN MED, V126, P682, DOI 10.7326/0003-4819-126-9-199705010-00002
Kazemi F, 2006, J HEPATOL, V45, P230, DOI 10.1016/j.jhep.2006.04.006
Kim BK, 2013, LIVER INT, V33, P180, DOI 10.1111/liv.12020
Kim BK, 2013, WORLD J GASTROENTERO, V19, P1890, DOI 10.3748/wjg.v19.i12.1890
Kim BK, 2010, AM J GASTROENTEROL, V105, P1382, DOI 10.1038/ajg.2009.750
Kim DY, 2013, ONCOTARGETS THER, V6, P1463, DOI 10.2147/OTT.S51986
Kim DY, 2009, DIGEST DIS SCI, V54, P1758, DOI 10.1007/s10620-008-0541-2
Kim MN, 2014, LIVER INT, V34, P1216, DOI 10.1111/liv.12377
Kim MN, 2014, J CLIN GASTROENTEROL, V48, P272, DOI 10.1097/MCG.0b013e31829a7247
Kim MY, 2011, J HEPATOL, V55, P1004, DOI 10.1016/j.jhep.2011.02.012
Kim SU, 2012, PLOS ONE, V7, DOI 10.1371/journal.pone.0036676
Kim SU, 2010, HEPATOL INT, V4, P673, DOI 10.1007/s12072-010-9201-7
Lee HW, 2014, AM J GASTROENTEROL, V109, P1241, DOI 10.1038/ajg.2014.157
Lim SG, 2011, HEPATO-GASTROENTEROL, V58, P539
Lin CL, 2007, HEPATOLOGY, V45, P1193, DOI 10.1002/hep.21585
Lindsay KL, 2001, HEPATOLOGY, V34, P395, DOI 10.1053/jhep.2001.26371
Lok ASF, 2009, GASTROEN CLIN BIOL, V33, P911, DOI 10.1016/j.gcb.2009.06.001
Maimone S, 2009, J VIRAL HEPATITIS, V16, P769, DOI 10.1111/j.1365-2893.2009.01120.x
Marcellin P, 2009, LIVER INT, V29, P242, DOI 10.1111/j.1478-3231.2008.01802.x
Martinez SM, 2012, PLOS ONE, V7, DOI 10.1371/journal.pone.0047715
Masuzaki R, 2009, HEPATOLOGY, V49, P1954, DOI 10.1002/hep.22870
Millonig G, 2008, HEPATOLOGY, V48, P1718, DOI 10.1002/hep.22577
Millonig G, 2010, J HEPATOL, V52, P206, DOI 10.1016/j.jhep.2009.11.018
Ogawa E, 2011, HEPATOL RES, V41, P1178, DOI 10.1111/j.1872-034X.2011.00869.x
Ogawa E, 2009, ANTIVIR RES, V83, P127, DOI 10.1016/j.antiviral.2009.04.002
OKA H, 1990, HEPATOLOGY, V12, P680, DOI 10.1002/hep.1840120411
Oliveri F, 2008, WORLD J GASTROENTERO, V14, P6154, DOI 10.3748/wjg.14.6154
Osakabe K, 2011, J GASTROENTEROL, V46, P1324, DOI 10.1007/s00535-011-0444-4
Papatheodoridis G, 2012, J HEPATOL, V57, P167, DOI 10.1016/j.jhep.2012.02.010
Papatheodoridis GV, 2012, J HEPATOL, V57, P196, DOI 10.1016/j.jhep.2011.11.030
Parkin DM, 2005, CA-CANCER J CLIN, V55, P74, DOI 10.3322/canjclin.55.2.74
Poynard T, 2002, GASTROENTEROLOGY, V122, P1303, DOI 10.1053/gast.2002.33023
Pungpapong S, 2007, MAYO CLIN PROC, V82, P967, DOI 10.4065/82.8.967
Ryder SD, 2004, GUT, V53, P451, DOI 10.1136/gut.2003.021691
Sandrin L, 2003, ULTRASOUND MED BIOL, V29, P1705, DOI 10.1016/j.ultrasmedbio.2003.07.001
Shiffman ML, 1997, HEPATOLOGY, V26, P780, DOI 10.1002/hep.510260335
Shiratori Y, 2000, ANN INTERN MED, V132, P517, DOI 10.7326/0003-4819-132-7-200004040-00002
Sirli R, 2014, MED ULTRASON, V16, P119, DOI 10.11152/mu.201.3.2066.162.rs1is2
Soto B, 1997, J HEPATOL, V26, P1, DOI 10.1016/S0168-8278(97)80001-3
Stasi C, 2013, DIGEST LIVER DIS, V45, P840, DOI 10.1016/j.dld.2013.03.023
Strader DB, 2004, HEPATOLOGY, V39, P1147, DOI 10.1002/hep.20119
Vergniol J, 2009, J VIRAL HEPATITIS, V16, P132, DOI [10.1111/j.1365-2893.2008.01055.x, 10.1111/j.1365-2893.2008.01050.x]
Vergniol J, 2014, HEPATOLOGY, V60, P65, DOI 10.1002/hep.27069
Vergniol J, 2011, GASTROENTEROLOGY, V140, P1970, DOI 10.1053/j.gastro.2011.02.058
Wang HM, 2013, LIVER INT, V33, P756, DOI 10.1111/liv.12118
Wang JH, 2010, J GASTROEN HEPATOL, V25, P964, DOI 10.1111/j.1440-1746.2009.06194.x
Wanless IR, 2000, ARCH PATHOL LAB MED, V124, P1599
Wong GLH, 2014, J HEPATOL, V60, P339, DOI 10.1016/j.jhep.2013.09.029
Wong GLH, 2013, J GASTROEN HEPATOL, V28, P1842, DOI 10.1111/jgh.12327
Wong Grace Lai-Hung, 2013, Ann Hepatol, V12, P570
Wong GLH, 2011, ANTIVIR THER, V16, P165, DOI 10.3851/IMP1726
Wong VWS, 2012, AM J GASTROENTEROL, V107, P1862, DOI 10.1038/ajg.2012.331
Wright TL, 2006, AM J GASTROENTEROL, V101, pS1, DOI 10.1111/j.1572-0241.2006.00469.x
Zeuzem S, 2000, NEW ENGL J MED, V343, P1666, DOI 10.1056/NEJM200012073432301
NR 88
TC 52
Z9 58
U1 0
U2 8
PU WILEY
PI HOBOKEN
PA 111 RIVER ST, HOBOKEN 07030-5774, NJ USA
SN 1478-3223
EI 1478-3231
J9 LIVER INT
JI Liver Int.
PD APR
PY 2015
VL 35
IS 4
BP 1103
EP 1115
DI 10.1111/liv.12628
PG 13
WC Gastroenterology & Hepatology
WE Science Citation Index Expanded (SCI-EXPANDED)
SC Gastroenterology & Hepatology
GA CD5TN
UT WOS:000351151100001
PM 24976523
OA Bronze
DA 2022-04-16
ER
PT J
AU Zhang, ZL
Zhang, F
Lu, Y
Zheng, SZ
AF Zhang, Zili
Zhang, Feng
Lu, Yin
Zheng, Shizhong
TI Update on implications and mechanisms of angiogenesis in liver fibrosis
SO HEPATOLOGY RESEARCH
LA English
DT Review
DE angiogenesis; endothelial cells; hepatic stellate cells; liver fibrosis
ID ENDOTHELIAL GROWTH-FACTOR; HEPATIC STELLATE CELLS; HEMATOPOIETIC
STEM-CELLS; RAT-LIVER; KUPFFER CELLS; PROANGIOGENIC CYTOKINES;
CARBON-TETRACHLORIDE; VEGF RECEPTOR-2; GENE-EXPRESSION; HYPOXIA
AB Liver fibrosis occurs as a compensatory response to the process of tissue repair in a wide range of chronic liver injures. It is characterized by excessive deposition of extracellular matrix in liver tissues. As the pathogenesis progresses without effective management, it will lead to formation of liver fiber nodules and disruption of normal liver structure and function, finally culminating in…
C1 [Zhang, Zili; Zhang, Feng; Lu, Yin; Zheng, Shizhong] Nanjing Univ Chinese Med, Dept Pharmacol, Coll Pharm, Nanjing 210023, Jiangsu, Peoples R China.
[Zhang, Feng; Lu, Yin; Zheng, Shizhong] Nanjing Univ Chinese Med, Jiangsu Key Lab Pharmacol & Safety Evaluat Chines, Nanjing 210023, Jiangsu, Peoples R China.
RP Zheng, SZ (通讯作者)，Nanjing Univ Chinese Med, Dept Pharmacol, Coll Pharm, 138 Xianlin Ave, Nanjing 210023, Jiangsu, Peoples R China.
EM nytws@163.com
FU National Natural Science Foundation of ChinaNational Natural Science
Foundation of China (NSFC) [81270514, 30873424]; Doctoral Discipline
Foundation of the Ministry of Education of ChinaMinistry of Education,
China [20103237110010]; Project for Supporting Jiangsu Provincial
Talents in Six Fields [2009-B-010]; "Eleven-Five" National Science and
Technology supporting Program [2008BAI51B02]
FX FINANCIAL SUPPORT WAS received from the National Natural Science
Foundation of China (81270514, 30873424), the Doctoral Discipline
Foundation of the Ministry of Education of China (20103237110010), the
Project for Supporting Jiangsu Provincial Talents in Six Fields
(2009-B-010) and the "Eleven-Five" National Science and Technology
supporting Program (2008BAI51B02).
CR Ahn GO, 2014, P NATL ACAD SCI USA, V111, P2698, DOI 10.1073/pnas.1320243111
Aleffi S, 2005, HEPATOLOGY, V42, P1339, DOI 10.1002/hep.20965
Andrae J, 2008, GENE DEV, V22, P1276, DOI 10.1101/gad.1653708
[Anonymous], 2011, EXPERT REV PROTEOMIC, V8, P559, DOI 10.1586/epr.11.57
Armulik A, 2011, DEV CELL, V21, P193, DOI 10.1016/j.devcel.2011.07.001
Asahara T, 1997, SCIENCE, V275, P964, DOI 10.1126/science.275.5302.964
Baeck C, 2014, HEPATOLOGY, V59, P1060, DOI 10.1002/hep.26783
Behdani Mahdi, 2012, Adv Biomed Res, V1, P34, DOI 10.4103/2277-9175.100126
Benedito R, 2013, EXP CELL RES, V319, P1281, DOI 10.1016/j.yexcr.2013.01.010
Bilzer M, 2006, LIVER INT, V26, P1175, DOI 10.1111/j.1478-3231.2006.01342.x
Blancher C, 2000, CANCER RES, V60, P7106
Blois SM, 2014, ANGIOGENESIS, V17, P119, DOI 10.1007/s10456-013-9382-5
Burganova G R, 2012, Eksp Klin Gastroenterol, P91
Cales P, 2009, GASTROEN CLIN BIOL, V33, P958, DOI 10.1016/j.gcb.2009.07.020
Carmeliet P, 2011, NATURE, V473, P298, DOI 10.1038/nature10144
Chen Li, 2011, Nan Fang Yi Ke Da Xue Xue Bao, V31, P830
Choi SS, 2010, J BIOL CHEM, V285, P36551, DOI 10.1074/jbc.M110.168542
Choi SS, 2009, AM J PHYSIOL-GASTR L, V297, pG1093, DOI 10.1152/ajpgi.00292.2009
Chor JSY, 2009, J GASTROEN HEPATOL, V24, P853, DOI 10.1111/j.1440-1746.2008.05720.x
Coch L, 2014, HEPATOLOGY, V60, P633, DOI 10.1002/hep.26995
Coulon S, 2011, LIVER INT, V31, P146, DOI 10.1111/j.1478-3231.2010.02369.x
Czaja AJ, 2014, WORLD J GASTROENTERO, V20, P2515, DOI 10.3748/wjg.v20.i10.2515
di Bonzo LV, 2009, HISTOL HISTOPATHOL, V24, P1323, DOI 10.14670/HH-24.1323
Downward J, 2004, SEMIN CELL DEV BIOL, V15, P177, DOI 10.1016/j.semcdb.2004.01.002
Duffield JS, 2005, J CLIN INVEST, V115, P56, DOI 10.1172/JCI200522675
Ehlings J, 2014, GUT, V10, P1
Fedele Anthony O, 2002, Mol Interv, V2, P229, DOI 10.1124/mi.2.4.229
Fernandez M, 2009, J HEPATOL, V50, P604, DOI 10.1016/j.jhep.2008.12.011
Ferrara N, 2010, CYTOKINE GROWTH F R, V21, P21, DOI 10.1016/j.cytogfr.2009.11.003
Francavilla C, 2009, SEMIN CANCER BIOL, V19, P298, DOI 10.1016/j.semcancer.2009.05.004
Friedman SL, 2008, GASTROENTEROLOGY, V134, P1655, DOI 10.1053/j.gastro.2008.03.003
Friedman SL, 2010, NAT REV GASTRO HEPAT, V7, P425, DOI 10.1038/nrgastro.2010.97
Gaos W, 2013, ANN RHEUM DIS, V72, P1080
Geenen ILA, 2015, J TISSUE ENG REGEN M, V9, P564, DOI 10.1002/term.1642
Goudar RK, 2008, CURR ONCOL REP, V10, P277, DOI 10.1007/s11912-008-0043-6
Greaves NS, 2013, J DERMATOL SCI, V72, P206, DOI 10.1016/j.jdermsci.2013.07.008
Greenberg JI, 2008, NATURE, V456, P809, DOI 10.1038/nature07424
Handa Priya, 2013, Ann Hepatol, V13, P152
Hellerbrand C, 2013, PFLUG ARCH EUR J PHY, V465, P775, DOI 10.1007/s00424-012-1209-5
Hernandez-Gea V, 2011, ANNU REV PATHOL-MECH, V6, P425, DOI 10.1146/annurev-pathol-011110-130246
Heymann Felix, 2009, Inflammation & Allergy Drug Targets, V8, P307
Hironaka K, 2000, BIOCHEM BIOPH RES CO, V267, P290, DOI 10.1006/bbrc.1999.1910
Holmqvist K, 2004, J BIOL CHEM, V279, P22267, DOI 10.1074/jbc.M312729200
Hu JH, 2014, SCIENCE, V343, P416, DOI 10.1126/science.1244880
Kang CM, 2009, PROG BIOCHEM BIOPHYS, V36, P1267, DOI 10.3724/SP.J.1206.2009.00095
Kawaratani H, 2013, MEDIAT INFLAMM, V2013, DOI 10.1155/2013/495156
Kimura H, 2004, HEPATOL RES, V29, P51, DOI 10.1016/j.hepres.2004.02.004
Kin M, 2000, INT J ONCOL, V16, P375
King KY, 2011, NAT REV IMMUNOL, V11, P685, DOI 10.1038/nri3062
Kocabayoglu Peri, 2013, Front Biosci (Schol Ed), V5, P217
Koczy-Baron E, 2014, POSTEP HIG MED DOSW, V68, P57, DOI 10.5604/17322693.1086360
Kohler C, 2004, HEPATOLOGY, V39, P1056, DOI 10.1002/hep.20156
Kong DS, 2013, BIOMED PHARMACOTHER, V67, P246, DOI 10.1016/j.biopha.2012.10.002
Konisti S, 2012, NAT REV RHEUMATOL, V8, P153, DOI 10.1038/nrrheum.2011.205
Korah TE, 2013, WORLD J HEPATOL, V5, P74, DOI 10.4254/wjh.v5.i2.74
Kulkarni M, 2014, BIOMATERIALS, V35, P2001, DOI 10.1016/j.biomaterials.2013.11.003
Lade A, 2014, CURR OPIN ONCOL, V26, P100, DOI 10.1097/CCO.0000000000000042
Lee JS, 2007, HEPATOLOGY, V45, P817, DOI 10.1002/hep.21564
Lemos QT, 2010, MEM I OSWALDO CRUZ, V105, P611, DOI 10.1590/S0074-02762010000500002
Lerner-Natoli Mireille, 2011, Biologie Aujourd hui, V205, P33, DOI 10.1051/jbio/2011004
Li H, 2012, DIGEST LIVER DIS, V44, P328, DOI 10.1016/j.dld.2011.11.005
Liang XW, 2014, CURR MED CHEM, V21, P894, DOI 10.2174/09298673113206660264
Lis JL, 2009, FRONT BIOSCI, V14, P3094
Lis L, 2012, LIVER INT, V32, P1093
Liu ZG, 2014, J CANCER RES CLIN, V140, P525, DOI 10.1007/s00432-013-1534-x
Lius C, 2010, LAB INVEST, V90, P1805
Majumder S, 2013, EUR J PHARMACOL, V705, P86, DOI 10.1016/j.ejphar.2013.02.026
Markovic N, 2009, AM J PHYSIOL-GASTR L, V297, pG1066, DOI 10.1152/ajpgi.00278.2009
Matsumoto T, 2005, EMBO J, V24, P2342, DOI 10.1038/sj.emboj.7600709
Mayer G, 2011, NEPHROL DIAL TRANSPL, V26, P1132, DOI 10.1093/ndt/gfq832
McLeod DS, 2012, INVEST OPHTH VIS SCI, V53, P7912, DOI 10.1167/iovs.12-10140
Meissner M, 2011, J INVEST DERMATOL, V131, P1356, DOI 10.1038/jid.2011.46
Mejias M, 2009, HEPATOLOGY, V49, P1245, DOI 10.1002/hep.22758
Middleton K, 2014, CRIT REV ONCOL HEMAT, V89, P129, DOI 10.1016/j.critrevonc.2013.08.004
Minutolo A, 2014, PLOS ONE, V9, DOI 10.1371/journal.pone.0092343
Moeller BJ, 2007, CANCER METAST REV, V26, P241, DOI 10.1007/s10555-007-9056-0
Moon JO, 2009, AM J PHYSIOL-GASTR L, V296, pG582, DOI 10.1152/ajpgi.90368.2008
Nagasaki T, 2014, BRIT J CANCER, V110, P469, DOI 10.1038/bjc.2013.748
Nakamura T, 2012, EUR J CLIN INVEST, V42, P717, DOI 10.1111/j.1365-2362.2011.02637.x
Naldini Antonella, 2005, Current Drug Targets - Inflammation and Allergy, V4, P3, DOI 10.2174/1568010053622830
Namisaki Tadashi, 2010, J Angiogenes Res, V2, P16, DOI 10.1186/2040-2384-2-16
Ndubuizu OI, 2010, BRAIN RES, V1366, P101, DOI 10.1016/j.brainres.2010.09.064
Nijjar SS, 2002, AM J PATHOL, V160, P1695, DOI 10.1016/S0002-9440(10)61116-9
Nold-Petry CA, 2014, J IMMUNOL, V192, P589, DOI 10.4049/jimmunol.1202802
Notas G, 2009, CLIN IMMUNOL, V130, P16, DOI 10.1016/j.clim.2008.08.008
Novo E, 2007, AM J PATHOL, V170, P1942, DOI 10.2353/ajpath.2007.060887
Park O, 2009, HEPATOLOGY, V49, P1683, DOI 10.1002/hep.22813
Pinzani M, 2004, DIGEST LIVER DIS, V36, P231, DOI 10.1016/j.dld.2004.01.003
Pircher A, 2014, ONCOLOGY-BASEL, V86, P46, DOI 10.1159/000356871
Popov Y, 2009, HEPATOLOGY, V50, P1294, DOI 10.1002/hep.23123
Pu Kai-Ming T., 2013, Yale Journal of Biology and Medicine, V86, P537
Raja R, 2014, ONCOGENE, V33, P2053, DOI 10.1038/onc.2013.171
Ribatti D, 2011, INT J DEV BIOL, V55, P261, DOI 10.1387/ijdb.103167dr
Rinne ML, 2013, EXPERT OPIN EMERG DR, V18, P137, DOI 10.1517/14728214.2013.794784
Rosmorduc O, 2010, SEMIN LIVER DIS, V30, P258, DOI 10.1055/s-0030-1255355
Rustgi VK, 2008, HEPATOLOGY, V48, p890A, DOI 10.1002/hep.22451
Sakaida Isao, 2011, Rinsho Byori, V59, P1092
Sakamoto M, 2013, J GASTROEN HEPATOL, V28, P168, DOI 10.1111/j.1440-1746.2012.07238.x
Salcedo X, 2005, HEPATOLOGY, V42, P696, DOI 10.1002/hep.20828
Sanz-Cameno P, 2010, J ONCOL, V2010, DOI 10.1155/2010/272170
Sayns O, 2014, J PEDIAT ENDOCRINOL, V27, P1
Scharf VE, 2013, AM J VET RES, V74, P771, DOI 10.2460/ajvr.74.5.771
Shuh M, 2013, OCHSNER J, V13, P119
Sozzani S, 2005, CYTOKINE GROWTH F R, V16, P581, DOI 10.1016/j.cytogfr.2005.04.008
Sozzani S, 2007, TRENDS IMMUNOL, V28, P385, DOI 10.1016/j.it.2007.07.006
Stanculets N, 2011, REV MED CHIR SOC MED, V117, P880
Stauffer JK, 2012, HEPATOLOGY, V56, P1567, DOI 10.1002/hep.25674
Strieter RM, 2006, EUR J CANCER, V42, P768, DOI 10.1016/j.ejca.2006.01.006
Sugimoto H, 2003, J BIOL CHEM, V278, P12605, DOI 10.1074/jbc.C300012200
Suns XJ, 2010, J INT ONCOL, V37, P95
Tackes F, 2012, FIBROGENESIS TISSUE, V5, P27
Takahara Y, 2006, WORLD J GASTROENTERO, V12, P6473, DOI 10.3748/wjg.v12.i40.6473
Takakura Nobuyuki, 2008, Rinsho Ketsueki, V49, P1451
Talghini Shahla, 2013, Pak J Biol Sci, V16, P1046
Tan PHS, 2014, TISSUE ENG PT A, V20, P1758, DOI [10.1089/ten.tea.2013.0245, 10.1089/ten.TEA.2013.0245]
Taniguchi E, 2006, GASTROENTEROLOGY, V130, P521, DOI 10.1053/j.gastro.2005.10.050
Taura K, 2008, GASTROENTEROLOGY, V135, P1729, DOI 10.1053/j.gastro.2008.07.065
Tessneer KL, 2014, ARTERIOSCL THROM VAS, V34, P331, DOI 10.1161/ATVBAHA.113.302586
Thabut D, 2010, J HEPATOL, V53, P976, DOI 10.1016/j.jhep.2010.07.004
Thomas JL, 2013, CELL MOL LIFE SCI, V70, P1779, DOI 10.1007/s00018-013-1312-6
Tojima H, 2012, HEPATOL INT, V6, P620, DOI 10.1007/s12072-011-9301-z
Tsolaki E, 2014, BLOOD CELL MOL DIS, V53, P124, DOI 10.1016/j.bcmd.2014.05.003
Tugues S, 2005, GASTROENTEROLOGY, V129, P1686, DOI 10.1053/j.gastro.2005.09.006
Tus J, 2014, BIOMED RES INT, V2014
Vespasiani-Gentilucci U, 2011, J INTERF CYTOK RES, V31, P207, DOI 10.1089/jir.2010.0040
von Tell D, 2006, EXP CELL RES, V312, P623, DOI 10.1016/j.yexcr.2005.10.019
Walker EJ, 2012, STROKE, V43, P1925, DOI 10.1161/STROKEAHA.111.647982
Wang JH, 2009, GASTROENTEROLOGY, V137, P713, DOI 10.1053/j.gastro.2009.04.011
Wang Ruisi, 2014, Gastroenterology, V147, P533, DOI 10.1053/j.gastro.2014.06.015
Wang Y, 2010, J HEPATOL, V53, P132, DOI 10.1016/j.jhep.2010.02.027
Wang YQ, 2000, HEPATOLOGY, V32, P980, DOI 10.1053/jhep.2000.18658
Witek RP, 2009, GASTROENTEROLOGY, V136, P320, DOI 10.1053/j.gastro.2008.09.066
Yang L, 2014, GASTROENTEROLOGY, V146, P1339, DOI 10.1053/j.gastro.2014.01.061
Yans X., 2010, ACTA BIOPHYSICA SINI, V26, P180
Ye JP, 2008, J APPL PHYSIOL, V105, P1687, DOI 10.1152/japplphysiol.zdg-8233-vpcomm.2008a
Zadeh ES, 2013, J HEPATOL, V59, P131, DOI 10.1016/j.jhep.2013.02.007
Zhan Y, 2006, TRANSPL P, V38, P3082, DOI 10.1016/j.transproceed.2006.08.132
Zhang F, 2013, CELL MOL LIFE SCI, V70, P259, DOI 10.1007/s00018-012-1046-x
Zhang ZL, 2014, EXP THER MED, V7, P543, DOI 10.3892/etm.2014.1476
Zhao X, 2011, ADV DRUG DELIVER REV, V63, P610, DOI 10.1016/j.addr.2010.11.001
Zimmermann Henning W., 2011, Inflammation & Allergy Drug Targets, V10, P509
NR 141
TC 31
Z9 37
U1 1
U2 28
PU WILEY
PI HOBOKEN
PA 111 RIVER ST, HOBOKEN 07030-5774, NJ USA
SN 1386-6346
EI 1872-034X
J9 HEPATOL RES
JI Hepatol. Res.
PD FEB
PY 2015
VL 45
IS 2
BP 162
EP 178
DI 10.1111/hepr.12415
PG 17
WC Gastroenterology & Hepatology
WE Science Citation Index Expanded (SCI-EXPANDED)
SC Gastroenterology & Hepatology
GA CA5EE
UT WOS:000348930300005
PM 25196587
OA Bronze
DA 2022-04-16
ER
PT J
AU Zhang, YP
Zhao, Q
Tao, YZ
Niu, XR
Rui, L
AF Zhang, Y. P.
Zhao, Q.
Tao, Y. Z.
Niu, X. R.
Rui, L.
TI Relationships between transient elastography values and liver fibrosis
in chronic liver disease patients with normal or mildly abnormal
aminotransferase levels
SO GENETICS AND MOLECULAR RESEARCH
LA English
DT Article
DE Chronic liver disease; Liver biopsy; Liver fibrosis; Transient
elastography
ID CHRONIC HEPATITIS-C; STIFFNESS MEASUREMENT; PORTAL-HYPERTENSION;
NONINVASIVE ASSESSMENT; CIRRHOSIS; DIAGNOSIS; VIRUS; TRANSPLANTATION;
PERFORMANCE; FIBROTEST
AB This study aimed to evaluate relationships between transient elastography values and liver fibrosis in chronic liver disease patients with normal or mildly abnormal aminotransferase levels. Fifty-six patients were enrolled in the study. Transient elastography and liver biopsy were performed on the same day, and the fibrosis was staged based on the Scheuer scoring system. Liver stiffness was me…
C1 [Zhang, Y. P.; Zhao, Q.; Tao, Y. Z.; Rui, L.] Peoples Hosp Xinjiang Uygur Autonomous Reg, Liver Dis Ctr, Xinjiang, Peoples R China.
[Niu, X. R.] Peoples Hosp Xinjiang Uygur Autonomous Reg, Surg ICU, Xinjiang, Peoples R China.
RP Rui, L (通讯作者)，Peoples Hosp Xinjiang Uygur Autonomous Reg, Liver Dis Ctr, Xinjiang, Peoples R China.
EM xinhosptial@163.com
CR Arena U, 2008, GUT, V57, P1288, DOI 10.1136/gut.2008.149708
Calvaruso V, 2013, HEPAT MON, V13, DOI 10.5812/hepatmon.7176
Carrion JA, 2006, LIVER TRANSPLANT, V12, P1791, DOI 10.1002/lt.20857
Castera L, 2005, GASTROENTEROLOGY, V128, P343, DOI 10.1053/j.gastro.2004.11.018
Castera L, 2008, DIABETES METAB, V34, P674, DOI 10.1016/S1262-3636(08)74603-2
Castera L, 2008, J HEPATOL, V48, P835, DOI 10.1016/j.jhep.2008.02.008
Castera L, 2011, HEPATOL INT, V5, P625, DOI 10.1007/s12072-010-9240-0
Chen YP, 2012, DIGEST LIVER DIS, V44, P61, DOI 10.1016/j.dld.2011.08.004
de Ledinghen V, 2008, GASTROEN CLIN BIOL, V32, P58, DOI 10.1016/S0399-8320(08)73994-0
de Ledinghen V, 2013, ALIMENT PHARM THER, V37, P979, DOI 10.1111/apt.12307
de Ledinghen V, 2006, JAIDS-J ACQ IMM DEF, V41, P175
Feier D, 2013, J GASTROINTEST LIVER, V22, P283
Ferraioli G, 2013, WORLD J GASTROENTERO, V19, P49, DOI 10.3748/wjg.v19.i1.49
Foucher J, 2006, GUT, V55, P403, DOI 10.1136/gut.2005.069153
Fraquelli M, 2007, GUT, V56, P968, DOI 10.1136/gut.2006.111302
Fraquelli M, 2011, J HEPATOL, V54, P621, DOI 10.1016/j.jhep.2010.07.017
Ganne-Carrie N, 2006, HEPATOLOGY, V44, P1511, DOI 10.1002/hep.21420
Kazemi F, 2006, J HEPATOL, V45, P230, DOI 10.1016/j.jhep.2006.04.006
Lemoine M, 2008, ALIMENT PHARM THER, V28, P1102, DOI 10.1111/j.1365-2036.2008.03825.x
Rigamonti C, 2008, GUT, V57, P821, DOI 10.1136/gut.2007.135046
Rockey DC, 2008, GASTROENTEROLOGY, V134, P8, DOI 10.1053/j.gastro.2007.11.053
Sandrin L, 2003, ULTRASOUND MED BIOL, V29, P1705, DOI 10.1016/j.ultrasmedbio.2003.07.001
Shaheen AAM, 2007, AM J GASTROENTEROL, V102, P2589, DOI 10.1111/j.1572-0241.2007.01466.x
Stebbing J, 2010, J CLIN GASTROENTEROL, V44, P214, DOI 10.1097/MCG.0b013e3181b4af1f
Takeda T, 2006, WORLD J GASTROENTERO, V12, P7768, DOI 10.3748/wjg.v12.i48.7768
Tsochatzis EA, 2011, J HEPATOL, V54, P650, DOI 10.1016/j.jhep.2010.07.033
Vizzutti F, 2007, HEPATOLOGY, V45, P1290, DOI 10.1002/hep.21665
Ziol M, 2005, HEPATOLOGY, V41, P48, DOI 10.1002/hep.20506
NR 28
TC 1
Z9 1
U1 0
U2 1
PU FUNPEC-EDITORA
PI RIBEIRAO PRETO
PA RUA FLORIANO PEIXOTO 2444, ALTO DA BOA VISTA, RIBEIRAO PRETO, SP 00000,
BRAZIL
SN 1676-5680
J9 GENET MOL RES
JI Genet. Mol. Res.
PY 2015
VL 14
IS 4
BP 18172
EP 18180
DI 10.4238/2015.December.23.4
PG 9
WC Biochemistry & Molecular Biology; Genetics & Heredity
WE Science Citation Index Expanded (SCI-EXPANDED)
SC Biochemistry & Molecular Biology; Genetics & Heredity
GA DF8DN
UT WOS:000371587400092
PM 26782464
OA Bronze
DA 2022-04-16
ER
PT J
AU Li, ZM
Sun, JH
Yang, XM
AF Li, Zhiming
Sun, Jihong
Yang, Xiaoming
TI Recent Advances in Molecular Magnetic Resonance Imaging of Liver
Fibrosis
SO BIOMED RESEARCH INTERNATIONAL
LA English
DT Article
ID INTRAVOXEL INCOHERENT MOTION; HEPATIC STELLATE CELLS; CONTRAST AGENT;
DIFFUSION; MRI; ELASTOGRAPHY; PERFUSION; COLLAGEN; RAT; MECHANISMS
AB Liver fibrosis is a life-threatening disease with high morbidity and mortality owing to its diverse causes. Liver biopsy, as the current gold standard for diagnosing and staging liver fibrosis, has a number of limitations, including sample variability, relatively high cost, an invasive nature, and the potential of complications. Most importantly, in clinical practice, patients often reject add…
C1 [Li, Zhiming; Sun, Jihong; Yang, Xiaoming] Zhejiang Univ, Sir Run Run Shaw Hosp, Sch Med, Dept Radiol, Hangzhou 310016, Zhejiang, Peoples R China.
[Yang, Xiaoming] Univ Washington, Sch Med, Dept Radiol, Image Guided Biomol Intervent Res, Seattle, WA 98109 USA.
RP Yang, XM (通讯作者)，Zhejiang Univ, Sir Run Run Shaw Hosp, Sch Med, Dept Radiol, Hangzhou 310016, Zhejiang, Peoples R China.
EM xmyang@u.washington.edu
RI Sun, Jihong/AGN-2573-2022
FU Program for National Science and Technology Major Project of China
[2013ZX10002004-001-005]; National Basic Research Program of China (973
Program)National Basic Research Program of China [2014CB744505];
NIHUnited States Department of Health & Human ServicesNational
Institutes of Health (NIH) - USA [RO1EBO12467]; Qianjiang Talent Program
of Zhejiang Province in China [2012-R10027]; Scientific Research
Foundation of the Health Bureau of Zhejiang Province in China
[WKJ2012-2-030]; Fundamental Research Funds for the Central
UniversitiesFundamental Research Funds for the Central Universities
[2012QNA-7037]; SRF
FX This study was supported by Program for National Science and Technology
Major Project of China (2013ZX10002004-001-005), National Basic Research
Program of China (973 Program, 2014CB744505), NIH RO1EBO12467 Grant,
Qianjiang Talent Program of Zhejiang Province in China (2012-R10027),
Scientific Research Foundation of the Health Bureau of Zhejiang Province
in China (WKJ2012-2-030), Fundamental Research Funds for the Central
Universities (2012QNA-7037) and SRF for ROCS, SEM.
CR Allkemper T, 2014, RADIOLOGY, V271, P408, DOI 10.1148/radiol.13130342
Bakan AA, 2012, EUR RADIOL, V22, P682, DOI 10.1007/s00330-011-2295-z
Bedossa P, 2003, J PATHOL, V200, P504, DOI 10.1002/path.1397
Brenner David A, 2009, Trans Am Clin Climatol Assoc, V120, P361
Bulte JWM, 2014, NANOMED-NANOTECHNOL, V10, P1385, DOI 10.1016/j.nano.2014.05.001
Burtea Carmen, 2008, V185, P135, DOI 10.1007/978-3-540-72718-7_7
Caravan P, 2007, ANGEW CHEM INT EDIT, V46, P8171, DOI 10.1002/anie.200700700
Caravan P, 2013, AM J RESP CELL MOL, V49, P1120, DOI 10.1165/rcmb.2013-0039OC
Chen BB, 2012, EUR RADIOL, V22, P171, DOI 10.1007/s00330-011-2249-5
Chen JH, 1999, HEPATO-GASTROENTEROL, V46, P2872
Chiaradia M, 2011, CLIN RES HEPATOL GAS, V35, P539, DOI 10.1016/j.clinre.2011.05.001
Chow AM, 2013, INVEST RADIOL, V48, P46, DOI 10.1097/RLI.0b013e3182749c0b
Dijkgraaf I, 2009, FRONT BIOSCI-LANDMRK, V14, P887, DOI 10.2741/3284
Dodig M, 2007, AM J PHYSIOL-GASTR L, V293, pG154, DOI 10.1152/ajpgi.00432.2006
Ehling J, 2013, HEPATOLOGY, V58, P1517, DOI 10.1002/hep.26326
Ellis EL, 2012, J HEPATOL, V56, P1171, DOI 10.1016/j.jhep.2011.09.024
Faria SC, 2009, RADIOGRAPHICS, V29, P1615, DOI 10.1148/rg.296095512
Friedman SL, 2008, PHYSIOL REV, V88, P125, DOI 10.1152/physrev.00013.2007
Fuchs BC, 2013, J HEPATOL, V59, P992, DOI 10.1016/j.jhep.2013.06.026
Goodman ZD, 2007, J HEPATOL, V47, P598, DOI 10.1016/j.jhep.2007.07.006
Gressner AM, 2006, J CELL MOL MED, V10, P76, DOI 10.1111/j.1582-4934.2006.tb00292.x
Guo JY, 2003, J MAGN RESON IMAGING, V18, P321, DOI 10.1002/jmri.10404
Hagiwara M, 2008, RADIOLOGY, V246, P926, DOI 10.1148/radiol.2463070077
Hayashi H, 2011, AM J PHYSIOL-GASTR L, V300, pG729, DOI 10.1152/ajpgi.00013.2011
Helm PA, 2008, RADIOLOGY, V247, P788, DOI 10.1148/radiol.2473070975
Hernandez-Gea V, 2011, ANNU REV PATHOL-MECH, V6, P425, DOI 10.1146/annurev-pathol-011110-130246
Huang GC, 2011, J CELL MOL MED, V15, P1087, DOI 10.1111/j.1582-4934.2010.01072.x
Huwart L, 2008, GASTROENTEROLOGY, V135, P32, DOI 10.1053/j.gastro.2008.03.076
Kircher MF, 2012, RADIOLOGY, V263, P633, DOI 10.1148/radiol.12102394
LEBIHAN D, 1988, RADIOLOGY, V168, P497, DOI 10.1148/radiology.168.2.3393671
LEBIHAN D, 1989, MAGNET RESON MED, V10, P324
Leporq B., 2014, J MAGNETIC RESONANCE
Luciani A, 2008, RADIOLOGY, V249, P891, DOI 10.1148/radiol.2493080080
Makowski MR, 2011, NAT MED, V17, P383, DOI 10.1038/nm.2310
Mallat A, 2013, AM J PHYSIOL-CELL PH, V305, pC789, DOI 10.1152/ajpcell.00230.2013
Mankoff DA, 2007, J NUCL MED, V48, p18N
Modo M. M. J., 2007, J NUCL MED, V48, P2087, DOI DOI 10.2967/JNUMED.107.045369
Mormone E, 2011, CHEM-BIOL INTERACT, V193, P225, DOI 10.1016/j.cbi.2011.07.001
NEUBAUER K, 1995, GASTROENTEROLOGY, V108, P1124, DOI 10.1016/0016-5085(95)90211-2
Novo E, 2014, ARCH BIOCHEM BIOPHYS, V548, P20, DOI 10.1016/j.abb.2014.02.015
Pandharipande PV, 2005, RADIOLOGY, V234, P661, DOI 10.1148/radiol.2343031362
Pellicoro A, 2012, FIBROGENESIS TISSUE, V5, DOI 10.1186/1755-1536-5-S1-S26
Phinikaridou A, 2012, AM J PHYSIOL-HEART C, V303, pH1397, DOI 10.1152/ajpheart.00583.2012
Pilch J, 2006, P NATL ACAD SCI USA, V103, P2800, DOI 10.1073/pnas.0511219103
Polasek M, 2012, J HEPATOL, V57, P549, DOI 10.1016/j.jhep.2012.04.035
Povero D, 2010, HISTOL HISTOPATHOL, V25, P1075, DOI 10.14670/HH-25.1075
Ramachandran P, 2012, QJM-INT J MED, V105, P813, DOI 10.1093/qjmed/hcs069
Rosenkrantz AB, 2012, RADIOLOGY, V262, P136, DOI 10.1148/radiol.11111043
Sandrasegaran K, 2009, AM J ROENTGENOL, V193, P1556, DOI 10.2214/AJR.09.2436
Sharma P, 2014, INDIAN J GASTROENTER, V33, P445, DOI 10.1007/s12664-014-0491-x
Sporea I, 2012, EUR J RADIOL, V81, P4112, DOI 10.1016/j.ejrad.2012.08.018
Tan MQ, 2010, BIOMACROMOLECULES, V11, P754, DOI 10.1021/bm901352v
Thng CH, 2010, WORLD J GASTROENTERO, V16, P1598, DOI 10.3748/wjg.v16.i13.1598
Vithanarachchi Sashiprabha M, 2012, Curr Mol Imaging, V1, P12
von Bary C, 2011, CIRC-CARDIOVASC IMAG, V4, P147, DOI 10.1161/CIRCIMAGING.109.895607
Wang QB, 2012, HEPATOLOGY, V56, P239, DOI 10.1002/hep.25610
Wang QB, 2011, EUR RADIOL, V21, P1016, DOI 10.1007/s00330-010-1988-z
Wang Yi, 2011, AJR Am J Roentgenol, V196, P553, DOI 10.2214/AJR.10.4580
Wang YXJ, 2014, QUANT IMAGING MED SU, V4, P152, DOI 10.3978/j.issn.2223-4292.2014.04.04
Wang YXJ, 2011, RADIOLOGY, V259, P712, DOI 10.1148/radiol.11101638
Weissleder R, 1999, RADIOLOGY, V212, P609, DOI 10.1148/radiology.212.3.r99se18609
Wynn TA, 2008, J PATHOL, V214, P199, DOI 10.1002/path.2277
Yang XM, 2007, RADIOLOGY, V243, P340, DOI 10.1148/radiol.2432060307
Ye FR, 2008, BIOCONJUGATE CHEM, V19, P2300, DOI 10.1021/bc800211r
Yin M, 2007, CLIN GASTROENTEROL H, V5, P1207, DOI 10.1016/j.cgh.2007.06.012
Yoon JH, 2014, J COMPUT ASSIST TOMO, V38, P110, DOI 10.1097/RCT.0b013e3182a589be
Yuan J., 2013, MED IMAGING TECHNOLO, P565
Zhang YN, 2006, HEPATOLOGY, V44, P612, DOI 10.1002/hep.21315
Zhao F, 2012, EUR RADIOL, V22, P1709, DOI 10.1007/s00330-012-2419-0
Zhou XH, 2000, CHINESE MED J-PEKING, V113, P272
Zhou XY, 2004, J BIOL CHEM, V279, P23996, DOI 10.1074/jbc.M311668200
NR 71
TC 3
Z9 3
U1 2
U2 18
PU HINDAWI LTD
PI LONDON
PA ADAM HOUSE, 3RD FLR, 1 FITZROY SQ, LONDON, W1T 5HF, ENGLAND
SN 2314-6133
EI 2314-6141
J9 BIOMED RES INT
JI Biomed Res. Int.
PY 2015
VL 2015
AR 595467
DI 10.1155/2015/595467
PG 12
WC Biotechnology & Applied Microbiology; Medicine, Research & Experimental
WE Science Citation Index Expanded (SCI-EXPANDED)
SC Biotechnology & Applied Microbiology; Research & Experimental Medicine
GA CF3GY
UT WOS:000352437500001
PM 25874221
OA Green Published, gold, Green Submitted
DA 2022-04-16
ER
PT J
AU Huang, HJ
Wu, TG
Mao, J
Fang, YX
Zhang, JJ
Wu, LH
Zheng, S
Lin, BY
Pan, HY
AF Huang, Haijun
Wu, Tiangang
Mao, Jian
Fang, Yongxing
Zhang, Jiajie
Wu, Lihua
Zheng, Shu
Lin, Biaoyang
Pan, Hongying
TI CHI3L1 Is a Liver-Enriched, Noninvasive Biomarker That Can Be Used to
Stage and Diagnose Substantial Hepatic Fibrosis
SO OMICS-A JOURNAL OF INTEGRATIVE BIOLOGY
LA English
DT Article
ID SERUM YKL-40; MARKERS; VALIDATION; FIBROTEST; DISEASE; CANCER
AB Liver fibrosis is a major disease that is primarily caused by hepatitis virus infections, toxins, and alcohol abuse. Diagnosing and staging liver fibrosis are critical in guiding the treatment of chronic liver diseases, according to several international and Chinese guidelines. Liver biopsy is the gold standard for diagnosing and staging liver fibrosis, but it is invasive and suffers from seve…
C1 [Huang, Haijun; Zhang, Jiajie; Pan, Hongying] Zhejiang Prov Peoples Hosp, Dept Infect Dis, Hangzhou, Zhejiang, Peoples R China.
[Wu, Tiangang; Mao, Jian; Fang, Yongxing; Lin, Biaoyang] Zhejiang Univ, Syst Biol Div, Zhejiang Calif Int Nanosyst Inst ZCNI, Hangzhou 310003, Zhejiang, Peoples R China.
[Wu, Lihua] Zhejiang Univ, Affiliated Hosp 1, State Key Lab Diag & Treatment Infect Dis, Res Ctr Clin Pharm, Hangzhou 310003, Zhejiang, Peoples R China.
[Zheng, Shu; Lin, Biaoyang] Zhejiang Univ, Sch Med, Affiliated Hosp 2, Canc Inst,Key Lab Canc Prevent & Intervent,China, Hangzhou 310003, Zhejiang, Peoples R China.
[Lin, Biaoyang] Univ Washington, Dept Urol, Seattle, WA 98195 USA.
RP Zheng, S (通讯作者)，Zhejiang Univ, Sch Med, Affiliated Hosp 2, Inst Canc, Hangzhou 310003, Zhejiang, Peoples R China.
EM zhengshu@zju.edu.cn; bylin@u.washington.edu; hypanhz@139.com
RI Lin, Biaoyang/AAA-1258-2020
OI Lin, Biaoyang/0000-0002-2189-0407
FU Ministry of Science and Technology of ChinaMinistry of Science and
Technology, China [2012AA022705]
FX This work was supported by grant 2012AA022705 (B.L.) from the Ministry
of Science and Technology of China.
CR Adams LA, 2005, CLIN CHEM, V51, P1867, DOI 10.1373/clinchem.2005.048389
Afdhal NH, 2004, CLIN CHEM, V50, P1299, DOI 10.1373/clinchem.2004.035899
[Anonymous], 2002, Gastroenterology, V123, P2082, DOI 10.1053/gast.2002.1232082
Chao DT, 2014, ALIMENT PHARM THER, V39, P349, DOI 10.1111/apt.12590
Chen DS, 2000, J GASTROEN HEPATOL, V15, P825, DOI 10.1046/j.1440-1746.2000.02322.x
Degos F, 2010, J HEPATOL, V53, P1013, DOI 10.1016/j.jhep.2010.05.035
DELONG ER, 1988, BIOMETRICS, V44, P837, DOI 10.2307/2531595
Dezso Z, 2008, BMC BIOL, V6, DOI 10.1186/1741-7007-6-49
Johansen JS, 2000, J HEPATOL, V32, P911, DOI 10.1016/S0168-8278(00)80095-1
Johansen JS, 1997, SCAND J GASTROENTERO, V32, P582, DOI 10.3109/00365529709025104
Johansen JS, 2006, DAN MED BULL, V53, P172
Krause SW, 1996, J LEUKOCYTE BIOL, V60, P540, DOI 10.1002/jlb.60.4.540
Liao BL, 2013, PLOS ONE, V8, DOI 10.1371/journal.pone.0078672
Libreros S, 2013, IMMUNOL RES, V57, P99, DOI 10.1007/s12026-013-8459-y
Motola Daniel L, 2014, Curr Pathobiol Rep, V2, P245
Nojgaard C, 2003, J HEPATOL, V39, P179, DOI 10.1016/S0168-8278(03)00184-3
Papatheodoridis GV, 2009, J HEPATOL, V51, P226, DOI 10.1016/j.jhep.2009.02.017
Pellicoro A, 2014, NAT REV IMMUNOL, V14, P181, DOI 10.1038/nri3623
Poynard T, 2012, J HEPATOL, V57, P541, DOI 10.1016/j.jhep.2012.04.025
Rath T, 2011, SCAND J GASTROENTERO, V46, P1369, DOI 10.3109/00365521.2011.613949
Rossi E, 2003, CLIN CHEM, V49, P450, DOI 10.1373/49.3.450
Rossi Enrico, 2007, Clin Biochem Rev, V28, P3
Tran A, 2000, EUR J GASTROEN HEPAT, V12, P989, DOI 10.1097/00042737-200012090-00004
Xu Jun, 2003, Zhonghua Gan Zang Bing Za Zhi, V11, P11
NR 24
TC 26
Z9 31
U1 1
U2 16
PU MARY ANN LIEBERT, INC
PI NEW ROCHELLE
PA 140 HUGUENOT STREET, 3RD FL, NEW ROCHELLE, NY 10801 USA
SN 1536-2310
EI 1557-8100
J9 OMICS
JI OMICS
PD JUN 1
PY 2015
VL 19
IS 6
BP 339
EP 345
DI 10.1089/omi.2015.0037
PG 7
WC Biotechnology & Applied Microbiology; Genetics & Heredity
WE Science Citation Index Expanded (SCI-EXPANDED)
SC Biotechnology & Applied Microbiology; Genetics & Heredity
GA CU9OK
UT WOS:000363873700003
PM 26415140
OA Green Published
DA 2022-04-16
ER
PT J
AU Kim, KH
Sung, HJ
Lee, WR
An, HJ
Kim, JY
Pak, SC
Han, SM
Park, KK
AF Kim, Kyung-Hyun
Sung, Hyun-Jung
Lee, Woo-Ram
An, Hyun-Jin
Kim, Jung-Yeon
Pak, Sok Cheon
Han, Sang-Mi
Park, Kwan-Kyu
TI Effects of Melittin Treatment in Cholangitis and Biliary Fibrosis in a
Model of Xenobiotic-Induced Cholestasis in Mice
SO TOXINS
LA English
DT Article
DE cholangiopathy; melittin; DDC-fed mice
ID NECROSIS-FACTOR-ALPHA; INDUCED LIVER-INJURY; INFLAMMATORY RESPONSES;
GROWTH-FACTOR; BEE VENOM; CELLS; CHOLANGIOCYTES; REGENERATION;
HEPATOCYTES; EXPRESSION
AB Cholangiopathy is a chronic immune-mediated disease of the liver, which is characterized by cholangitis, ductular reaction and biliary-type hepatic fibrosis. There is no proven medical therapy that changes the course of the disease. In previous studies, melittin was known for attenuation of hepatic injury, inflammation and hepatic fibrosis. This study investigated whether melittin provides inh…
C1 [Kim, Kyung-Hyun; Sung, Hyun-Jung; Lee, Woo-Ram; An, Hyun-Jin; Kim, Jung-Yeon; Park, Kwan-Kyu] Catholic Univ Daegu, Dept Pathol, Coll Med, Daegu 705718, South Korea.
[Pak, Sok Cheon] Charles Sturt Univ, Sch Biomed Sci, Bathurst, NSW 2795, Australia.
[Han, Sang-Mi] RDA, Dept Agr Biol, Natl Acad Agr Sci, Jeonju Si 55365, Jeollabuk Do, South Korea.
RP Park, KK (通讯作者)，Catholic Univ Daegu, Dept Pathol, Coll Med, 3056-6,Daemyung 4 Dong, Daegu 705718, South Korea.
EM khkim1@cu.ac.kr; ewingsar@gmail.com; woolamee@cu.ac.kr;
sangmih@korea.kr; kjy1118@cu.ac.kr; spak@csu.edu.au; sangmih@korea.kr;
kkpark@cu.ac.kr
FU National Research Foundation of Korea Grant - Korean Government
[NRF-2014R1A1A2008955]
FX This work was supported by the National Research Foundation of Korea
Grant funded by the Korean Government (NRF-2014R1A1A2008955).
CR Adams DH, 2002, FRONT BIOSCI-LANDMRK, V7, pE276
Alvaro D, 2004, J HEPATOL, V41, P905, DOI 10.1016/j.jhep.2004.08.022
Alvaro D, 2007, GASTROENTEROLOGY, V132, P415, DOI 10.1053/j.gastro.2006.07.023
Aoki CA, 2005, AUTOIMMUN REV, V4, P137, DOI 10.1016/j.autrev.2004.09.003
Aron JH, 2009, SEMIN IMMUNOPATHOL, V31, P383, DOI 10.1007/s00281-009-0154-7
Beuers U, 2009, J HEPATOL, V51, P237, DOI 10.1016/j.jhep.2009.04.009
BURRA P, 1992, GUT, V33, P268, DOI 10.1136/gut.33.2.268
DEMPSEY CE, 1990, BIOCHIM BIOPHYS ACTA, V1031, P143, DOI 10.1016/0304-4157(90)90006-X
Fickert P, 2007, AM J PATHOL, V171, P525, DOI 10.2353/ajpath.2007.061133
Friedman SL, 2008, GASTROENTEROLOGY, V134, P1655, DOI 10.1053/j.gastro.2008.03.003
Glaser SS, 2009, EXPERT REV MOL MED, V11, DOI 10.1017/S1462399409000994
HABERMAN.E, 1972, SCIENCE, V177, P314, DOI 10.1126/science.177.4046.314
HIDER RC, 1988, ENDEAVOUR, V12, P60, DOI 10.1016/0160-9327(88)90082-8
Hsieh CS, 2001, J PEDIATR SURG, V36, P1623, DOI 10.1053/jpsu.2001.27933
Jang HS, 2005, J ETHNOPHARMACOL, V99, P157, DOI 10.1016/j.jep.2005.02.026
Johnston DE, 1999, AM FAM PHYSICIAN, V59, P2223
Lazaridis KN, 2004, GASTROENTEROLOGY, V127, P1565, DOI 10.1053/j.gastro.2004.08.006
Lee WR, 2014, J INVEST DERMATOL, V134, P1922, DOI 10.1038/jid.2014.75
LeSage G, 2001, LIVER, V21, P73, DOI 10.1034/j.1600-0676.2001.021002073.x
Mair M, 2010, GASTROENTEROLOGY, V138, P2499, DOI 10.1053/j.gastro.2010.02.049
Marchesini G, 2001, DIABETES, V50, P1844, DOI 10.2337/diabetes.50.8.1844
Meindl-Beinker NM, 2008, J GASTROEN HEPATOL, V23, pS122, DOI 10.1111/j.1440-1746.2007.05297.x
MILANI S, 1990, GASTROENTEROLOGY, V98, P175, DOI 10.1016/0016-5085(90)91307-R
Osterreicher CH, 2012, EXPERT OPIN DRUG MET, V8, P571, DOI 10.1517/17425255.2012.674511
Park JH, 2011, EXP BIOL MED, V236, P1306, DOI 10.1258/ebm.2011.011127
Park JH, 2010, ARCH PHARM RES, V33, P215, DOI 10.1007/s12272-010-0205-6
PATEL T, 1995, HEPATOLOGY, V21, P1725, DOI 10.1002/hep.1840210635
Penz-Osterreicher M, 2011, BEST PRACT RES CL GA, V25, P245, DOI 10.1016/j.bpg.2011.02.001
Peters M G, 1998, Clin Liver Dis, V2, P235, DOI 10.1016/S1089-3261(05)70005-2
Pratt JP, 2005, IN VITRO CELL DEV-AN, V41, P349, DOI 10.1007/s11626-005-0007-1
Raghuraman H, 2007, BIOSCIENCE REP, V27, P189, DOI 10.1007/s10540-006-9030-z
Richardson MM, 2007, GASTROENTEROLOGY, V133, P80, DOI 10.1053/j.gastro.2007.05.012
Sedlaczek N, 2001, AM J PATHOL, V158, P1239, DOI 10.1016/S0002-9440(10)64074-6
Sell S, 1998, HEPATOLOGY, V27, P317, DOI 10.1002/hep.510270202
Son DJ, 2006, J PHARMACOL EXP THER, V317, P627, DOI 10.1124/jpet.105.095901
Taub R, 2004, NAT REV MOL CELL BIO, V5, P836, DOI 10.1038/nrm1489
Theise ND, 2000, HEPATOLOGY, V31, P235, DOI 10.1002/hep.510310135
Wang H, 2011, INT J BIOL SCI, V7, P536, DOI 10.7150/ijbs.7.536
Yin M, 1999, GASTROENTEROLOGY, V117, P942, DOI 10.1016/S0016-5085(99)70354-9
Zatloukal K, 2004, J PATHOL, V204, P367, DOI 10.1002/path.1649
NR 40
TC 14
Z9 16
U1 2
U2 12
PU MDPI
PI BASEL
PA ST ALBAN-ANLAGE 66, CH-4052 BASEL, SWITZERLAND
EI 2072-6651
J9 TOXINS
JI Toxins
PD SEP
PY 2015
VL 7
IS 9
BP 3372
EP 3387
DI 10.3390/toxins7093372
PG 16
WC Food Science & Technology; Toxicology
WE Science Citation Index Expanded (SCI-EXPANDED)
SC Food Science & Technology; Toxicology
GA CS0OU
UT WOS:000361762200001
PM 26308055
OA Green Submitted, gold, Green Published
DA 2022-04-16
ER
PT J
AU Jaroszewicz, J
Flisiak-Jackiewicz, M
Lebensztejn, D
Flisiak, R
AF Jaroszewicz, Jerzy
Flisiak-Jackiewicz, Marta
Lebensztejn, Dariusz
Flisiak, Robert
TI Current drugs in early development for treating hepatitis C
virus-related hepatic fibrosis
SO EXPERT OPINION ON INVESTIGATIONAL DRUGS
LA English
DT Review
DE antifibrotic therapy; fibrosis; hepatitis C virus; inflammation; liver
ID INTERFERON-ALPHA-2B PLUS RIBAVIRIN; SUSTAINED VIROLOGICAL RESPONSE;
SIMPLE NONINVASIVE INDEX; ADVANCED LIVER FIBROSIS; DIAGNOSTIC-ACCURACY;
STELLATE CELLS; INFECTED PATIENTS; RANDOMIZED-TRIAL; FREE STRATEGIES;
NATURAL-KILLER
AB Introduction: More than 100 million people worldwide are infected with hepatitis C virus (HCV), which is responsible for chronic liver disease accompanied by progressive fibrosis of hepatic tissue, often leading to liver cirrhosis. Novel therapeutic options are able to clear the virus in almost all diagnosed patients. However, even after successful treatment, hepatic fibrosis may persist in ma…
Areas covered: In this review, the authors look at drugs in early development for the treatment of HCV-related hepatic fibrosis. Their mechanism of action is based on the inhibition of hepatic inflammation, the modulation of cellular sources of extracellular matrix (ECM), the stimulation of ECM degradation and prevention of collagen crosslinking. Importantly, significant antifibrotic effects have…
Expert opinion: Successful future therapy is likely to be based on sequential administration of drugs leading initially to HCV clearance, followed by treatment for the possible reversal of liver fibrosis. The primary consideration with clinical trials carried out in patients with advanced liver disease is safety. Indeed, the evaluation of anti-fibrotic therapy depends on reliable noninvasive tech…
C1 [Jaroszewicz, Jerzy; Flisiak, Robert] Med Univ Bialystok, Dept Infect Dis & Hepatol, PL-15540 Bialystok, Poland.
[Flisiak-Jackiewicz, Marta; Lebensztejn, Dariusz] Med Univ Bialystok, Dept Pediat Gastroenterol & Allergol, PL-15274 Bialystok, Poland.
RP Flisiak, R (通讯作者)，Med Univ Bialystok, Dept Infect Dis & Hepatol, Zurawia, Poland.
EM robert.flisiak@umb.edu.pl
RI Lebensztejn, Dariusz/AAE-3166-2020; Flisiak-Jackiewicz,
Marta/U-9368-2018; Flisiak, Robert/S-5356-2018
OI Flisiak-Jackiewicz, Marta/0000-0001-5157-8708; Flisiak,
Robert/0000-0003-3394-1635; Jaroszewicz, Jerzy/0000-0003-0139-4753
CR Adams LA, 2005, CLIN CHEM, V51, P1867, DOI 10.1373/clinchem.2005.048389
Afdhal N, 2015, J HEPATOL, V62, pS269, DOI 10.1016/S0168-8278(15)30167-7
Afdhal N, 2014, NEW ENGL J MED, V370, P1483, DOI 10.1056/NEJMoa1316366
Akhtar E, 2015, LIVER INT, V35, P30, DOI 10.1111/liv.12576
[Anonymous], 2014, EASL RECOMMENDATIONS
[Anonymous], 2014, AASLD IDSA RECOMMEND
Aoyama T, 2012, HEPATOLOGY, V56, P2316, DOI 10.1002/hep.25938
Armendariz-Borunda J, 2006, GUT, V55, P1663, DOI 10.1136/gut.2006.107136
Bamber J, 2013, ULTRASCHALL MED, V34, P169, DOI 10.1055/s-0033-1335205
Barreyro FJ, 2015, LIVER INT, V35, P953, DOI 10.1111/liv.12570
Barron L, 2011, AM J PHYSIOL-GASTR L, V300, pG723, DOI 10.1152/ajpgi.00414.2010
Barry-Hamilton V, 2010, NAT MED, V16, P1009, DOI 10.1038/nm.2208
Batista MN, 2015, ARCH VIROL, V160, P399, DOI 10.1007/s00705-014-2302-1
Berenguer M, 2013, J HEPATOL, V58, P1028, DOI 10.1016/j.jhep.2012.12.014
Bonder A, 2014, CURR GASTROENTEROL R, V16, P1
Cales P, 2005, HEPATOLOGY, V42, P1373, DOI 10.1002/hep.20935
Cales P, 2014, HEPATOLOGY, V60, p423A
Calvaruso V, 2014, LIVER INT, V34, P85, DOI 10.1111/liv.12395
Canbay A, 2004, J PHARMACOL EXP THER, V308, P1191, DOI 10.1124/jpet.103.060129
Castera L, 2005, GASTROENTEROLOGY, V128, P343, DOI 10.1053/j.gastro.2004.11.018
Castera L, 2012, GASTROENTEROLOGY, V142, P1293, DOI 10.1053/j.gastro.2012.02.017
Colmenero J, 2009, AM J PHYSIOL-GASTR L, V297, pG726, DOI 10.1152/ajpgi.00162.2009
Crespo G, 2012, J HEPATOL, V57, P281, DOI 10.1016/j.jhep.2012.03.016
Degos F, 2010, J HEPATOL, V53, P1013, DOI 10.1016/j.jhep.2010.05.035
Feld JJ, 2014, SEMIN LIVER DIS, V34, P37, DOI 10.1055/s-0034-1371009
Ferraioli G, 2012, HEPATOLOGY, V56, P2125, DOI 10.1002/hep.25936
Flores-Contreras L, 2014, BMC GASTROENTEROL, V14, DOI 10.1186/1471-230X-14-131
Freedman ND, 2011, ALIMENT PHARM THER, V33, P127, DOI 10.1111/j.1365-2036.2010.04503.x
Friedman SL, 2008, GASTROENTEROLOGY, V134, P1655, DOI 10.1053/j.gastro.2008.03.003
Gao B, 2013, BBA-MOL BASIS DIS, V1832, P1061, DOI 10.1016/j.bbadis.2012.09.008
Gentile I, 2014, EXPERT REV ANTI-INFE, V12, P763, DOI 10.1586/14787210.2014.929497
Gentile I, 2013, HEPAT MON, V13, DOI 10.5812/hepatmon.8352
Goh GBB, 2014, HEPATOLOGY, V60, P661, DOI 10.1002/hep.27054
Golden-Mason L, 2013, IMMUNOL REV, V255, P68, DOI 10.1111/imr.12090
Gonzalez Humberto C, 2013, Curr Gastroenterol Rep, V15, P307, DOI 10.1007/s11894-012-0307-z
Gordon S, 2010, IMMUNITY, V32, P593, DOI 10.1016/j.immuni.2010.05.007
Hammerich L, 2014, CLIN EXP GASTROENTER, V7, P297, DOI 10.2147/CEG.S43737
Haseltine EL, 2015, J VIRAL HEPAT
Hatzakis A, 2015, J VIRAL HEPATITIS, V22, P26, DOI 10.1111/jvh.12351
Henderson NC, 2013, NAT MED, V19, P1617, DOI 10.1038/nm.3282
Hsu SJ, 2014, HEPATOLOGY
Ikenaga N, 2013, J HEPATOL S1, V58, P243
Ishiwatari H, 2013, GUT, V62, P1328, DOI 10.1136/gutjnl-2011-301746
Islam S, 2005, SCAND J GASTROENTERO, V40, P867, DOI 10.1080/00365520510015674
Ismail MH, 2011, HEPATIC MED-EVID RES, V3, P69, DOI 10.2147/HMER.S9051
Jacobson IM, 2015, J HEPATOL, V62, pS193, DOI 10.1016/S0168-8278(15)30015-5
Jaroszewicz J, 2014, LIVER INT, V34, P6, DOI 10.1111/liv.12294
Jiang JX, 2012, FREE RADICAL BIO MED, V53, P289, DOI 10.1016/j.freeradbiomed.2012.05.007
Julien B, 2005, GASTROENTEROLOGY, V128, P742, DOI 10.1053/j.gastro.2004.12.050
King TE, 2014, NEW ENGL J MED, V370, P2083, DOI 10.1056/NEJMoa1402582
Klein S, 2012, J HEPATOL, V57, P1220, DOI 10.1016/j.jhep.2012.07.033
Kramer B, 2012, HEPATOLOGY, V56, P1201, DOI 10.1002/hep.25804
Lackner C, 2005, HEPATOLOGY, V41, P1376, DOI 10.1002/hep.20717
Langhans B, 2015, J HEPATOL, V62, P398, DOI 10.1016/j.jhep.2014.08.038
Lebensztejn DM, 2005, HEPATOLOGY, V41, P1434, DOI 10.1002/hep.20736
Leroy V, 2014, J HEPATOL, V61, P28, DOI 10.1016/j.jhep.2014.02.029
Lok AS, 2011, GASTROENTEROLOGY, V140, P840, DOI 10.1053/j.gastro.2010.11.050
Lok ASF, 2005, HEPATOLOGY, V42, P282, DOI 10.1002/hep.20772
Lorenzer C, 2015, J CONTROL RELEASE, V203, P1, DOI 10.1016/j.jconrel.2015.02.003
Luedde T, 2014, GASTROENTEROLOGY, V147, P765, DOI 10.1053/j.gastro.2014.07.018
Manns MP, 2001, LANCET, V358, P958, DOI 10.1016/S0140-6736(01)06102-5
Marcellin P, 2013, LANCET, V381, P468, DOI 10.1016/S0140-6736(12)61425-1
Masuoka HC, 2009, CLIN LIVER DIS, V13, P467, DOI 10.1016/j.cld.2009.05.010
Maylin S, 2008, GASTROENTEROLOGY, V135, P821, DOI 10.1053/j.gastro.2008.05.044
Mederacke I, 2013, NAT COMMUN, V4, DOI 10.1038/ncomms3823
Mitra A, 2014, HEPATOLOGY, V60, P2027, DOI 10.1002/hep.27392
Moon HJ, 2014, BIOORG CHEM, V57, P231, DOI 10.1016/j.bioorg.2014.07.003
Nelson DR, 2003, HEPATOLOGY, V38, P859, DOI 10.1053/jhep.2003.50427
Oakley F, 2009, GASTROENTEROLOGY, V136, P2334, DOI 10.1053/j.gastro.2009.02.081
Ogawa S, 2010, HEPATOL RES, V40, P1128, DOI 10.1111/j.1872-034X.2010.00718.x
Poelstra K, 2011, J HEPATOL, V55, P726, DOI 10.1016/j.jhep.2011.04.008
Poordad F, 2014, NEW ENGL J MED, V370, P1973
Potthoff A, 2013, EUR J RADIOL, V82, P1207, DOI 10.1016/j.ejrad.2013.02.011
Poynard T, 1998, LANCET, V352, P1426, DOI 10.1016/S0140-6736(98)07124-4
Poynard T, 2002, GASTROENTEROLOGY, V122, P1303, DOI 10.1053/gast.2002.33023
Poynard T, 2007, BMC GASTROENTEROL, V7, DOI 10.1186/1471-230X-7-40
Ramachandran P, 2012, P NATL ACAD SCI USA, V109, pE3186, DOI 10.1073/pnas.1119964109
Ray Katrina, 2014, Nat Rev Gastroenterol Hepatol, V11, P4, DOI 10.1038/nrgastro.2013.227
Sato Y, 2008, NAT BIOTECHNOL, V26, P431, DOI 10.1038/nbt1396
Schaefer CJ, 2011, EUR RESPIR REV, V20, P85, DOI 10.1183/09059180.00001111
Schuppan D, 2013, J CLIN INVEST, V123, P1887, DOI 10.1172/JCI66028
Seguin Laetitia, 2015, TRENDS CELL BIOL
Shaheen AAM, 2007, HEPATOLOGY, V46, P912, DOI 10.1002/hep.21835
Shiffman ML, 2014, HEPATOLOGY S1, V60, P1962
Stockmann C, 2010, P NATL ACAD SCI USA, V107, P4329, DOI 10.1073/pnas.0912766107
Thein HH, 2008, HEPATOLOGY, V48, P418, DOI 10.1002/hep.22375
Torok NJ, 2015, HEPATOLOGY
Vallet-Pichard A, 2007, HEPATOLOGY, V46, P32, DOI 10.1002/hep.21669
van der Meer AJ, 2012, JAMA-J AM MED ASSOC, V308, P2584, DOI 10.1001/jama.2012.144878
Wai CT, 2003, HEPATOLOGY, V38, P518, DOI 10.1053/jhep.2003.50346
Wasmuth HE, 2010, SEMIN LIVER DIS, V30, P215, DOI 10.1055/s-0030-1255351
Wedemeyer H, 2015, J HEPATOL, V62, pS637, DOI 10.1016/S0168-8278(15)31011-4
Wedemeyer H, 2015, J VIRAL HEPATITIS, V22, P1, DOI 10.1111/jvh.12371
Weiskirchen Ralf, 2014, Hepatobiliary Surg Nutr, V3, P344, DOI 10.3978/j.issn.2304-3881.2014.11.03
Wells RG, 2005, J CLIN GASTROENTEROL, V39, pS158, DOI 10.1097/01.mcg.0000155516.02468.0f
Welzel TM, 2014, SEMIN LIVER DIS, V34, P47, DOI 10.1055/s-0034-1371010
NR 96
TC 20
Z9 20
U1 0
U2 2
PU TAYLOR & FRANCIS LTD
PI ABINGDON
PA 2-4 PARK SQUARE, MILTON PARK, ABINGDON OR14 4RN, OXON, ENGLAND
SN 1354-3784
EI 1744-7658
J9 EXPERT OPIN INV DRUG
JI Expert Opin. Investig. Drugs
PY 2015
VL 24
IS 9
BP 1229
EP 1239
DI 10.1517/13543784.2015.1057568
PG 11
WC Pharmacology & Pharmacy
WE Science Citation Index Expanded (SCI-EXPANDED)
SC Pharmacology & Pharmacy
GA CQ9EU
UT WOS:000360915900007
PM 26122697
DA 2022-04-16
ER
PT J
AU Pauta, M
Ribera, J
Melgar-Lesmes, P
Casals, G
Rodriguez-Vita, J
Reichenbach, V
Fernandez-Varo, G
Morales-Romero, B
Bataller, R
Michelena, J
Altamirano, J
Jimenez, W
Morales-Ruiz, M
AF Pauta, Montse
Ribera, Jordi
Melgar-Lesmes, Pedro
Casals, Gregori
Rodriguez-Vita, Juan
Reichenbach, Vedrana
Fernandez-Varo, Guillermo
Morales-Romero, Blai
Bataller, Ramon
Michelena, Javier
Altamirano, Jose
Jimenez, Wladimiro
Morales-Ruiz, Manuel
TI Overexpression of angiopoietin-2 in rats and patients with liver
fibrosis. Therapeutic consequences of its inhibition
SO LIVER INTERNATIONAL
LA English
DT Article
DE angiopoietins; chronic liver disease; CVX-060; liver sinusoidal
endothelial cells; portal hypertension
ID HUMAN HEPATOCELLULAR-CARCINOMA; HEPATIC STELLATE CELLS;
ENDOTHELIAL-CELLS; CIRRHOTIC RATS; BLOOD-VESSELS; IN-VIVO; ANGIOGENESIS;
INFLAMMATION; TIE2; EXPRESSION
AB Background & AimsStudies in experimental models of cirrhosis showed that anti-angiogenic treatments may be effective for the treatment of liver fibrosis. In this context, angiopoietins are potential therapeutic targets as they are involved in the maintenance and stabilization of newly formed blood vessels. In addition, angiopoietin-2 is expressed in fibrotic livers and its inhibition in tumour…
MethodsCirculating levels of angiopoietin-1 and angiopoietin-2 were quantified by ELISA in CCl4-treated rats and in patients with cirrhosis. In vivo blockade of angiopoietin-2 in rats with liver fibrosis was performed with a chemically programmed antibody, CVX-060.
ResultsHigh levels of angiopoietin-2 were found in the systemic and suprahepatic circulation of cirrhotic patients and the ratio angiopoietin-1/angiopoietin-2 inversely correlated with prognostic models for alcoholic liver disease. Chronic treatment of CCl4-treated rats with CVX-060 was associated with a significant decrease in inflammatory infiltrate, normalization of the hepatic microvasculatur…
ConclusionsInhibition of angiopoietin-2 is an effective and safe treatment for liver fibrosis in CCl4-treated rats, acting mainly through the induction of vessel normalization and the attenuation of hepatic inflammatory infiltrate. Therefore, inhibition of angiopoietin-2 offers a therapeutic alternative for liver fibrosis.
C1 [Pauta, Montse; Ribera, Jordi; Melgar-Lesmes, Pedro; Casals, Gregori; Rodriguez-Vita, Juan; Reichenbach, Vedrana; Fernandez-Varo, Guillermo; Jimenez, Wladimiro; Morales-Ruiz, Manuel] Inst Invest Biomed August Pi & Sunyer IDIBAPS, Barcelona, Spain.
[Pauta, Montse; Ribera, Jordi; Melgar-Lesmes, Pedro; Casals, Gregori; Rodriguez-Vita, Juan; Reichenbach, Vedrana; Fernandez-Varo, Guillermo; Jimenez, Wladimiro; Morales-Ruiz, Manuel] CIBERehd, Barcelona, Spain.
[Casals, Gregori; Morales-Romero, Blai; Jimenez, Wladimiro; Morales-Ruiz, Manuel] Hosp Clin Barcelona, Dept Biochem & Mol Genet, E-08036 Barcelona, Spain.
[Bataller, Ramon] Univ N Carolina, Dept Med, Div Gastroenterol & Hepatol, Chapel Hill, NC USA.
[Bataller, Ramon] Univ N Carolina, Dept Nutr, Div Gastroenterol & Hepatol, Chapel Hill, NC USA.
[Michelena, Javier; Altamirano, Jose] Univ Barcelona, CIBERehd, IDIBAPS, Liver Unit,Inst Malalties Digest,Hosp Clin, Barcelona, Spain.
[Jimenez, Wladimiro] Univ Barcelona, Dept Physiol Sci 1, Barcelona, Spain.
RP Pauta, M (通讯作者)，Hosp Clin Barcelona, Dept Biochem & Mol Genet, 170 Villarroel St, E-08036 Barcelona, Spain.
EM morales@clinic.ub.es
RI Melgar-Lesmes, Pedro/S-3446-2016; Melgar-Lesmes, Pedro/ABE-9920-2020;
Casals, Gregori/F-6506-2012; Ribera, Jordi/Z-1395-2019; Morales-Ruiz,
Manuel/L-1031-2014; Morales-Ruiz, Manuel/Z-2332-2019; Rodriguez-Vita,
Juan/U-6337-2019; Morales-Ruiz, Manuel/AAM-1487-2020
OI Melgar-Lesmes, Pedro/0000-0002-2009-5911; Casals,
Gregori/0000-0002-3271-1371; Ribera, Jordi/0000-0002-0288-4220;
Morales-Ruiz, Manuel/0000-0002-9074-2272; Morales-Ruiz,
Manuel/0000-0002-9074-2272; Rodriguez-Vita, Juan/0000-0001-9547-5508;
/0000-0001-5120-4001; Bataller, Ramon/0000-0002-1119-7799; Jimenez,
Wladimiro/0000-0002-9376-0214; Fernandez-Varo,
Guillermo/0000-0002-7776-3300
FU Ministerio de Economia y CompetitividadSpanish Government
[SAF2010-19025, SAF2012-35979]; Fondo de Investigacion
SanitariaInstituto de Salud Carlos III [FIS PI080237]; AGAURAgencia de
Gestio D'Ajuts Universitaris de Recerca Agaur (AGAUR) [2009 SGR 1496];
MINECOSpanish Government [BES-2007-16909]; Instituto de Salud Carlos
IIIInstituto de Salud Carlos IIIEuropean Commission
FX This work was supported by grants from the Ministerio de Economia y
Competitividad (SAF2010-19025 to M.M-R and SAF2012-35979 to W.J.), Fondo
de Investigacion Sanitaria (FIS PI080237 to R.B.) and AGAUR (2009 SGR
1496). M.P. was supported by MINECO (contract number BES-2007-16909).
CIBERehd is financed by Instituto de Salud Carlos III.
CR Augustin HG, 2009, NAT REV MOL CELL BIO, V10, P165, DOI 10.1038/nrm2639
Cao YT, 2007, CANCER RES, V67, P3835, DOI 10.1158/0008-5472.CAN-06-4056
Chen HX, 2009, NAT REV CLIN ONCOL, V6, P465, DOI 10.1038/nrclinonc.2009.94
Cook-Mills JM, 2005, J LEUKOCYTE BIOL, V77, P487, DOI 10.1189/jlb.0904554
Daly C, 2013, CANCER RES, V73, P108, DOI 10.1158/0008-5472.CAN-12-2064
Falcon BL, 2009, AM J PATHOL, V175, P2159, DOI 10.2353/ajpath.2009.090391
Fiedler U, 2004, BLOOD, V103, P4150, DOI 10.1182/blood-2003-10-3685
Fiedler U, 2006, NAT MED, V12, P235, DOI 10.1038/nm1351
Friedman SL, 2003, J HEPATOL, V38, pS38, DOI 10.1016/S0168-8278(02)00429-4
Gale NW, 2002, DEV CELL, V3, P411, DOI 10.1016/S1534-5807(02)00217-4
Hadem J, 2012, CRIT CARE MED, V40, P1499, DOI 10.1097/CCM.0b013e318241e34e
Hartmann JT, 2009, CURR DRUG METAB, V10, P470, DOI 10.2174/138920009788897975
Hashizume H, 2010, CANCER RES, V70, P2213, DOI 10.1158/0008-5472.CAN-09-1977
Huang HH, 2011, CLIN CANCER RES, V17, P1001, DOI 10.1158/1078-0432.CCR-10-2317
Huang HH, 2010, NAT REV CANCER, V10, P575, DOI 10.1038/nrc2894
Kumpers P, 2009, CRIT CARE, V13, DOI 10.1186/cc7866
Llovet JM, 2012, CLIN CANCER RES, V18, P2290, DOI 10.1158/1078-0432.CCR-11-2175
Lukasz A, 2008, CRIT CARE, V12, DOI 10.1186/cc6966
Maisonpierre PC, 1997, SCIENCE, V277, P55, DOI 10.1126/science.277.5322.55
Marra F, 1999, J HEPATOL, V31, P1120
Mejias M, 2009, HEPATOLOGY, V49, P1245, DOI 10.1002/hep.22758
Mitsuhashi N, 2003, HEPATOLOGY, V37, P1105, DOI 10.1053/jhep.2003.50204
Rader C, 2003, P NATL ACAD SCI USA, V100, P5396, DOI 10.1073/pnas.0931308100
Reichenbach V, 2012, J PHARMACOL EXP THER, V340, P629, DOI 10.1124/jpet.111.188078
Reiss Y, 2007, CIRC RES, V101, P88, DOI 10.1161/CIRCRESAHA.106.143594
Rockey DC, 2008, CLIN LIVER DIS, V12, P939, DOI 10.1016/j.cld.2008.07.011
Rosen LS, 2010, J CLIN ONCOL, V28, DOI 10.1200/jco.2010.28.15_suppl.2524
Roviezzo F, 2005, J PHARMACOL EXP THER, V314, P738, DOI 10.1124/jpet.105.086553
Salcedo X, 2005, HEPATOLOGY, V42, P696, DOI 10.1002/hep.20828
Seegar TCM, 2010, MOL CELL, V37, P643, DOI 10.1016/j.molcel.2010.02.007
Segovia-Silvestre T, 2011, FIBROGENESIS TISSUE, V4, DOI 10.1186/1755-1536-4-19
Song SH, 2012, BIOCHEM BIOPH RES CO, V419, P281, DOI 10.1016/j.bbrc.2012.02.009
Suri C, 1996, CELL, V87, P1171, DOI 10.1016/S0092-8674(00)81813-9
Tait CR, 2004, J PATHOL, V204, P1, DOI 10.1002/path.1618
Tanaka S, 1999, J CLIN INVEST, V103, P341, DOI 10.1172/JCI4891
Taura K, 2008, GASTROENTEROLOGY, V135, P1729, DOI 10.1053/j.gastro.2008.07.065
Thurston G, 1999, SCIENCE, V286, P2511, DOI 10.1126/science.286.5449.2511
Tugues S, 2007, HEPATOLOGY, V46, P1919, DOI 10.1002/hep.21921
Uemura A, 2002, J CLIN INVEST, V110, P1619, DOI 10.1172/JCI200215621
Van Steenkiste C, 2011, HEPATOLOGY, V53, P1629, DOI 10.1002/hep.24238
Yancopoulos GD, 2000, NATURE, V407, P242, DOI 10.1038/35025215
NR 41
TC 19
Z9 19
U1 0
U2 9
PU WILEY-BLACKWELL
PI HOBOKEN
PA 111 RIVER ST, HOBOKEN 07030-5774, NJ USA
SN 1478-3223
EI 1478-3231
J9 LIVER INT
JI Liver Int.
PD APR
PY 2015
VL 35
IS 4
BP 1383
EP 1392
DI 10.1111/liv.12505
PG 10
WC Gastroenterology & Hepatology
WE Science Citation Index Expanded (SCI-EXPANDED)
SC Gastroenterology & Hepatology
GA CD5TN
UT WOS:000351151100028
PM 24612347
DA 2022-04-16
ER
PT J
AU Zhang, F
Dang, SY
Shu, RZ
Xiang, YG
Kuang, Y
Fei, J
Wang, ZG
AF Zhang, Feng
Dang, Suying
Shu, Runzhe
Xiang, Yougui
Kuang, Ying
Fei, Jian
Wang, Zhugang
TI Deficiency of BPOZ2 Decreases Liver Fibrosis After Chronic Carbon
Tetrachloride Administration in Mice
SO INTERNATIONAL JOURNAL OF TOXICOLOGY
LA English
DT Article
DE carbon tetrachloride; liver fibrosis; BPOZ2; HSC; TIMP-1
ID HEPATIC STELLATE CELLS; ANKYRIN REPEAT; EXTRACELLULAR-MATRIX; INJURY;
GENE; PROTEIN; PROLIFERATION; ACTIVATION; MECHANISMS; GROWTH
AB Bood POZ containing gene type 2 (BPOZ2), a Broad-Complex, Tramtrack, and Bric a brac domain containing protein, is an adaptor protein for the E3 ubiquitin ligase scaffold protein CUL3. It plays an important role in acute carbon tetrachloride (CCl4)-induced liver injury and regeneration in mice. In this study, we investigated the role of BPOZ2 in the process of liver fibrosis induced by chronic…
C1 [Zhang, Feng] Quzhou Peoples Hosp, Dept Clin Lab, Quzhou, Zhejiang, Peoples R China.
[Zhang, Feng; Shu, Runzhe; Wang, Zhugang] Shanghai Jiao Tong Univ, Sch Med, State Key Lab Med Genom, Res Ctr Expt Med,Rui Jin Hosp, Shanghai 200025, Peoples R China.
[Zhang, Feng; Shu, Runzhe; Wang, Zhugang] Chinese Acad Sci, Inst Hlth Sci, Shanghai Inst Biol Sci, Shanghai, Peoples R China.
[Zhang, Feng; Shu, Runzhe; Wang, Zhugang] Shanghai Jiao Tong Univ, Sch Med, Shanghai 200025, Peoples R China.
[Dang, Suying; Xiang, Yougui; Wang, Zhugang] Shanghai Jiao Tong Univ, Sch Med, Model Organism Div, Dept Med Genet,E Inst Shanghai Univ, Shanghai 200025, Peoples R China.
[Xiang, Yougui; Kuang, Ying; Fei, Jian; Wang, Zhugang] Shanghai Res Ctr Model Organisms, Shanghai, Peoples R China.
RP Wang, ZG (通讯作者)，Rui Jin Hosp, Res Ctr Expt Med, 197 Rui Jin Rd 2, Shanghai 200025, Peoples R China.
EM suyingdang@shsmu.edu.cn; zhugangw@shsmu.edu.cn
OI Xiang, Yougui/0000-0002-2614-4112
FU National Natural Science Foundation of ChinaNational Natural Science
Foundation of China (NSFC) [30370793, 30530390]; Ministry of Science and
Technology of ChinaMinistry of Science and Technology, China
[2011BAI15B02]; Science and Technology Commission of Shanghai
MunicipalityScience & Technology Commission of Shanghai Municipality
(STCSM) [10DZ2251500, 11DZ2292400, 12ZR1421100]; E-Institutes of
Shanghai Municipal Education Commission [E03003]; Ministry of Education
of ChinaMinistry of Education, China [20110073110063]
FX The author(s) disclosed receipt of the following financial support for
the research, authorship, and/or publication of this article: This work
was partially supported by National Natural Science Foundation of China
(30370793 and 30530390), Ministry of Science and Technology of China
(2011BAI15B02), the grants from Science and Technology Commission of
Shanghai Municipality (10DZ2251500, 11DZ2292400, and 12ZR1421100),
E-Institutes of Shanghai Municipal Education Commission (E03003), and
the Doctoral Scientific Fund Project of the Ministry of Education of
China (20110073110063).
CR Bataller R, 2005, J CLIN INVEST, V115, P209, DOI 10.1172/JCI200524282
Benyon RC, 2001, SEMIN LIVER DIS, V21, P373, DOI 10.1055/s-2001-17552
Dai KS, 2000, BIOCHEM BIOPH RES CO, V273, P991, DOI 10.1006/bbrc.2000.3053
Friedman SL, 2008, GASTROENTEROLOGY, V134, P1655, DOI 10.1053/j.gastro.2008.03.003
Friedman SL, 2008, TOXICOLOGY, V254, P120, DOI 10.1016/j.tox.2008.06.013
Friedman SL, 2000, J BIOL CHEM, V275, P2247, DOI 10.1074/jbc.275.4.2247
Hemmann S, 2007, J HEPATOL, V46, P955, DOI 10.1016/j.jhep.2007.02.003
Hernandez-Gea V, 2011, ANNU REV PATHOL-MECH, V6, P425, DOI 10.1146/annurev-pathol-011110-130246
Iredale JP, 2007, J CLIN INVEST, V117, P539, DOI 10.1172/JCI30542
Iredale JP, 1997, INT J BIOCHEM CELL B, V29, P43, DOI 10.1016/S1357-2725(96)00118-5
Iredale JP, 2001, SEMIN LIVER DIS, V21, P427, DOI 10.1055/s-2001-17557
Kamada Y, 2003, GASTROENTEROLOGY, V125, P1796, DOI 10.1053/j.gastro.2003.08.029
Kovalovich K, 2000, HEPATOLOGY, V31, P149, DOI 10.1002/hep.510310123
Kroll J, 2005, MOL CELL BIOL, V25, P8531, DOI 10.1128/MCB.25.19.8531-8540.2005
[truncated: 114,626 more rows]

## Sheet: 2016
FN Clarivate Analytics Web of Science
[truncated: 129,438 more rows]

[truncated: 5 more sheets: 2017, 2018, 2019, 2020, 2021]
